# Supplementary material for: BIG enhances Arg/N-degron pathway-mediated protein degradation to regulate Arabidopsis hypoxia responses and suberin deposition
Source: Plant Cell. 2024 Apr 12;36(9):3177–200. doi: 10.1093/plcell/koae117 (PMC11371152; doi:10.1093/plcell/koae117)
Supplement: koae117_Supplementary_Data [file koae117_supplementary_data.zip]

Archive with 7 entries (7 files):
- Author_Revisions_Checklist_Zhang et al.pdf
- Supplementary data.pdf
- tpc.00575.2023-s08.pdf
- Zhang et alSupplementary DS1.xlsx
- Zhang et alSupplementary DS2.xlsx
- Zhang et alSupplementary DS3.xlsx
- Zhang et alSupplementary DS4.xlsx
