# Supplementary material for: BIG enhances Arg/N-degron pathway-mediated protein degradation to regulate Arabidopsis hypoxia responses and suberin deposition
Source: Plant Cell. 2024 Apr 12;36(9):3177–200. doi: 10.1093/plcell/koae117 (PMC11371152; doi:10.1093/plcell/koae117)
Supplement: koae117_Supplementary_Data [file koae117_supplementary_data.zip › Zhang et alSupplementary DS1.xlsx]

## Sheet: Info
Supplementary Dataset S1. TurboID proteomics data
Operator: Natascha Hartl, Weiqiang Chen Mass Spectrometry Facilty Max Perutz Labs Support GmbH
Raw Files (sorted by the measurement order)	sample group	Percent of samples analyzed on LCMS	Measurement finished at
20220502_E2_RSLC2_Winter_Bachmair_MPL_UniWien_s19_50p.raw	R_Bortezomib	0.5	2022-05-03 04:43:13
20220502_E2_RSLC2_Winter_Bachmair_MPL_UniWien_s4_50p.raw	M_Bortezomib	0.5	2022-05-03 12:53:56
20220502_E2_RSLC2_Winter_Bachmair_MPL_UniWien_s20_50p.raw	R_Bortezomib	0.5	2022-05-04 12:21:06
20220502_E2_RSLC2_Winter_Bachmair_MPL_UniWien_s5_50p.raw	M_Bortezomib	0.5	2022-05-04 20:31:51
20220502_E2_RSLC2_Winter_Bachmair_MPL_UniWien_s21_50p.raw	R_Bortezomib	0.5	2022-05-06 01:01:19
20220502_E2_RSLC2_Winter_Bachmair_MPL_UniWien_s6_50p.raw	M_Bortezomib	0.5	2022-05-06 09:12:02
Data processing
DB search: MaxQuant 2.1.0.0, 2022.01_UP000006548_3702_Arabidopsis_thaliana_1protein_per_gene.fasta + target.fasta + contaminant DB
Search parameters: standard, trypsin/P, with oxidation(M), protein N-term acetylation as variable, and carbamidomethylation (C) as fixed modification, all data filtered at 1% PSM+protein+site FDR; reverse hits were removed.
Missing LFQ values were imputed in log space by drawing random values from a normal distribution (estimated from sample LFQ intensity distribution and shifted by -1.8 standard devations with a width of 0.3 standard deviations) after filtering out contaminants and proteins with less than 2 razor &unique peptides. For pairwise comparison the log2 fold change and mean LFQ were calculated and plotted…

## Sheet: proteinGroups
														Log2(raw intensity) (NA means missing value)							Log2(iBAQ intensity)							Log2(raw intensity) (NA means missing value)						Log2(LFQ intensity) missing values imputed						MS/MS count
Protein IDs	Protein names	Gene names	Fasta headers	Number of proteins	Peptides	Razor + unique peptides	Unique peptides	MS/MS count	MS/MS count	Sequence coverage [%]	Mol. weight [kDa]	Q-value	Score	Total	s04	s05	s06	s19	s20	s21	Total	s04	s05	s06	s19	s20	s21	s04	s05	s06	s19	s20	s21	s04	s05	s06	s19	s20	s21	s04	s05	s06	s19	s20	s21	id	Majority protein IDs	Peptide counts (all)	Peptide counts (razor+unique)
Q8VWK0	26S proteasome non-ATPase regulatory subunit 12 homolog B	RPN5B	sp|Q8VWK0|PS12B_ARATH 26S proteasome non-ATPase regulatory subunit 12 homolog B OS=Arabidopsis thaliana OX=3702 GN=RPN5B PE=1 SV=1	1	13	1	1	2	2	25.6	51.117	1	-2	22.1947	NA	NA	20.2162	19.8846	NA	20.8014	17.4398	NA	NA	15.4614	15.1298	NA	16.0465	NA	NA	20.3546	22.0462	NA	22.3472	NA	NA	NA	NA	NA	NA	0	0	0	1	0	1	2235	Q8VWK0	13	1
O04019	26S proteasome regulatory subunit 6A homolog B	RPT5B	sp|O04019|PS6AB_ARATH 26S proteasome regulatory subunit 6A homolog B OS=Arabidopsis thaliana OX=3702 GN=RPT5B PE=1 SV=3	1	17	1	1	1	1	43.3	47.037	1	-2	22.4646	NA	NA	NA	NA	NA	21.4613	17.8208	NA	NA	NA	NA	NA	16.8174	NA	NA	NA	NA	NA	22.9453	NA	NA	NA	NA	NA	NA	0	0	0	0	0	1	534	O04019	17	1
Q94BQ2	26S proteasome regulatory subunit 8 homolog B	RPT6B	sp|Q94BQ2|PRS8B_ARATH 26S proteasome regulatory subunit 8 homolog B OS=Arabidopsis thaliana OX=3702 GN=RPT6B PE=1 SV=1	1	29	1	1	1	1	69.7	47.156	1	-2	20.4444	NA	NA	NA	NA	20.4444	NA	15.8005	NA	NA	NA	NA	15.8005	NA	NA	NA	NA	NA	NA	NA	NA	NA	NA	NA	NA	NA	0	0	0	0	1	0	2564	Q94BQ2	29	1
CON__sp|P00761|TRYP_PIG	Trypsin	p|P00761|TRYP_PIG	sp|P00761|TRYP_PIG Trypsin OS=Sus scrofa PE=1 SV=1	1	10	10	10	2424	733	52.4	24.409	0	323.31	39.7393	35.5784	34.0322	35.9737	34.4992	35.5257	34.7509	35.0193	30.5222	24.781	31.3862	30.5541	31.1408	29.8237	34.5792	34.6082	34.672	35.288	35.4256	35.7037	NA	NA	NA	NA	NA	NA	89	115	129	126	142	132	112	CON__sp|P00761|TRYP_PIG	10	10
CON__sp|P04264|K2C1_HUMAN	Keratin, type II cytoskeletal 1	KRT1	sp|P04264|K2C1_HUMAN Keratin, type II cytoskeletal 1 OS=Homo sapiens GN=KRT1 PE=1 SV=6	1	50	47	36	1185	381	62.3	66.038	0	323.31	36.1757	32.0868	31.2938	32.4376	30.1208	31.8422	32.3996	30.3287	26.3568	25.3563	26.483	24.2475	25.9488	26.3975	29.2377	28.971	29.519	28.9187	30.3231	30.5691	NA	NA	NA	NA	NA	NA	68	55	60	48	74	76	126	CON__sp|P04264|K2C1_HUMAN	50	47
CON__sp|P35527|K1C9_HUMAN	Keratin, type I cytoskeletal 9	KRT9	sp|P35527|K1C9_HUMAN Keratin, type I cytoskeletal 9 OS=Homo sapiens GN=KRT9 PE=1 SV=3	1	40	40	40	838	263	70	62.064	0	323.31	35.4322	30.7164	30.6539	31.0177	29.8581	31.2894	31.5135	29.8538	25.2056	24.9625	25.366	24.4146	25.5212	25.7542	28.2155	28.2355	28.29	28.6758	29.8961	29.9862	NA	NA	NA	NA	NA	NA	38	36	38	37	58	56	142	CON__sp|P35527|K1C9_HUMAN	40	40
CON__sp|P35908|K22E_HUMAN	Keratin, type II cytoskeletal 2 epidermal	KRT2	sp|P35908|K22E_HUMAN Keratin, type II cytoskeletal 2 epidermal OS=Homo sapiens GN=KRT2 PE=1 SV=2	1	52	52	34	824	271	84.5	65.432	0	323.31	34.4719	30.7291	29.1286	31.3288	28.3425	30.2849	30.4135	28.4183	24.6516	23.2385	25.2553	22.3279	24.1214	24.4108	28.3359	27.1463	28.7288	27.8806	29.203	28.866	NA	NA	NA	NA	NA	NA	47	38	54	30	52	50	143	CON__sp|P35908|K22E_HUMAN	52	52
CON__sp|P13645|K1C10_HUMAN;CON__sp|P02535|K1C10_MOUSE;CON__sp|Q7Z3Y7|K1C28_HUMAN;CON__sp|Q148H6|K1C28_BOVIN;CON__sp|Q7Z3Z0|K1C25_HUMAN;CON__sp|Q2M2I5|K1C24_HUMAN;CON__sp|P05784|K1C18_MOUSE;CON__sp|Q7Z3Y9|K1C26_HUMAN	Keratin, type I cytoskeletal 10	KRT10	sp|P13645|K1C10_HUMAN Keratin, type I cytoskeletal 10 OS=Homo sapiens GN=KRT10 PE=1 SV=6	8	38	38	31	630	208	63.2	58.826	0	323.31	35.491	31.8881	30.4034	32.1872	29.2374	30.9192	31.2173	29.8922	26.0614	24.6875	26.7057	23.5602	25.0964	25.6593	29.6731	28.7341	30.0253	28.9148	30.0176	30.3363	NA	NA	NA	NA	NA	NA	38	26	42	24	42	36	132	CON__sp|P13645|K1C10_HUMAN	38;11;4;3;2;2;1;1	38;11;4;3;2;2;1;1
CON__sp|P13647|K2C5_HUMAN	Keratin, type II cytoskeletal 5	KRT5	sp|P13647|K2C5_HUMAN Keratin, type II cytoskeletal 5 OS=Homo sapiens GN=KRT5 PE=1 SV=3	1	41	32	8	364	110	54.2	62.378	0	296.05	32.1586	28.487	26.9642	28.1088	26.2259	27.6171	28.1894	26.7489	23.0934	21.6487	22.677	20.8532	22.1627	22.8424	26.768	25.6982	26.3881	26.5796	27.3001	27.227	NA	NA	NA	NA	NA	NA	23	14	16	14	18	25	134	CON__sp|P13647|K2C5_HUMAN	41	32
CON__sp|P02533|K1C14_HUMAN;CON__sp|P19001|K1C19_MOUSE;CON__sp|Q9D312|K1C20_MOUSE;CON__sp|Q8N1A0|KT222_HUMAN	Keratin, type I cytoskeletal 14	KRT14	sp|P02533|K1C14_HUMAN Keratin, type I cytoskeletal 14 OS=Homo sapiens GN=KRT14 PE=1 SV=4	4	36	33	9	349	115	67.2	51.561	0	323.31	32.503	28.7681	27.8408	27.8822	26.5124	27.9763	28.6691	26.8287	23.2388	22.2557	22.0385	20.8156	22.1672	22.8985	27.012	26.5556	26.3144	26.816	27.3657	27.6019	NA	NA	NA	NA	NA	NA	19	16	14	15	24	27	115	CON__sp|P02533|K1C14_HUMAN	36;4;4;1	33;2;4;1
CON__sp|P22629|SAV_STRAV	Streptavidin	p|P22629|SAV_STRAV	sp|P22629|SAV_STRAV Streptavidin OS=Streptomyces avidinii PE=1 SV=1	1	6	6	6	241	77	43.2	18.834	0	306.67	35.814	31.3222	31.442	31.7316	30.2795	30.7871	31.6474	31.5673	27.0003	27.2381	27.6657	26.6355	26.6134	27.3952	30.8456	31.1353	31.2688	31.6015	31.6828	32.4051	NA	NA	NA	NA	NA	NA	11	11	16	13	11	15	139	CON__sp|P22629|SAV_STRAV	6	6
CON__sp|P08779|K1C16_HUMAN;CON__sp|Q9Z2K1|K1C16_MOUSE;CON__tr|Q3ZAW8|Q3ZAW8_MOUSE	Keratin, type I cytoskeletal 16	KRT16	sp|P08779|K1C16_HUMAN Keratin, type I cytoskeletal 16 OS=Homo sapiens GN=KRT16 PE=1 SV=4	3	33	21	21	178	64	71.7	51.267	0	323.31	31.1214	28.6365	26.7385	23.9186	22.8658	26.3186	27.8316	24.5873	22.0329	20.0105	18.52	17.3677	18.8409	20.5699	27.0743	25.6377	22.6282	23.5088	26.5776	26.8641	NA	NA	NA	NA	NA	NA	20	9	3	3	9	20	130	CON__sp|P08779|K1C16_HUMAN	33;12;12	21;5;5
CON__sp|Q86YZ3|HORN_HUMAN	Hornerin	HRNR	sp|Q86YZ3|HORN_HUMAN Hornerin OS=Homo sapiens GN=HRNR PE=1 SV=2	1	20	20	20	152	55	19.8	282.39	0	199.62	29.9027	24.508	23.9186	26.1396	25.6893	25.9097	26.4345	17.9688	17.6276	14.8613	12.3198	12.6431	12.9424	12.9315	24.199	23.9758	25.3247	26.5939	26.7759	27.0074	NA	NA	NA	NA	NA	NA	3	4	7	12	13	16	167	CON__sp|Q86YZ3|HORN_HUMAN	20	20
CON__sp|P02538|K2C6A_HUMAN	Keratin, type II cytoskeletal 6A	KRT6A	sp|P02538|K2C6A_HUMAN Keratin, type II cytoskeletal 6A OS=Homo sapiens GN=KRT6A PE=1 SV=3	1	36	19	1	148	54	52.3	60.044	0	213.25	31.432	27.5266	26.4608	19.2823	23.7304	25.963	29.6603	26.2139	21.9018	21.1573	14.3754	18.8235	20.5791	24.4547	27.4508	26.2548	18.2666	24.8086	26.6861	29.2206	NA	NA	NA	NA	NA	NA	13	8	0	3	11	19	117	CON__sp|P02538|K2C6A_HUMAN	36	19
CON__sp|P02662|CASA1_BOVIN	Alpha-S1-casein	CSN1S1	sp|P02662|CASA1_BOVIN Alpha-S1-casein OS=Bos taurus GN=CSN1S1 PE=1 SV=2	1	6	6	6	95	20	36.9	24.529	0	33.424	30.2367	25.9528	26.032	26.0432	23.1247	23.9461	23.9261	26.5727	22.3931	22.3587	22.2996	19.5694	19.7902	19.4402	25.6008	26.1308	25.7825	24.4909	26.7401	26.4486	NA	NA	NA	NA	NA	NA	4	4	5	3	2	2	119	CON__sp|P02662|CASA1_BOVIN	6	6
P0DH94;P0DH93;P0DH92;P59228;P59229	V-type proton ATPase subunit c5;V-type proton ATPase subunit c3;	VHA-c5;VHA-c3;VHA-c1;VHA-c2;VHA-c4	sp|P0DH94|VATL5_ARATH V-type proton ATPase subunit c5 OS=Arabidopsis thaliana OX=3702 GN=VHA-c5 PE=2 SV=1;sp|P0DH93|VATL3_ARATH V-type proton ATPase subunit c3 OS=Arabidopsis thaliana OX=3702 GN=VHA-c3 PE=1 SV=1;sp|P0DH92|VATL1_ARATH V-type proton ATPase s	5	1	1	1	93	25	11	16.571	0.00028385	5.6209	30.5973	26.3358	26.48	26.4205	24.1905	25.1665	24.7987	28.5974	24.3359	24.4799	24.4205	22.1904	23.1665	22.7987	25.7875	25.5237	25.1435	25.622	25.3945	25.3465	NA	NA	NA	NA	NA	NA	4	5	5	3	4	4	978	P0DH94;P0DH93;P0DH92;P59228;P59229	1;1;1;1;1	1;1;1;1;1
CON__sp|Q04695|K1C17_HUMAN	Keratin, type I cytoskeletal 17	KRT17	sp|Q04695|K1C17_HUMAN Keratin, type I cytoskeletal 17 OS=Homo sapiens GN=KRT17 PE=1 SV=2	1	32	17	3	69	33	60.4	48.105	0	119.4	29.9309	22.7256	20.3856	21.1013	NA	25.3856	29.3782	24.5379	16.8221	15.5276	16.2433	NA	19.5195	23.9501	21.7539	19.4325	19.0055	NA	25.429	29.0948	NA	NA	NA	NA	NA	NA	3	0	0	0	7	23	150	CON__sp|Q04695|K1C17_HUMAN	32	17
CON__sp|P25691|K2M3_SHEEP	Keratin, type II microfibrillar, component 5	p|P25691|K2M3_SHEEP	sp|P25691|K2M3_SHEEP Keratin, type II microfibrillar, component 5 OS=Ovis aries PE=1 SV=1	1	28	27	8	50	16	43.2	55.255	0	161.42	31.3601	NA	NA	NA	NA	28.1646	22.3418	25.9498	NA	NA	NA	NA	22.5292	17.3418	NA	NA	NA	NA	28.2505	21.9886	NA	NA	NA	NA	NA	NA	0	0	0	0	14	2	141	CON__sp|P25691|K2M3_SHEEP	28	27
CON__sp|P02534|K1M1_SHEEP	Keratin, type I microfibrillar 48 kDa, component 8C-1	p|P02534|K1M1_SHEEP	sp|P02534|K1M1_SHEEP Keratin, type I microfibrillar 48 kDa, component 8C-1 OS=Ovis aries PE=1 SV=2	1	23	22	2	47	8	47.3	46.674	0	245.83	32.4961	NA	NA	NA	NA	27.0155	22.9426	26.5029	NA	NA	NA	NA	21.8453	18.1353	NA	NA	NA	NA	28.0347	23.4378	NA	NA	NA	NA	NA	NA	0	0	0	0	7	1	116	CON__sp|P02534|K1M1_SHEEP	23	22
CON__sp|Q5D862|FILA2_HUMAN	Filaggrin-2	FLG2	sp|Q5D862|FILA2_HUMAN Filaggrin-2 OS=Homo sapiens GN=FLG2 PE=1 SV=1	1	7	7	7	45	19	6.8	248.07	0	38.741	27.1362	23.5846	21.626	23.3828	22.0006	23.2992	23.5564	20.0881	16.4135	15.4166	15.9219	13.6103	15.9511	16.173	23.2167	22.2671	22.8517	23.184	24.1992	24.3709	NA	NA	NA	NA	NA	NA	3	1	2	3	5	5	156	CON__sp|Q5D862|FILA2_HUMAN	7	7
Q9STR3	Copia-like retroelement pol polyprotein	T25K17.20	tr|Q9STR3|Q9STR3_ARATH Copia-like retroelement pol polyprotein OS=Arabidopsis thaliana OX=3702 GN=At4g26210 PE=1 SV=1	1	2	1	1	40	11	14.8	13.869	0.0014648	3.0972	28.3944	24.1365	23.9819	23.4046	22.2692	22.5324	23.9683	26.0725	21.8146	21.66	21.0826	19.9474	20.2104	21.6465	24.1977	24.2755	23.9345	24.0694	23.987	25.2318	NA	NA	NA	NA	NA	NA	2	2	2	2	1	2	4258	Q9STR3	2	1
Q9SAF6	Protein CROWDED NUCLEI 2	CRWN2	sp|Q9SAF6|CRWN2_ARATH Protein CROWDED NUCLEI 2 OS=Arabidopsis thaliana OX=3702 GN=CRWN2 PE=1 SV=1	1	1	1	1	39	9	1.9	129.92	0.0091253	2.0461	29.1829	24.3357	21.6889	25.6333	NA	22.4968	25.5525	23.2089	18.405	15.7581	19.7025	NA	16.566	19.6217	23.8937	22.3756	24.3204	NA	23.506	25.9494	NA	NA	NA	NA	NA	NA	3	1	4	0	0	1	3919	Q9SAF6	1	1
Q9LK88	NADPH:quinone oxidoreductase	NQR	sp|Q9LK88|NQR_ARATH NADPH:quinone oxidoreductase OS=Arabidopsis thaliana OX=3702 GN=NQR PE=1 SV=1	1	1	1	1	37	11	6.1	21.556	0.00055142	5.0465	27.4229	23.3717	21.9043	23.1061	22.1406	22.3736	21.6207	23.8379	19.7867	18.3193	19.5211	18.5556	18.7887	18.0357	23.0749	22.714	22.832	23.6065	23.4869	23.3156	NA	NA	NA	NA	NA	NA	2	1	2	2	2	2	3377	Q9LK88	1	1
CON__sp|Q8BGZ7|K2C75_MOUSE	Keratin, type II cytoskeletal 75	Krt75	sp|Q8BGZ7|K2C75_MOUSE Keratin, type II cytoskeletal 75 OS=Mus musculus GN=Krt75 PE=1 SV=1	1	28	12	9	35	28	36.7	59.74	0	39.294	28.852	NA	NA	NA	NA	26.2814	28.3177	22.1265	NA	NA	NA	NA	17.6362	22.0608	NA	NA	NA	NA	27.867	25.0252	NA	NA	NA	NA	NA	NA	0	0	0	0	13	15	168	CON__sp|Q8BGZ7|K2C75_MOUSE	28	12
CON__sp|P15252|REF_HEVBR	Rubber elongation factor protein	p|P15252|REF_HEVBR	sp|P15252|REF_HEVBR Rubber elongation factor protein OS=Hevea brasiliensis PE=1 SV=2	1	5	5	5	32	9	34.8	14.722	0	20.461	27.889	NA	21.0289	22.758	21.363	23.8882	23.8091	24.5476	NA	17.707	19.4361	18.0411	20.5663	20.4872	NA	21.5944	23.0662	23.4246	24.5078	24.3579	NA	NA	NA	NA	NA	NA	1	1	1	1	3	2	136	CON__sp|P15252|REF_HEVBR	5	5
Q96292;P93738	Actin-2	ACT2	sp|Q96292|ACT2_ARATH Actin-2 OS=Arabidopsis thaliana OX=3702 GN=ACT2 PE=1 SV=1	2	32	1	1	32	10	79.6	41.876	0.00053405	4.4011	28.7635	24.7269	24.4725	25.1557	22.2633	23.6017	24.225	24.3713	20.3346	20.0802	20.7634	17.8709	19.2094	19.8327	24.4279	24.4343	24.6135	24.6205	24.7152	25.0309	NA	NA	NA	NA	NA	NA	2	2	2	1	1	2	2648	Q96292	32;1	1;0
CON__sp|P02663|CASA2_BOVIN	Alpha-S2-casein	CSN1S2	sp|P02663|CASA2_BOVIN Alpha-S2-casein OS=Bos taurus GN=CSN1S2 PE=1 SV=2	1	5	5	5	31	12	22.5	26.018	0	11.126	28.8714	24.0883	24.8271	24.9642	23.8367	22.4531	24.5631	25.2276	20.3663	21.0204	21.3792	20.2518	18.8682	20.9781	24.4461	25.3882	24.9849	25.5292	25.4625	25.6218	NA	NA	NA	NA	NA	NA	1	3	2	2	2	2	120	CON__sp|P02663|CASA2_BOVIN	5	5
Q9LR33	60S ribosomal protein L27a-2	RPL27AB	sp|Q9LR33|R27A2_ARATH 60S ribosomal protein L27a-2 OS=Arabidopsis thaliana OX=3702 GN=RPL27AB PE=2 SV=1	1	6	1	1	28	7	44.5	16.292	0	32.155	30.468	26.1645	25.7447	26.188	24.636	24.7334	25.5972	25.1748	23.1645	22.7447	21.2372	21.636	21.7334	22.5972	26.5499	26.3963	25.9732	26.7029	26.4722	27.0485	NA	NA	NA	NA	NA	NA	1	1	1	1	1	2	3462	Q9LR33	6	1
P25818	Aquaporin TIP1-1	TIP1-1	sp|P25818|TIP11_ARATH Aquaporin TIP1-1 OS=Arabidopsis thaliana OX=3702 GN=TIP1-1 PE=1 SV=1	1	1	1	1	26	9	6.8	25.619	0	10.679	30.1515	24.9203	26.2686	26.6832	24.0088	24.7465	24.8533	27.0673	23.9203	23.6058	23.6572	23.0088	22.0904	23.8533	26.5016	26.4618	26.5922	26.2267	26.0847	26.4601	NA	NA	NA	NA	NA	NA	1	2	2	1	2	1	1037	P25818	1	1
P28186	Ras-related protein RABE1c	RABE1C	sp|P28186|RAE1C_ARATH Ras-related protein RABE1c OS=Arabidopsis thaliana OX=3702 GN=RABE1C PE=1 SV=1	1	11	1	1	26	5	63.4	23.835	0	10.693	26.427	22.7681	21.2575	22.7901	19.7509	NA	19.8263	22.0195	18.7681	17.2575	18.4799	15.7509	NA	15.8263	22.9347	23.2838	22.3427	21.6705	NA	22.6523	NA	NA	NA	NA	NA	NA	1	1	2	0	0	1	1052	P28186	11	1
A0A1P8B0B7	Protein IQ-DOMAIN 29	IQD29	sp|A0A1P8B0B7|IQD29_ARATH Protein IQ-DOMAIN 29 OS=Arabidopsis thaliana OX=3702 GN=IQD29 PE=1 SV=1	1	7	7	7	24	5	14.1	65.266	0	12.221	24.4112	NA	19.8744	NA	NA	18.9652	NA	17.9017	NA	15.1195	NA	NA	14.2104	NA	NA	20.5527	NA	NA	20.73	NA	NA	NA	NA	NA	NA	NA	0	1	1	1	1	1	25	A0A1P8B0B7	7	7
Q41963	Aquaporin TIP1-2	TIP1-2	sp|Q41963|TIP12_ARATH Aquaporin TIP1-2 OS=Arabidopsis thaliana OX=3702 GN=TIP1-2 PE=1 SV=2	1	1	1	1	24	6	7.1	25.848	0	31.622	29.5369	25.6134	25.1494	25.0151	23.7527	24.2996	24.2025	28.5093	24.6134	24.1494	24.0151	22.7526	23.2995	23.2024	26.0316	25.8337	25.3886	25.8524	26.071	25.6865	NA	NA	NA	NA	NA	NA	1	1	1	1	1	1	1591	Q41963	1	1
Q8GXV5	(S)-ureidoglycine aminohydrolase	UGLYAH	sp|Q8GXV5|UGHY_ARATH (S)-ureidoglycine aminohydrolase OS=Arabidopsis thaliana OX=3702 GN=UGLYAH PE=1 SV=1	1	1	1	1	23	8	6.4	33.673	0.00028843	5.9057	27.2149	23.9923	22.8609	23.907	21.6955	22.2318	22.0651	23.63	20.4074	19.276	20.322	18.1105	18.6468	18.4801	24.4105	23.5452	24.2805	23.7952	24.0032	23.5491	NA	NA	NA	NA	NA	NA	1	2	2	1	1	1	1890	Q8GXV5	1	1
Q9FWR5	Gamma carbonic anhydrase 1, mitochondrial	GAMMACA1	sp|Q9FWR5|GCA1_ARATH Gamma carbonic anhydrase 1, mitochondrial OS=Arabidopsis thaliana OX=3702 GN=GAMMACA1 PE=1 SV=1	1	2	1	1	23	7	10.9	29.971	0.00077459	3.8936	27.1185	23.2151	22.8399	22.4943	21.4555	NA	22.4642	23.5335	19.6302	19.2549	18.9093	17.8706	NA	18.8792	23.6332	23.5242	22.8678	23.5552	NA	23.9482	NA	NA	NA	NA	NA	NA	2	1	1	1	0	2	3179	Q9FWR5	2	1
CON__sp|P00760|TRY1_BOVIN	Cationic trypsin	p|P00760|TRY1_BOVIN	sp|P00760|TRY1_BOVIN Cationic trypsin OS=Bos taurus PE=1 SV=3	1	1	1	1	22	7	9.8	25.785	0.0021342	2.7608	27.294	22.5915	22.6565	22.9494	22.4848	22.3047	23.5371	23.8346	19.1321	19.197	19.49	19.0253	18.8453	20.0776	23.0097	23.3408	23.3229	24.5845	24.2777	24.1972	NA	NA	NA	NA	NA	NA	1	1	1	1	1	2	111	CON__sp|P00760|TRY1_BOVIN	1	1
CON__sp|P15241|K2M2_SHEEP	Keratin, type II microfibrillar, component 7C	p|P15241|K2M2_SHEEP	sp|P15241|K2M2_SHEEP Keratin, type II microfibrillar, component 7C OS=Ovis aries PE=1 SV=1	1	27	14	9	22	4	44.8	53.681	0	90.997	30.5421	NA	NA	NA	NA	25.5543	21.2808	25.5158	NA	NA	NA	NA	20.3471	16.3739	NA	NA	NA	NA	26.0355	21.7005	NA	NA	NA	NA	NA	NA	0	0	0	0	3	1	135	CON__sp|P15241|K2M2_SHEEP	27	14
P56780	Photosystem II reaction center protein H	psbH	sp|P56780|PSBH_ARATH Photosystem II reaction center protein H OS=Arabidopsis thaliana OX=3702 GN=psbH PE=1 SV=2	1	1	1	1	22	7	15.1	7.7018	0.00053121	4.3254	30.9563	26.7044	26.2065	26.346	25.7637	25.0196	26.2148	27.8768	25.7044	25.2065	25.346	22.7985	24.0196	23.6456	27.2338	26.9928	26.875	27.5336	26.9509	27.3467	NA	NA	NA	NA	NA	NA	1	1	1	2	1	1	1276	P56780	1	1
Q8VZB1	NAD(P)-binding Rossmann-fold superfamily protein	EMB2799	tr|Q8VZB1|Q8VZB1_ARATH NAD(P)-binding Rossmann-fold superfamily protein OS=Arabidopsis thaliana OX=3702 GN=EMB2799 PE=1 SV=1	1	4	4	4	22	2	15.1	38.21	0	7.1146	27.7862	NA	NA	NA	NA	NA	21.1419	20.0227	NA	NA	NA	NA	NA	17.0544	NA	NA	NA	NA	NA	22.6259	NA	NA	NA	NA	NA	NA	0	1	1	0	0	0	2285	Q8VZB1	4	4
Q9SIH0	40S ribosomal protein S14-1	RPS14A	sp|Q9SIH0|RS141_ARATH 40S ribosomal protein S14-1 OS=Arabidopsis thaliana OX=3702 GN=RPS14A PE=1 SV=1	1	11	1	1	22	7	50.7	16.257	0.00099602	3.3544	30.8008	26.5414	26.3338	26.2317	25.1275	25.3517	25.8114	28.2158	23.9564	23.7488	23.6467	22.5425	22.7667	23.2264	27.1126	27.1618	26.8024	27.4517	27.3247	27.5245	NA	NA	NA	NA	NA	NA	1	1	1	1	2	1	4048	Q9SIH0	11	1
O22704	Cytochrome B5-like protein	CB5LP	sp|O22704|CYP5F_ARATH Cytochrome B5-like protein OS=Arabidopsis thaliana OX=3702 GN=CB5LP PE=2 SV=1	1	1	1	1	21	6	10.7	13.709	0.00098765	3.2591	26.7093	23.0216	22.3438	22.6345	20.7008	20.8428	21.796	24.1243	20.4366	19.7588	20.0495	18.1159	18.2578	19.2111	23.5927	23.1718	23.2053	23.025	22.8158	23.5092	NA	NA	NA	NA	NA	NA	1	1	1	1	1	1	601	O22704	1	1
O22793	Multiple organellar RNA editing factor 2, chloroplastic	MORF2	sp|O22793|MORF2_ARATH Multiple organellar RNA editing factor 2, chloroplastic OS=Arabidopsis thaliana OX=3702 GN=MORF2 PE=1 SV=1	1	1	1	1	21	6	5	24.715	0.0016799	2.9026	24.4844	20.1222	20.1131	20.4005	19.47	19.7609	19.5673	20.784	16.4218	16.4127	16.7001	15.7696	16.0605	15.8668	20.5404	20.7975	20.7739	21.5697	21.5324	21.0513	NA	NA	NA	NA	NA	NA	1	1	1	1	1	1	610	O22793	1	1
O22914	Calvin cycle protein CP12-1, chloroplastic	CP12-1	sp|O22914|CP121_ARATH Calvin cycle protein CP12-1, chloroplastic OS=Arabidopsis thaliana OX=3702 GN=CP12-1 PE=1 SV=1	1	1	1	1	21	6	10.5	13.487	0.00028794	5.8966	27.041	22.5282	22.4558	23.1679	22.0145	22.3538	22.3448	25.041	20.5282	20.4558	21.1679	20.0145	20.3538	20.3448	22.9464	23.1402	23.5413	24.1142	24.1253	23.8288	NA	NA	NA	NA	NA	NA	1	1	1	1	1	1	627	O22914	1	1
O23298	AT4g14420/dl3250c	dl3250c	tr|O23298|O23298_ARATH AT4g14420/dl3250c OS=Arabidopsis thaliana OX=3702 GN=dl3250c PE=1 SV=1	1	1	1	1	21	6	5.7	17.427	0	10.38	27.494	23.4411	23.1588	22.5933	22.0083	21.9099	22.366	24.909	20.8562	20.5739	20.0083	19.4234	19.3249	19.781	23.8593	23.8432	22.9668	24.1081	23.6813	23.8501	NA	NA	NA	NA	NA	NA	1	1	1	1	1	1	653	O23298	1	1
O49513	Ras-related protein RABA1e	RABA1E	sp|O49513|RAA1E_ARATH Ras-related protein RABA1e OS=Arabidopsis thaliana OX=3702 GN=RABA1E PE=2 SV=1	1	4	1	1	21	6	18	24.33	0	14.706	30.7046	26.3854	26.242	26.3661	24.8834	25.2894	25.6254	26.7046	22.3855	22.242	22.3661	20.8834	21.2894	21.6254	26.9567	27.0701	26.9369	27.2075	27.2624	27.3386	NA	NA	NA	NA	NA	NA	1	1	1	1	1	1	747	O49513	4	1
O80800	Acyl carrier protein 2, mitochondrial	MTACP2	sp|O80800|ACPM2_ARATH Acyl carrier protein 2, mitochondrial OS=Arabidopsis thaliana OX=3702 GN=MTACP2 PE=1 SV=1	1	1	1	1	21	6	9.5	14.167	0.00052466	4.1555	26.3772	22.2992	21.9723	22.1838	21.1716	21.0882	21.8031	24.7922	20.7143	20.3873	20.5989	19.5866	19.5032	20.2181	22.8705	22.8004	22.7546	23.4958	23.0612	23.5162	NA	NA	NA	NA	NA	NA	1	1	1	1	1	1	861	O80800	1	1
P0DKG5	MATH domain and coiled-coil domain-containing protein At2g42470	At2g42470	sp|P0DKG5|MCC08_ARATH MATH domain and coiled-coil domain-containing protein At2g42470 OS=Arabidopsis thaliana OX=3702 GN=At2g42470 PE=4 SV=1	1	1	1	1	21	5	3.3	35.39	0.002809	2.6167	26.6926	22.4422	22.0282	22.2989	21.0515	20.7726	NA	22.5226	18.2722	17.8582	18.129	16.8817	16.6027	NA	22.8603	22.7125	22.6724	23.1513	22.5441	NA	NA	NA	NA	NA	NA	NA	1	1	1	1	1	0	984	P0DKG5	1	1
P51420	60S ribosomal protein L31-3	RPL31C	sp|P51420|RL313_ARATH 60S ribosomal protein L31-3 OS=Arabidopsis thaliana OX=3702 GN=RPL31C PE=3 SV=2	1	2	1	1	21	4	15.1	13.803	0.0017057	3.0782	28.935	24.6881	24.8349	24.7897	NA	24.103	NA	20.8079	23.1031	20.8079	23.2048	NA	22.518	NA	25.2593	25.3696	25.3605	NA	26.076	NA	NA	NA	NA	NA	NA	NA	1	1	1	0	1	0	1228	P51420	2	1
P53799	Squalene synthase 1	SQS1	sp|P53799|FDFT1_ARATH Squalene synthase 1 OS=Arabidopsis thaliana OX=3702 GN=SQS1 PE=1 SV=1	1	1	1	1	21	6	3.9	47.141	0	7.4456	24.9546	21.0111	20.1397	20.4679	19.4082	19.9802	20.3622	20.5623	16.6188	15.7474	16.0756	15.0159	15.5879	15.9698	21.4293	20.824	20.8414	21.5079	21.7517	21.8462	NA	NA	NA	NA	NA	NA	1	1	1	1	1	1	1243	P53799	1	1
Q3E8E5	Putative myrosinase 3	TGG3	sp|Q3E8E5|BGL39_ARATH Putative myrosinase 3 OS=Arabidopsis thaliana OX=3702 GN=TGG3 PE=5 SV=1	1	3	1	1	21	6	5	50.757	0.00099776	3.3714	27.5592	23.8411	23.964	NA	NA	23.2453	23.1395	22.9743	19.2562	19.3791	NA	NA	18.6603	18.5546	24.2593	24.6484	NA	NA	25.0167	24.6235	NA	NA	NA	NA	NA	NA	1	1	1	1	1	1	1580	Q3E8E5	3	1
Q9ZQG4;Q7Y232	UDP-glycosyltransferase 73B5;UDP-glycosyltransferase 73B4	UGT73B5;UGT73B4	sp|Q9ZQG4|U73B5_ARATH UDP-glycosyltransferase 73B5 OS=Arabidopsis thaliana OX=3702 GN=UGT73B5 PE=2 SV=1;sp|Q7Y232|U73B4_ARATH UDP-glycosyltransferase 73B4 OS=Arabidopsis thaliana OX=3702 GN=UGT73B4 PE=2 SV=1	2	1	1	1	21	6	2.3	54.184	0.0010109	3.603	29.8881	25.5665	25.0359	25.3899	22.618	22.901	23.1032	25.6401	21.3185	20.788	21.1419	18.3701	18.6531	18.8553	26.1376	25.864	25.9606	24.9422	24.874	24.8164	NA	NA	NA	NA	NA	NA	1	1	1	1	1	1	1793	Q9ZQG4;Q7Y232	1;1	1;1
Q84JW1	Peroxisomal membrane protein 11E	PEX11E	sp|Q84JW1|PX11E_ARATH Peroxisomal membrane protein 11E OS=Arabidopsis thaliana OX=3702 GN=PEX11E PE=1 SV=1	1	2	1	1	21	6	9.1	25.512	0.0016742	2.8773	27.0227	23.0293	22.6427	22.5802	21.4619	21.0574	22.1778	23.5633	19.5699	19.1833	19.1208	18.0025	17.5979	18.7184	23.4475	23.327	22.9537	23.5616	22.8288	23.6618	NA	NA	NA	NA	NA	NA	1	1	1	1	1	1	1802	Q84JW1	2	1
Q8L908	At5g55140	At5g55140	tr|Q8L908|Q8L908_ARATH At5g55140 OS=Arabidopsis thaliana OX=3702 GN=MCO15.9 PE=1 SV=1	1	1	1	1	21	6	10.1	12.359	0.0007722	3.8531	24.0628	NA	NA	NA	NA	NA	20.0141	21.2555	NA	NA	NA	NA	NA	17.2068	NA	NA	NA	NA	NA	21.4981	NA	NA	NA	NA	NA	NA	1	1	1	1	1	1	2029	Q8L908	1	1
Q8VZ19	60S ribosomal protein L30-2	RPL30B	sp|Q8VZ19|RL302_ARATH 60S ribosomal protein L30-2 OS=Arabidopsis thaliana OX=3702 GN=RPL30B PE=3 SV=1	1	4	1	1	21	6	29.5	12.29	0.0005298	4.2858	27.0927	22.9204	22.7299	22.6394	20.7757	21.7183	21.8052	24.7707	20.5985	20.4079	20.3174	18.4538	19.3964	19.4833	23.3386	23.4142	23.0129	22.8754	23.4897	23.2893	NA	NA	NA	NA	NA	NA	1	1	1	1	1	1	2274	Q8VZ19	4	1
Q8VZ96	Derlin-2.1	DER2.1	sp|Q8VZ96|DER21_ARATH Derlin-2.1 OS=Arabidopsis thaliana OX=3702 GN=DER2.1 PE=2 SV=3	1	1	1	1	21	6	7	28.213	0.0023669	2.7426	26.5192	22.3183	21.7827	22.0346	21.1271	21.3079	21.6454	23.5193	19.3183	18.7827	19.0346	18.1271	18.3079	18.6454	22.7364	22.467	22.4081	23.2269	23.0794	23.1294	NA	NA	NA	NA	NA	NA	1	1	1	1	1	1	2284	Q8VZ96	1	1
Q949R9	Mitochondrial pyruvate carrier 1	MPC1	sp|Q949R9|MPC1_ARATH Mitochondrial pyruvate carrier 1 OS=Arabidopsis thaliana OX=3702 GN=MPC1 PE=3 SV=1	1	1	1	1	21	6	10.9	12.438	0.00028217	5.5477	29.3477	25.3025	24.7804	24.7079	23.9812	24.0223	24.1945	26.7627	22.7175	22.1954	22.123	21.3962	21.4374	21.6095	25.8737	25.6084	25.2787	26.3054	25.9954	25.9077	NA	NA	NA	NA	NA	NA	1	1	1	1	1	1	2510	Q949R9	1	1
Q96300	14-3-3-like protein GF14 nu	GRF7	sp|Q96300|14337_ARATH 14-3-3-like protein GF14 nu OS=Arabidopsis thaliana OX=3702 GN=GRF7 PE=1 SV=1	1	10	1	1	21	6	39.2	29.824	0	8.5992	28.0121	23.6155	23.4984	24.0262	22.0983	22.6024	23.1023	24.0121	19.6155	19.4984	20.0262	18.0983	18.6024	19.1023	24.1867	24.3264	24.5971	24.4225	24.5754	24.8155	NA	NA	NA	NA	NA	NA	1	1	1	1	1	1	2651	Q96300	10	1
Q9FGT3	AT5g58110/k21l19_90	At5g58110	tr|Q9FGT3|Q9FGT3_ARATH AT5g58110/k21l19_90 OS=Arabidopsis thaliana OX=3702 GN=At5g58110 PE=1 SV=1	1	1	1	1	21	6	5.6	22.435	0.00053093	4.3199	27.4511	23.554	23.1819	23.5553	21.5108	21.7139	NA	23.8662	19.9692	19.5969	19.9703	17.9259	18.129	NA	24.1253	24.0099	24.126	23.8351	23.687	NA	NA	NA	NA	NA	NA	NA	1	1	1	1	1	1	2933	Q9FGT3	1	1
Q9FM19	Hypersensitive-induced response protein 1	HIR1	sp|Q9FM19|HIR1_ARATH Hypersensitive-induced response protein 1 OS=Arabidopsis thaliana OX=3702 GN=HIR1 PE=1 SV=1	1	3	1	1	21	6	10.5	31.431	0.00052247	4.0695	25.5542	21.6988	21.0774	21.4749	19.9834	20.5227	20.6818	21.3063	17.4509	16.8295	17.227	15.7355	16.2747	16.4339	22.117	21.7617	21.8484	22.0832	22.2941	22.1658	NA	NA	NA	NA	NA	NA	1	1	1	1	1	1	3066	Q9FM19	3	1
Q9FYQ8	Transmembrane 9 superfamily member 11	TMN11	sp|Q9FYQ8|TMN11_ARATH Transmembrane 9 superfamily member 11 OS=Arabidopsis thaliana OX=3702 GN=TMN11 PE=2 SV=1	1	2	1	1	21	6	3	74.578	0.0010048	3.4917	26.7303	22.8773	22.4394	22.5616	20.7577	21.1191	20.831	22.2708	18.4179	17.9799	18.1022	16.2983	16.6597	16.3716	23.4485	23.2674	23.1324	23.0819	23.0921	22.5442	NA	NA	NA	NA	NA	NA	1	1	1	1	1	1	3210	Q9FYQ8	2	1
Q9LE42	Histone acetyltransferase HAC5	HAC5	sp|Q9LE42|HAC5_ARATH Histone acetyltransferase HAC5 OS=Arabidopsis thaliana OX=3702 GN=HAC5 PE=2 SV=1	1	2	1	1	21	6	1.9	188.19	0.0016691	2.838	28.2293	23.732	23.9931	24.8223	22.7203	23.2822	23.8858	21.9439	17.4466	17.7077	18.5369	16.4348	16.9969	17.6003	24.1501	24.6774	25.1958	24.82	25.0537	25.3697	NA	NA	NA	NA	NA	NA	1	1	1	1	1	1	3247	Q9LE42	2	1
Q9LFT6	Alpha-hydroxynitrile lyase	HNL	sp|Q9LFT6|HNL_ARATH Alpha-hydroxynitrile lyase OS=Arabidopsis thaliana OX=3702 GN=HNL PE=1 SV=1	1	1	1	1	21	6	4.3	29.216	0	10.373	25.6178	21.9495	21.5879	22.1054	20.4473	20.6466	21.404	21.5304	17.8621	17.5004	18.018	16.3598	16.5591	17.3165	22.5207	22.416	22.6762	22.7715	22.6195	23.1171	NA	NA	NA	NA	NA	NA	1	1	1	1	1	1	3285	Q9LFT6	1	1
Q9LI77	Glutamyl-tRNA(Gln) amidotransferase subunit A, chloroplastic/mitochondrial	GATA	sp|Q9LI77|GATA_ARATH Glutamyl-tRNA(Gln) amidotransferase subunit A, chloroplastic/mitochondrial OS=Arabidopsis thaliana OX=3702 GN=GATA PE=2 SV=1	1	1	1	1	21	6	3	57.181	0	10.737	25.7972	21.5948	21.1207	21.7638	20.4794	21.0895	20.7859	21.1533	16.9509	16.4768	17.12	15.8356	16.4456	16.142	22.013	21.805	22.1373	22.5792	22.861	22.2699	NA	NA	NA	NA	NA	NA	1	1	1	1	1	1	3318	Q9LI77	1	1
Q9LX88	40S ribosomal protein S15a-4	RPS15AD	sp|Q9LX88|R15A4_ARATH 40S ribosomal protein S15a-4 OS=Arabidopsis thaliana OX=3702 GN=RPS15AD PE=2 SV=3	1	5	1	1	21	6	41.5	14.774	0.0016791	2.8943	29.6353	25.4155	25.4608	25.4335	23.8056	24.3819	24.8786	26.6353	22.4156	22.4608	22.4335	20.8055	21.3819	21.8786	25.8337	26.1451	25.807	25.9053	26.1534	26.3626	NA	NA	NA	NA	NA	NA	1	1	1	1	1	1	3611	Q9LX88	5	1
F4I1Z0	GPI transamidase subunit PIG-U	At1g63110	tr|F4I1Z0|F4I1Z0_ARATH GPI transamidase subunit PIG-U OS=Arabidopsis thaliana OX=3702 GN=At1g63110 PE=1 SV=1	1	1	1	1	20	6	3	52.818	0	31.72	25.5127	21.4737	21.3702	21.6284	20.079	19.6065	20.1371	21.5127	17.4737	17.3702	17.6283	16.079	15.6065	16.137	22.0449	22.1983	22.1992	22.4031	21.5795	21.8502	NA	NA	NA	NA	NA	NA	1	1	1	1	1	1	241	F4I1Z0	1	1
O23053;O80885	Probable membrane metalloprotease ARASP2, chloroplastic;Membrane metalloprotease ARASP, chloroplastic	ARASP2;ARASP	sp|O23053|ARAS2_ARATH Probable membrane metalloprotease ARASP2, chloroplastic OS=Arabidopsis thaliana OX=3702 GN=ARASP2 PE=2 SV=1;sp|O80885|ARASP_ARATH Membrane metalloprotease ARASP, chloroplastic OS=Arabidopsis thaliana OX=3702 GN=ARASP PE=2 SV=1	2	1	1	1	20	5	2.3	47.774	0.0016966	3.0124	26.7374	22.7867	22.2524	NA	21.2915	21.3383	NA	22.6499	18.6992	18.1649	NA	17.204	17.2509	NA	23.2048	22.9367	NA	23.3911	23.1098	NA	NA	NA	NA	NA	NA	NA	1	1	1	1	1	0	635	O23053;O80885	1;1	1;1
O48717	At2g26500	At2g26500	tr|O48717|O48717_ARATH At2g26500 OS=Arabidopsis thaliana OX=3702 GN=At2g26500 PE=1 SV=1	1	1	1	1	20	6	8.8	12.988	0.00056148	5.4268	26.0927	21.4483	21.7946	21.6992	20.6143	20.8969	21.7462	23.5077	18.8633	19.2097	19.1143	18.0293	18.3119	19.1612	22.0195	22.6227	22.27	22.9385	22.8699	23.4594	NA	NA	NA	NA	NA	NA	1	1	1	1	1	1	710	O48717	1	1
P38558	Tubulin gamma-2 chain	TUBG2	sp|P38558|TBG2_ARATH Tubulin gamma-2 chain OS=Arabidopsis thaliana OX=3702 GN=TUBG2 PE=1 SV=1	1	8	1	1	20	6	20.5	53.277	0.00054555	4.8342	25.1091	21.489	21.0788	21.1534	19.3583	NA	19.1325	20.4652	16.8451	16.4349	16.5096	14.7144	NA	14.4887	21.9071	21.7631	21.527	21.458	NA	20.6165	NA	NA	NA	NA	NA	NA	1	1	1	1	1	1	1102	P38558	8	1
P51413	60S ribosomal protein L17-2	RPL17B	sp|P51413|RL172_ARATH 60S ribosomal protein L17-2 OS=Arabidopsis thaliana OX=3702 GN=RPL17B PE=2 SV=2	1	6	1	1	20	6	35.4	19.854	0	54.359	27.0215	23.0635	22.9305	22.6027	22.3045	22.311	NA	23.6995	19.7416	19.6086	19.2807	18.9826	18.9891	NA	23.6348	23.7586	23.1735	24.6287	24.284	NA	NA	NA	NA	NA	NA	NA	1	1	2	1	1	0	1224	P51413	6	1
P59223	40S ribosomal protein S13-1	RPS13A	sp|P59223|RS131_ARATH 40S ribosomal protein S13-1 OS=Arabidopsis thaliana OX=3702 GN=RPS13A PE=2 SV=1	1	9	1	1	20	7	49	17.095	0.00055294	5.1156	28.7933	24.5015	24.3864	24.9103	23.2832	23.5287	24.4374	25.7934	21.5015	21.3864	21.9103	20.2832	20.5288	21.4374	25.0728	25.2145	25.4811	25.6074	25.5018	26.1506	NA	NA	NA	NA	NA	NA	1	1	1	1	2	1	1304	P59223	9	1
Q1EBV7	Sodium/pyruvate cotransporter BASS2, chloroplastic	BASS2	sp|Q1EBV7|BASS2_ARATH Sodium/pyruvate cotransporter BASS2, chloroplastic OS=Arabidopsis thaliana OX=3702 GN=BASS2 PE=1 SV=1	1	1	1	1	20	6	3.4	43.607	0.00098814	3.2694	28.4971	24.4972	24.1581	24.1389	23.0359	23.3433	23.7486	24.3271	20.3273	19.9882	19.969	18.866	19.1733	19.5787	24.9153	24.8424	24.5124	25.1356	25.1147	25.2326	NA	NA	NA	NA	NA	NA	1	1	1	1	1	1	1465	Q1EBV7	1	1
Q42134	Proteasome subunit alpha type-5-B	PAE2	sp|Q42134|PSA5B_ARATH Proteasome subunit alpha type-5-B OS=Arabidopsis thaliana OX=3702 GN=PAE2 PE=1 SV=2	1	12	1	1	20	5	56.5	25.977	0.00054054	4.6436	26.0659	21.8188	21.945	22.1204	NA	22.3991	21.4901	22.2585	18.0114	18.1376	18.313	NA	18.5918	17.6827	22.39	22.773	22.6912	NA	24.3721	23.2032	NA	NA	NA	NA	NA	NA	1	1	1	0	1	1	1596	Q42134	12	1
Q8GWS0	Glutaredoxin-C5, chloroplastic	GRXC5	sp|Q8GWS0|GRXC5_ARATH Glutaredoxin-C5, chloroplastic OS=Arabidopsis thaliana OX=3702 GN=GRXC5 PE=1 SV=1	1	1	1	1	20	5	12.6	18.813	0.00052493	4.171	26.0083	21.7549	21.7295	21.3152	NA	20.9957	20.9079	22.8384	18.5849	18.5595	18.1452	NA	17.8258	17.738	22.173	22.4138	21.6887	NA	22.7672	22.3919	NA	NA	NA	NA	NA	NA	1	1	1	0	1	1	1877	Q8GWS0	1	1
Q8L8Q8	Uncharacterized protein At5g64816	At5g64816	sp|Q8L8Q8|Y5486_ARATH Uncharacterized protein At5g64816 OS=Arabidopsis thaliana OX=3702 GN=At5g64816 PE=2 SV=1	1	1	1	1	20	5	7.7	14.441	0.00028637	5.7781	26.7542	23.0554	22.3313	22.5094	21.0078	NA	21.5785	24.1692	20.4705	19.7463	19.9244	18.4228	NA	18.9935	23.6267	23.1593	23.0802	23.332	NA	23.2917	NA	NA	NA	NA	NA	NA	1	1	1	1	0	1	2025	Q8L8Q8	1	1
Q8VZC2	At1g78490	T30F21.17	tr|Q8VZC2|Q8VZC2_ARATH At1g78490 OS=Arabidopsis thaliana OX=3702 GN=cytochrome P450 PE=1 SV=1	1	1	1	1	20	6	2.5	54.994	0.0021423	2.8104	26.1996	22.3084	22.0491	22.195	21.2219	21.0909	21.7541	21.4992	17.608	17.3487	17.4945	16.5215	16.3905	17.0536	22.7266	22.7335	22.5685	23.3217	22.8624	23.2381	NA	NA	NA	NA	NA	NA	1	1	1	1	1	1	2289	Q8VZC2	1	1
Q94A32	Protein FATTY ACID EXPORT 2, chloroplastic	FAX2	sp|Q94A32|FAX2_ARATH Protein FATTY ACID EXPORT 2, chloroplastic OS=Arabidopsis thaliana OX=3702 GN=FAX2 PE=2 SV=1	1	1	1	1	20	8	10.8	24.767	0	20.856	26.2874	22.8463	22.9819	22.7622	20.1407	NA	21.0196	20.4133	17.892	18.035	17.1595	16.5557	NA	17.4346	22.6511	23.0488	22.6091	22.2447	NA	22.5079	NA	NA	NA	NA	NA	NA	2	2	2	1	0	1	2522	Q94A32	1	1
Q9FNA1	Uncharacterized protein At5g13720	At5g13720	tr|Q9FNA1|Q9FNA1_ARATH Uncharacterized protein At5g13720 OS=Arabidopsis thaliana OX=3702 GN=MSH12.19 PE=1 SV=1	1	1	1	1	20	6	4.2	28.912	0.00053576	4.478	25.2759	21.0034	20.78	20.5887	19.4755	19.9008	20.0084	21.954	17.6815	17.4581	17.2667	16.1536	16.5789	16.6865	21.4216	21.4644	20.9621	21.5752	21.6723	21.4924	NA	NA	NA	NA	NA	NA	1	1	1	1	1	1	3111	Q9FNA1	1	1
Q9LV10	Protein NRT1/ PTR FAMILY 2.11	NPF2.11	sp|Q9LV10|PTR53_ARATH Protein NRT1/ PTR FAMILY 2.11 OS=Arabidopsis thaliana OX=3702 GN=NPF2.11 PE=1 SV=1	1	1	1	1	20	5	1.3	67.89	0.0050125	2.3091	25.2882	21.4684	NA	21.1698	NA	NA	NA	21.2007	17.3809	NA	17.0823	NA	NA	NA	22.0396	NA	21.7406	NA	NA	NA	NA	NA	NA	NA	NA	NA	1	1	1	1	0	1	3557	Q9LV10	1	1
Q9MAB2	At3g05070	T12H1.3	tr|Q9MAB2|Q9MAB2_ARATH At3g05070 OS=Arabidopsis thaliana OX=3702 GN=At3g05070 PE=1 SV=1	1	1	1	1	20	5	17.4	16.396	0	50.097	27.3102	23.143	22.8219	23.8744	NA	NA	NA	24.1402	19.9731	19.652	20.7045	NA	NA	NA	23.6985	23.6342	23.7248	NA	NA	NA	NA	NA	NA	NA	NA	NA	1	1	3	0	0	0	3830	Q9MAB2	1	1
Q9SIE3	3-hydroxyacyl-[acyl-carrier-protein] dehydratase	At2g22230	tr|Q9SIE3|Q9SIE3_ARATH 3-hydroxyacyl-[acyl-carrier-protein] dehydratase OS=Arabidopsis thaliana OX=3702 GN=At2g22230 PE=1 SV=2	1	3	1	1	20	6	16.4	24.242	0.00028885	5.9252	27.3508	23.4259	22.8188	NA	21.3684	22.4358	21.9373	24.0288	20.1039	19.4969	NA	18.0465	19.1139	18.6154	23.9971	23.6469	NA	23.6926	24.4089	23.6504	NA	NA	NA	NA	NA	NA	1	1	0	1	2	1	4044	Q9SIE3	3	1
Q9SIJ6	Marker for oxidative stress response protein	At2g21640	tr|Q9SIJ6|Q9SIJ6_ARATH Marker for oxidative stress response protein OS=Arabidopsis thaliana OX=3702 GN=At2g21640 PE=1 SV=1	1	1	1	1	20	6	11.5	11.696	0	18.798	26.3718	22.1135	21.7075	22.1416	20.9915	20.9993	21.9593	23.3719	19.1135	18.7075	19.1416	17.9915	17.9994	18.9593	22.6847	22.5356	22.7123	23.3158	22.9724	23.6725	NA	NA	NA	NA	NA	NA	1	1	1	1	1	1	4052	Q9SIJ6	1	1
A0JQ00	At5g02740	At5g02740	tr|A0JQ00|A0JQ00_ARATH At5g02740 OS=Arabidopsis thaliana OX=3702 GN=At5g02740 PE=1 SV=1	1	1	1	1	19	4	9.2	25.224	0.0012282	3.2045	25.2593	21.2866	21.21	21.1471	19.9292	NA	NA	21.7999	17.8271	17.7505	17.6877	16.4697	NA	NA	21.7047	21.8943	21.5206	22.0289	NA	NA	NA	NA	NA	NA	NA	NA	1	1	1	1	0	0	52	A0JQ00	1	1
A8MQD8	ER membrane protein complex subunit 4	At5g10780	tr|A8MQD8|A8MQD8_ARATH ER membrane protein complex subunit 4 OS=Arabidopsis thaliana OX=3702 GN=At5g10780 PE=1 SV=1	1	1	1	1	19	4	5.3	20.722	0.0067613	2.2023	26.6359	22.5973	22.4063	22.4468	NA	NA	21.547	23.314	19.2753	19.0843	19.1249	NA	NA	18.2251	23.1685	23.2343	23.0176	NA	NA	23.2601	NA	NA	NA	NA	NA	NA	1	1	1	0	0	1	65	A8MQD8	1	1
CON__sp|P00883|ALDOA_RABIT	Fructose-bisphosphate aldolase A	ALDOA	sp|P00883|ALDOA_RABIT Fructose-bisphosphate aldolase A OS=Oryctolagus cuniculus GN=ALDOA PE=1 SV=2	1	10	10	10	19	6	26.4	39.342	0	34.211	30.9128	NA	28.5857	NA	NA	NA	23.8162	24.891	NA	24.0621	NA	NA	NA	19.2926	NA	NA	NA	NA	NA	25.9742	NA	NA	NA	NA	NA	NA	0	1	0	0	0	5	113	CON__sp|P00883|ALDOA_RABIT	10	10
F4HR02	Nucleolin	At1g19990	tr|F4HR02|F4HR02_ARATH Nucleolin OS=Arabidopsis thaliana OX=3702 GN=At1g19990 PE=1 SV=1	1	1	1	1	19	4	3.6	28.236	0.0063263	2.2249	25.0659	NA	NA	21.0063	21.2256	21.4179	21.011	21.3654	NA	NA	17.3058	17.5252	17.7175	17.3106	NA	NA	21.577	23.5498	23.3909	22.7242	NA	NA	NA	NA	NA	NA	0	0	1	1	1	1	190	F4HR02	1	1
F4IYH7	Low-density receptor-like protein	At3g02900	tr|F4IYH7|F4IYH7_ARATH Low-density receptor-like protein OS=Arabidopsis thaliana OX=3702 GN=At3g02900 PE=1 SV=2	1	1	1	1	19	6	6	18.178	0.0014684	3.1262	26.5611	22.8738	22.3943	23.0015	20.3904	20.9506	21.567	23.561	19.8738	19.3943	20.0015	17.3904	17.9507	18.567	23.4449	23.2224	23.5723	22.7145	22.9237	23.2802	NA	NA	NA	NA	NA	NA	1	1	1	1	1	1	333	F4IYH7	1	1
Q1ACB3	Homogentisate solanesyltransferase, chloroplastic	HST	sp|Q1ACB3|HSTC_ARATH Homogentisate solanesyltransferase, chloroplastic OS=Arabidopsis thaliana OX=3702 GN=HST PE=1 SV=1	1	1	1	1	19	5	3.1	42.84	0.0016783	2.8909	26.5338	22.4748	22.1022	22.9263	NA	21.1166	NA	22.2859	18.2269	17.8543	18.6784	NA	16.8687	NA	23.0461	22.9302	23.4972	NA	23.0896	NA	NA	NA	NA	NA	NA	NA	1	1	1	1	1	0	1463	Q1ACB3	1	1
Q38868	Calcium-dependent protein kinase 9	CPK9	sp|Q38868|CDPK9_ARATH Calcium-dependent protein kinase 9 OS=Arabidopsis thaliana OX=3702 GN=CPK9 PE=1 SV=1	1	3	1	1	19	4	8.5	60.362	0.00055463	5.1782	25.8767	22.2172	21.342	21.5619	20.1135	NA	NA	20.7474	17.0879	16.2127	16.4326	14.9842	NA	NA	22.6354	22.0264	21.9354	22.2131	NA	NA	NA	NA	NA	NA	NA	NA	1	1	1	1	0	0	1509	Q38868	3	1
Q52T38	Protein S-acyltransferase 24	PAT24	sp|Q52T38|ZDH22_ARATH Protein S-acyltransferase 24 OS=Arabidopsis thaliana OX=3702 GN=PAT24 PE=2 SV=1	1	1	1	1	19	4	2.4	68.233	0.0021413	2.7998	24.0714	20.547	19.7334	19.0262	NA	NA	18.6483	19.1172	15.5927	14.7792	14.072	NA	NA	13.6941	20.9651	20.4177	19.3997	NA	NA	20.1323	NA	NA	NA	NA	NA	NA	1	1	1	0	0	1	1662	Q52T38	1	1
Q6NM69	At5g46870	At5g46870	tr|Q6NM69|Q6NM69_ARATH At5g46870 OS=Arabidopsis thaliana OX=3702 GN=MSD23.5 PE=1 SV=1	1	2	1	1	19	4	10.2	31.896	0.0016807	2.9093	26.0629	21.958	21.624	21.8627	19.2237	NA	NA	22.156	18.0512	17.7172	17.9558	15.3168	NA	NA	22.5293	22.4521	22.4335	21.5479	NA	NA	NA	NA	NA	NA	NA	NA	1	1	1	1	0	0	1751	Q6NM69	2	1
Q84JF7	Probable adenylate kinase 6, chloroplastic	At2g39270	sp|Q84JF7|KAD6C_ARATH Probable adenylate kinase 6, chloroplastic OS=Arabidopsis thaliana OX=3702 GN=At2g39270 PE=2 SV=1	1	1	1	1	19	6	3.7	32.391	0.0010081	3.5645	25.0095	20.656	20.5508	21.3831	19.5508	19.8219	20.9254	20.6875	16.3341	16.2289	17.0611	15.2289	15.5	16.6035	21.2272	21.3789	21.9538	21.875	21.795	22.6386	NA	NA	NA	NA	NA	NA	1	1	1	1	1	1	1796	Q84JF7	1	1
Q8RWW7	UDP-rhamnose/UDP-galactose transporter 4	NST-K1	sp|Q8RWW7|URGT4_ARATH UDP-rhamnose/UDP-galactose transporter 4 OS=Arabidopsis thaliana OX=3702 GN=URGT4 PE=1 SV=1	1	1	1	1	19	4	3.3	37.124	0	6.9054	25.4346	21.4981	21.0254	21.3275	NA	NA	20.3125	22.2647	18.3282	17.8554	18.1576	NA	NA	17.1426	22.0693	21.8534	21.8983	NA	NA	22.0257	NA	NA	NA	NA	NA	NA	1	1	1	0	0	1	2167	Q8RWW7	1	1
Q8VYK6	40S ribosomal protein S4-3	RPS4D	sp|Q8VYK6|RS43_ARATH 40S ribosomal protein S4-3 OS=Arabidopsis thaliana OX=3702 GN=RPS4D PE=2 SV=2	1	22	1	1	19	5	72.1	29.816	0.0002881	5.899	26.2122	22.1166	22.6025	NA	NA	NA	21.8484	22.2122	18.1166	18.6025	NA	NA	NA	17.8484	22.5347	23.2869	NA	NA	NA	23.3325	NA	NA	NA	NA	NA	NA	1	1	1	0	1	1	2260	Q8VYK6	22	1
Q93VM8	Copper transporter 5	COPT5	sp|Q93VM8|COPT5_ARATH Copper transporter 5 OS=Arabidopsis thaliana OX=3702 GN=COPT5 PE=1 SV=1	1	1	1	1	19	5	8.2	15.784	0.0016892	2.965	28.2595	24.0314	24.1485	24.2006	NA	22.4728	23.5103	25.9376	21.7095	21.8265	21.8787	NA	20.1509	21.1884	24.6026	24.9765	24.7714	NA	24.4459	25.2235	NA	NA	NA	NA	NA	NA	1	1	1	0	1	1	2381	Q93VM8	1	1
Q93WB5	Major latex protein, putative	MLP4	tr|Q93WB5|Q93WB5_ARATH Major latex protein, putative OS=Arabidopsis thaliana OX=3702 GN=MLP4 PE=1 SV=1	1	1	1	1	19	6	6.5	17.682	0.0023657	2.7402	26.5989	22.6974	22.0791	22.9872	21.0136	21.397	21.5341	24.0139	20.1125	19.4941	20.4023	18.4286	18.812	18.9492	23.2687	22.9071	23.558	23.3378	23.37	23.2473	NA	NA	NA	NA	NA	NA	1	1	1	1	1	1	2396	Q93WB5	1	1
Q94BR2	Aluminum induced protein with YGL and LRDR motifs	AILP1	tr|Q94BR2|Q94BR2_ARATH Aluminum induced protein with YGL and LRDR motifs OS=Arabidopsis thaliana OX=3702 GN=AILP1 PE=1 SV=1	1	1	1	1	19	4	3.8	25.015	0.0099823	2.0249	24.5937	NA	NA	22.1117	NA	NA	19.8645	21.0087	NA	NA	18.5267	NA	NA	16.2795	NA	NA	22.4852	NA	NA	21.3485	NA	NA	NA	NA	NA	NA	1	1	1	0	0	1	2566	Q94BR2	1	1
Q9C5E5	Diacylglycerol kinase 5	DGK5	sp|Q9C5E5|DGK5_ARATH Diacylglycerol kinase 5 OS=Arabidopsis thaliana OX=3702 GN=DGK5 PE=2 SV=1	1	1	1	1	19	4	2.4	57.376	0.0016787	2.8929	25.0484	20.9321	20.6519	20.5408	NA	19.6352	NA	20.1904	16.0742	15.794	15.6828	NA	14.7773	NA	21.5034	21.48	21.1116	NA	21.6082	NA	NA	NA	NA	NA	NA	NA	1	1	1	0	1	0	2695	Q9C5E5	1	1
Q9FFS0	Reticulon-like protein B4	RTNLB4	sp|Q9FFS0|RTNLD_ARATH Reticulon-like protein B4 OS=Arabidopsis thaliana OX=3702 GN=RTNLB4 PE=1 SV=1	1	3	1	1	19	4	8.6	28.948	0	6.8724	26.0183	22.2447	20.7616	22.5451	20.1462	NA	NA	21.7584	19.4374	17.9542	18.0509	17.3388	NA	NA	22.546	22.0136	21.9999	22.8136	NA	NA	NA	NA	NA	NA	NA	NA	1	1	1	1	0	0	2896	Q9FFS0	3	1
Q9FJY6	Glucose-6-phosphate 1-epimerase	At5g66530	tr|Q9FJY6|Q9FJY6_ARATH Glucose-6-phosphate 1-epimerase OS=Arabidopsis thaliana OX=3702 GN=At5g66530 PE=1 SV=1	1	1	1	1	19	5	3.3	33.692	0.0030226	2.546	26.1162	22.0956	21.7259	NA	20.5903	21.184	20.9084	22.1162	18.0956	17.7259	NA	16.5903	17.184	16.9084	22.6668	22.5539	NA	22.9144	23.157	22.6217	NA	NA	NA	NA	NA	NA	1	1	0	1	1	1	3009	Q9FJY6	1	1
Q9LZE0	Transmembrane protein	F12E4_230	tr|Q9LZE0|Q9LZE0_ARATH Transmembrane protein OS=Arabidopsis thaliana OX=3702 GN=At5g03460 PE=1 SV=1	1	1	1	1	19	5	31.5	9.8105	0	130.35	28.3319	24.5557	23.5366	NA	22.411	NA	23.7394	25.7469	21.9707	20.9516	NA	19.826	NA	21.1545	25.1269	24.3646	NA	24.7352	NA	25.4526	NA	NA	NA	NA	NA	NA	1	1	0	2	0	1	3677	Q9LZE0	1	1
Q9M1C2	10 kDa chaperonin 1, chloroplastic	T2O9.190	sp|Q9M1C2|CH101_ARATH 10 kDa chaperonin 1, chloroplastic OS=Arabidopsis thaliana OX=3702 GN=CPN10-1 PE=2 SV=1	1	1	1	1	19	5	15.2	15.14	0	22.493	26.9334	NA	22.9241	22.6369	22.3605	22.9224	22.4557	23.6114	NA	19.6022	19.315	19.0385	19.6004	19.1338	NA	23.6085	23.0104	24.4601	24.6938	23.9398	NA	NA	NA	NA	NA	NA	0	1	1	1	1	1	3726	Q9M1C2	1	1
Q9MAU5	Putative BPI/LBP family protein At1g04970	At1g04970	sp|Q9MAU5|Y1049_ARATH Putative BPI/LBP family protein At1g04970 OS=Arabidopsis thaliana OX=3702 GN=At1g04970 PE=2 SV=1	1	1	1	1	19	6	3.7	53.493	0.00076982	3.8172	24.4259	19.6251	19.4798	19.9119	18.7153	19.4816	19.8708	20.6185	15.8177	15.6725	16.1046	14.9079	15.6742	16.0634	20.0433	20.1641	20.2853	20.815	21.2531	21.3548	NA	NA	NA	NA	NA	NA	1	1	1	1	1	1	3845	Q9MAU5	1	1
Q9SGE0	UDP-D-apiose/UDP-D-xylose synthase 2	AXS2	sp|Q9SGE0|AXS2_ARATH UDP-D-apiose/UDP-D-xylose synthase 2 OS=Arabidopsis thaliana OX=3702 GN=AXS2 PE=2 SV=1	1	8	1	1	19	5	31.6	43.79	0	19.594	26.3736	22.6682	22.1856	22.2553	20.5171	NA	21.6034	21.6732	17.9677	17.4851	17.5549	15.8166	NA	16.9029	23.2394	23.0136	22.8261	22.8413	NA	23.3166	NA	NA	NA	NA	NA	NA	1	1	1	1	0	1	4009	Q9SGE0	8	1
Q9SLN0	Dolichyl-phosphate beta-glucosyltransferase	At2g39630	tr|Q9SLN0|Q9SLN0_ARATH Dolichyl-phosphate beta-glucosyltransferase OS=Arabidopsis thaliana OX=3702 GN=At2g39630 PE=1 SV=1	1	1	1	1	19	5	3.6	38.336	0	13.108	26.8784	22.7321	22.6288	22.2759	20.9553	21.337	NA	22.791	18.6446	18.5414	18.1884	16.8679	17.2495	NA	23.3033	23.4569	22.8466	23.2795	23.3099	NA	NA	NA	NA	NA	NA	NA	1	1	1	1	1	0	4151	Q9SLN0	1	1
Q9SM02	Squalene epoxidase 1	SQE1	sp|Q9SM02|ERG14_ARATH Squalene epoxidase 1 OS=Arabidopsis thaliana OX=3702 GN=SQE1 PE=1 SV=1	1	1	1	1	19	4	3.8	58.174	0.0009985	3.3871	24.603	20.83	20.2568	20.2873	NA	19.495	NA	20.0794	16.3064	15.7333	15.7637	NA	14.9715	NA	21.2481	20.9412	20.6608	NA	21.2665	NA	NA	NA	NA	NA	NA	NA	1	1	1	0	1	0	4153	Q9SM02	1	1
Q9SQK3	Ankyrin repeat domain-containing protein EMB506, chloroplastic	EMB506	sp|Q9SQK3|EM506_ARATH Ankyrin repeat domain-containing protein EMB506, chloroplastic OS=Arabidopsis thaliana OX=3702 GN=EMB506 PE=1 SV=1	1	1	1	1	19	5	3.8	35.461	0.0032407	2.4945	26.7596	22.5132	NA	22.9723	21.1958	21.7067	22.1822	22.6721	18.4257	NA	18.8849	17.1083	17.6192	18.0947	22.9313	NA	23.3458	23.2956	23.4782	23.6662	NA	NA	NA	NA	NA	NA	1	0	1	1	1	1	4187	Q9SQK3	1	1
Q9ZUL7	Defensin-like protein 1	PDF2.3	sp|Q9ZUL7|DEF01_ARATH Defensin-like protein 1 OS=Arabidopsis thaliana OX=3702 GN=PDF2.3 PE=2 SV=1	1	1	1	1	19	5	31.2	8.544	0	25.903	27.6473	23.6782	23.7902	23.6643	NA	22.1371	22.7245	22.6434	22.6782	22.7902	22.6643	NA	21.1371	21.7245	24.0964	24.4746	24.0377	NA	23.9086	24.2085	NA	NA	NA	NA	NA	NA	1	1	1	0	1	1	4547	Q9ZUL7	1	1
Q9ZV06	Probable acetyltransferase NATA1-like	At2g39020	sp|Q9ZV06|NATAL_ARATH Probable acetyltransferase NATA1-like OS=Arabidopsis thaliana OX=3702 GN=At2g39020 PE=2 SV=1	1	2	1	1	19	4	10.2	26.44	0.00028736	5.8632	26.1364	21.9594	22.0174	21.7523	NA	NA	20.5552	22.8144	18.6375	18.6955	18.4304	NA	NA	17.2332	22.5306	22.8455	22.3231	NA	NA	22.2683	NA	NA	NA	NA	NA	NA	1	1	1	0	0	1	4560	Q9ZV06	2	1
F4JEX5	ATPase family AAA domain-containing protein FIGL1	At3g27120	sp|F4JEX5|FIGL1_ARATH ATPase family AAA domain-containing protein FIGL1 OS=Arabidopsis thaliana OX=3702 GN=FIGL1 PE=2 SV=2	1	1	1	1	18	5	1.8	75.347	0.0030275	2.5663	27.0797	NA	22.7761	23.0053	21.6058	22.0786	22.4401	21.5561	NA	17.2526	17.4817	16.0822	16.555	16.9166	NA	23.6042	23.5761	23.9299	24.0516	24.1533	NA	NA	NA	NA	NA	NA	0	1	1	1	1	1	391	F4JEX5	1	1
Q9LD28;O81826;Q9LHQ5;Q9C681;Q9S9K7;O04848;Q9C944;Q9FJE8;Q94F49	Histone H2A.6;Probable histone H2A.3;Probable histone H2A.2	RAT5	sp|Q9LD28|H2A6_ARATH Histone H2A.6 OS=Arabidopsis thaliana OX=3702 GN=RAT5 PE=1 SV=1;sp|O81826|H2A3_ARATH Probable histone H2A.3 OS=Arabidopsis thaliana OX=3702 GN=At4g27230 PE=1 SV=1;sp|Q9LHQ5|H2A2_ARATH Probable histone H2A.2 OS=Arabidopsis thaliana OX=3	9	2	2	2	18	5	12.3	13.658	0.0012309	3.2172	26.25	NA	NA	23.85	NA	NA	NA	23.665	NA	NA	21.265	NA	NA	NA	NA	NA	24.2235	NA	NA	NA	NA	NA	NA	NA	NA	NA	0	1	1	1	1	1	573	Q9LD28;O81826;Q9LHQ5;Q9C681;Q9S9K7;O04848;Q9C944;Q9FJE8;Q94F49	2;2;2;2;2;2;1;1;1	2;2;2;2;2;2;1;1;1
P56774	Cytochrome b6-f complex subunit 4	petD	sp|P56774|PETD_ARATH Cytochrome b6-f complex subunit 4 OS=Arabidopsis thaliana OX=3702 GN=petD PE=3 SV=1	1	1	1	1	18	2	6.2	17.431	0.0039089	2.4008	26.1243	22.3943	21.9421	NA	NA	NA	NA	24.1243	20.3944	19.9421	NA	NA	NA	NA	22.9655	22.7701	NA	NA	NA	NA	NA	NA	NA	NA	NA	NA	1	1	0	0	0	0	1272	P56774	1	1
Q0WUA3	2-carboxy-1,4-naphthoquinone phytyltransferase, chloroplastic	ABC4	sp|Q0WUA3|MENA_ARATH 2-carboxy-1,4-naphthoquinone phytyltransferase, chloroplastic OS=Arabidopsis thaliana OX=3702 GN=ABC4 PE=1 SV=2	1	1	1	1	18	6	2.4	42.036	0.0030381	2.6043	25.2988	21.9467	21.3992	NA	19.9523	NA	20.7445	21.4915	18.1394	17.5919	NA	16.145	NA	16.9372	22.5179	22.2273	NA	22.2765	NA	22.4577	NA	NA	NA	NA	NA	NA	1	1	1	1	1	1	1440	Q0WUA3	1	1
Q38842	AT0ZI1 protein	ATOZI1	tr|Q38842|Q38842_ARATH AT0ZI1 protein OS=Arabidopsis thaliana OX=3702 GN=ATOZI1 PE=1 SV=1	1	1	1	1	18	6	16.2	8.6058	0.0023691	2.7446	27.2622	23.2484	22.6774	22.7711	21.7888	21.4846	22.1228	25.2622	21.2484	20.6774	20.7711	19.7888	19.4846	20.1229	23.8184	23.5042	23.3407	24.1117	23.4564	23.8348	NA	NA	NA	NA	NA	NA	1	1	1	1	1	1	1504	Q38842	1	1
Q6DBF6	At4g02725	At4g02725	tr|Q6DBF6|Q6DBF6_ARATH At4g02725 OS=Arabidopsis thaliana OX=3702 GN=At4g02725 PE=1 SV=1	1	1	1	1	18	5	6.7	18.796	0.001001	3.4395	26.4695	22.9777	22.2876	22.2273	21.3477	21.3252	NA	23.8846	20.3928	19.7026	19.6423	18.7627	18.7403	NA	23.5489	23.1156	22.7981	23.6718	23.2982	NA	NA	NA	NA	NA	NA	NA	1	1	1	1	1	0	1732	Q6DBF6	1	1
Q8GYH9	Kinase-like protein	At3g46280	tr|Q8GYH9|Q8GYH9_ARATH Kinase-like protein OS=Arabidopsis thaliana OX=3702 GN=At3g46280 PE=1 SV=1	1	1	1	1	18	3	4.7	50.503	0.00055021	5.0123	24.8145	20.1789	20.3367	20.4031	NA	NA	NA	21.114	16.4784	16.6362	16.7027	NA	NA	NA	20.597	21.0211	20.7766	NA	NA	NA	NA	NA	NA	NA	NA	NA	1	1	1	0	0	0	1906	Q8GYH9	1	1
Q8LFJ6	DNA-directed RNA polymerases II, IV and V subunit 10	NRPB10	sp|Q8LFJ6|NRPBA_ARATH DNA-directed RNA polymerases II, IV and V subunit 10 OS=Arabidopsis thaliana OX=3702 GN=NRPB10 PE=1 SV=1	1	1	1	1	18	5	12.7	8.3146	0.00099231	3.3225	27.4658	23.3095	23.0984	23.5799	21.638	21.9437	NA	25.8808	21.7246	21.5134	21.9949	20.0531	20.3587	NA	23.8807	23.9264	24.1507	23.9622	23.9167	NA	NA	NA	NA	NA	NA	NA	1	1	1	1	1	0	2104	Q8LFJ6	1	1
Q8LG77	Isocitrate dehydrogenase [NAD] catalytic subunit 6, mitochondrial	IDH6	sp|Q8LG77|IDH6_ARATH Isocitrate dehydrogenase [NAD] catalytic subunit 6, mitochondrial OS=Arabidopsis thaliana OX=3702 GN=IDH6 PE=1 SV=2	1	5	1	1	18	3	12.8	40.575	0	16.125	26.8311	22.5104	22.3068	22.8703	NA	NA	NA	22.5832	18.2625	18.0589	18.6224	NA	NA	NA	23.0816	23.1349	23.4411	NA	NA	NA	NA	NA	NA	NA	NA	NA	1	1	1	0	0	0	2110	Q8LG77	5	1
Q93YN4	Mitochondrial fission protein ELM1	ELM1	sp|Q93YN4|ELM1_ARATH Mitochondrial fission protein ELM1 OS=Arabidopsis thaliana OX=3702 GN=ELM1 PE=1 SV=1	1	1	1	1	18	4	2.8	47.604	0.0016999	3.0385	25.9113	22.2133	22.3555	21.8177	20.3331	20.3807	21.0474	21.5893	17.8914	18.0335	17.4958	16.0112	16.0587	16.7255	22.632	23.0403	22.1989	22.4333	22.1526	22.518	NA	NA	NA	NA	NA	NA	1	1	0	1	1	0	2417	Q93YN4	1	1
Q93ZC9	Glucuronokinase 1	GLCAK1	sp|Q93ZC9|GLAK1_ARATH Glucuronokinase 1 OS=Arabidopsis thaliana OX=3702 GN=GLCAK1 PE=1 SV=1	1	3	1	1	18	3	8.8	40.075	0.00099256	3.3252	24.3536	20.9844	NA	20.5904	19.4575	NA	NA	19.9613	16.5921	NA	16.1981	15.0652	NA	NA	21.4025	NA	20.9639	21.5573	NA	NA	NA	NA	NA	NA	NA	NA	1	0	1	1	0	0	2438	Q93ZC9	3	1
Q9FI61	Ubiquitin-conjugating enzyme E2 27	UBC27	sp|Q9FI61|UBC27_ARATH Ubiquitin-conjugating enzyme E2 27 OS=Arabidopsis thaliana OX=3702 GN=UBC27 PE=2 SV=1	1	1	1	1	18	5	8.3	21.254	0	11.431	26.3039	22.1659	NA	22.6558	20.6661	20.6227	21.9628	22.982	18.844	NA	19.3339	17.3442	17.3007	18.6409	22.7371	NA	23.2266	22.9903	22.5957	23.6759	NA	NA	NA	NA	NA	NA	1	0	1	1	1	1	2967	Q9FI61	1	1
Q9LXC0	Guanosine nucleotide diphosphate dissociation inhibitor At5g09550	At5g09550	sp|Q9LXC0|GDI_ARATH Guanosine nucleotide diphosphate dissociation inhibitor At5g09550 OS=Arabidopsis thaliana OX=3702 GN=At5g09550 PE=3 SV=1	1	3	1	1	18	4	7.6	49.549	0.0080935	2.1515	25.4469	21.7415	NA	22.0635	NA	NA	20.4595	21.0545	17.3491	NA	17.6712	NA	NA	16.0673	22.1596	NA	22.437	NA	NA	21.9436	NA	NA	NA	NA	NA	NA	1	1	1	0	0	1	3613	Q9LXC0	3	1
Q9SEH3	Ras-related protein RABD2c	RABD2C	sp|Q9SEH3|RAD2C_ARATH Ras-related protein RABD2c OS=Arabidopsis thaliana OX=3702 GN=RABD2C PE=1 SV=1	1	7	1	1	18	6	51.5	22.318	0	6.1485	27.1243	23.2798	22.6994	23.5946	21.6814	22.2257	22.4202	23.1243	19.2798	18.6994	19.5946	17.6814	18.2258	18.4202	23.698	23.3838	23.9681	23.7811	23.9972	23.9042	NA	NA	NA	NA	NA	NA	1	1	1	1	1	1	3977	Q9SEH3	7	1
CON__sp|P04259|K2C6B_HUMAN	Keratin, type II cytoskeletal 6B	KRT6B	sp|P04259|K2C6B_HUMAN Keratin, type II cytoskeletal 6B OS=Homo sapiens GN=KRT6B PE=1 SV=5	1	35	2	2	17	6	52.3	60.066	0	29.744	27.4133	24.5043	23.199	NA	21.2079	NA	23.877	22.5064	19.5975	18.2921	NA	16.301	NA	18.9701	24.4998	23.425	NA	23.6121	NA	25.6702	NA	NA	NA	NA	NA	NA	2	2	0	1	0	1	125	CON__sp|P04259|K2C6B_HUMAN	35	2
CON__sp|P56652|ITIH3_BOVIN	Inter-alpha-trypsin inhibitor heavy chain H3	ITIH3	sp|P56652|ITIH3_BOVIN Inter-alpha-trypsin inhibitor heavy chain H3 OS=Bos taurus GN=ITIH3 PE=1 SV=2	1	2	2	2	17	4	3.5	99.55	0.0067644	2.207	28.7851	22.456	NA	NA	24.4783	25.0585	25.0416	23.412	17.1706	NA	NA	19.1929	19.7731	19.7562	26.3512	NA	NA	26.5383	26.7674	26.4905	NA	NA	NA	NA	NA	NA	1	0	0	1	1	1	145	CON__sp|P56652|ITIH3_BOVIN	2	2
F4IYM4	Protein DEFECTIVE IN EXINE FORMATION 1	DEX1	sp|F4IYM4|DEX1_ARATH Protein DEFECTIVE IN EXINE FORMATION 1 OS=Arabidopsis thaliana OX=3702 GN=DEX1 PE=2 SV=1	1	1	1	1	17	4	1.6	99.71	0.00055928	5.3376	25.853	22.0754	21.5323	21.1336	NA	NA	21.1485	20.6831	16.9055	16.3624	15.9637	NA	NA	15.9786	22.4936	22.2166	21.5071	NA	NA	22.6325	NA	NA	NA	NA	NA	NA	1	1	1	0	0	1	335	F4IYM4	1	1
O65790	Cytochrome P450 81F1	CYP81F1	sp|O65790|C81F1_ARATH Cytochrome P450 81F1 OS=Arabidopsis thaliana OX=3702 GN=CYP81F1 PE=2 SV=2	1	2	1	1	17	3	3.8	57.555	0.0030367	2.5998	24.5231	20.2081	20.3981	20.1387	NA	NA	NA	19.7158	15.4007	15.5907	15.3314	NA	NA	NA	20.7793	21.2261	20.7095	NA	NA	NA	NA	NA	NA	NA	NA	NA	1	1	1	0	0	0	825	O65790	2	1
O81208	Light-harvesting complex-like protein OHP1, chloroplastic	HLIP	sp|O81208|OHP1_ARATH Light-harvesting complex-like protein OHP1, chloroplastic OS=Arabidopsis thaliana OX=3702 GN=OHP1 PE=1 SV=1	1	1	1	1	17	4	16.4	12.01	0.00078145	4.0188	25.2011	21.6172	21.5131	21.2239	NA	20.128	NA	22.3938	18.8099	18.7057	18.4166	NA	17.3207	NA	22.0354	22.1974	21.5974	NA	21.8995	NA	NA	NA	NA	NA	NA	NA	1	1	1	0	1	0	894	O81208	1	1
Q6NL24	Probable enoyl-CoA hydratase 1, peroxisomal	ECHIA	sp|Q6NL24|ECH1P_ARATH Probable enoyl-CoA hydratase 1, peroxisomal OS=Arabidopsis thaliana OX=3702 GN=ECHIA PE=1 SV=1	1	1	1	1	17	5	6	28.818	0	6.4011	26.5491	22.8031	22.4564	22.7523	NA	21.0282	22.17	22.3791	18.6331	18.2865	18.5824	NA	16.8583	18.0001	23.2212	23.1408	23.1258	NA	22.7997	23.654	NA	NA	NA	NA	NA	NA	1	1	1	0	1	1	1745	Q6NL24	1	1
Q8L9Y0	Serine carboxypeptidase-like 25	SCPL25	sp|Q8L9Y0|SCP25_ARATH Serine carboxypeptidase-like 25 OS=Arabidopsis thaliana OX=3702 GN=SCPL25 PE=2 SV=2	1	1	1	1	17	5	2.3	53.4	0.0030233	2.5467	26.2073	NA	22.3241	22.4923	21.4595	21.7414	21.4969	21.5635	NA	17.6802	17.8485	16.8157	17.0975	16.8529	NA	23.0084	22.8658	23.5592	23.5129	22.9809	NA	NA	NA	NA	NA	NA	0	1	1	1	1	1	2042	Q8L9Y0	1	1
Q8RUH0	Small nuclear ribonucleoprotein Sm D2	At2g47640	tr|Q8RUH0|Q8RUH0_ARATH Small nuclear ribonucleoprotein Sm D2 OS=Arabidopsis thaliana OX=3702 GN=At2g47640 PE=1 SV=1	1	1	1	1	17	5	9.2	12.635	0	11.842	25.5371	21.5202	NA	21.837	NA	20.6947	20.9629	22.9522	18.9353	NA	19.252	NA	18.1098	18.3779	22.0915	NA	22.4078	NA	22.6678	22.6761	NA	NA	NA	NA	NA	NA	1	0	1	1	1	1	2136	Q8RUH0	1	1
Q9FEF8	rRNA 2-O-methyltransferase fibrillarin 1	MED36B	sp|Q9FEF8|FBRL1_ARATH rRNA 2-O-methyltransferase fibrillarin 1 OS=Arabidopsis thaliana OX=3702 GN=FIB1 PE=1 SV=1	1	13	1	1	17	4	45.1	32.829	0	6.2719	25.5837	NA	21.7542	21.7815	NA	NA	20.9286	21.0077	NA	17.7542	17.7815	NA	NA	16.9286	NA	22.4808	22.1972	NA	NA	22.6079	NA	NA	NA	NA	NA	NA	1	1	1	0	0	1	2863	Q9FEF8	13	1
Q9FGC4	Jacalin-related lectin 42	JAL42	sp|Q9FGC4|JAL42_ARATH Jacalin-related lectin 42 OS=Arabidopsis thaliana OX=3702 GN=JAL42 PE=3 SV=1	1	6	1	1	17	6	16.4	49.022	0	8.3221	26.4467	23.5964	22.61	22.2945	20.7478	20.701	21.3958	21.8618	19.0114	18.025	17.7095	16.1628	16.116	16.8108	24.1676	23.438	22.8653	23.072	22.674	23.109	NA	NA	NA	NA	NA	NA	1	1	1	1	1	1	2916	Q9FGC4	6	1
Q9LVV5	Thylakoid lumenal 15.0 kDa protein 2, chloroplastic	At5g52970	sp|Q9LVV5|TL15B_ARATH Thylakoid lumenal 15.0 kDa protein 2, chloroplastic OS=Arabidopsis thaliana OX=3702 GN=At5g52970 PE=1 SV=2	1	1	1	1	17	5	8.5	24.569	0	6.0269	24.3228	19.9936	20.2142	NA	19.0666	NA	20.1153	20.8634	16.5342	16.7547	NA	15.6071	NA	16.6559	20.4117	20.8985	NA	21.1663	NA	21.5993	NA	NA	NA	NA	NA	NA	1	1	0	1	0	2	3589	Q9LVV5	1	1
Q9SGP2	Receptor-like protein kinase HSL1	HSL1	sp|Q9SGP2|HSL1_ARATH Receptor-like protein kinase HSL1 OS=Arabidopsis thaliana OX=3702 GN=HSL1 PE=2 SV=1	1	1	1	1	17	5	0.9	108.93	0.0054508	2.276	27.5178	23.4553	23.143	23.8498	21.4852	20.6575	NA	22.1603	18.0977	17.7855	18.4922	16.1276	15.3	NA	24.0265	23.9711	24.4205	23.8093	22.6306	NA	NA	NA	NA	NA	NA	NA	1	1	1	1	1	0	4013	Q9SGP2	1	1
Q9SHP5	At1g28540	At1g28540	tr|Q9SHP5|Q9SHP5_ARATH At1g28540 OS=Arabidopsis thaliana OX=3702 GN=At1g28540 PE=1 SV=1	1	1	1	1	17	3	12.6	11.463	0.00077519	3.9009	23.9092	20.0132	19.6436	NA	NA	19.0899	NA	21.5873	17.6913	17.3217	NA	NA	16.768	NA	20.4314	20.3279	NA	NA	20.8614	NA	NA	NA	NA	NA	NA	NA	1	1	0	0	1	0	4035	Q9SHP5	1	1
Q9STT2	Vacuolar protein sorting-associated protein 29	VPS29	sp|Q9STT2|VPS29_ARATH Vacuolar protein sorting-associated protein 29 OS=Arabidopsis thaliana OX=3702 GN=VPS29 PE=2 SV=1	1	1	1	1	17	3	7.4	20.968	0.00054511	4.8291	26.4986	NA	22.1547	21.789	20.7471	NA	NA	20.8463	NA	18.5697	18.204	17.1622	NA	NA	NA	22.9827	22.3598	23.0713	NA	NA	NA	NA	NA	NA	NA	NA	0	1	1	1	0	0	4262	Q9STT2	1	1
Q9ZVV4	At1g55570/T5A14_1	T5A14.1	tr|Q9ZVV4|Q9ZVV4_ARATH At1g55570/T5A14_1 OS=Arabidopsis thaliana OX=3702 GN=SKU5 similar 12 PE=1 SV=1	1	1	1	1	17	2	1.6	62.212	0.0016867	2.9537	26.6721	NA	22.4135	22.5259	NA	22.2798	NA	22.0872	NA	17.8285	17.9409	NA	17.6948	NA	NA	23.2511	23.0731	NA	24.2623	NA	NA	NA	NA	NA	NA	NA	0	1	0	0	1	0	4584	Q9ZVV4	1	1
A0A1P8BD81	No exine formation 1	NEF1	tr|A0A1P8BD81|A0A1P8BD81_ARATH No exine formation 1 OS=Arabidopsis thaliana OX=3702 GN=NEF1 PE=1 SV=1	1	1	1	1	16	4	1	124.67	0.0039125	2.4139	25.568	22.721	22.2243	22.6025	NA	NA	22.358	20.8131	17.9662	17.4694	17.8476	NA	NA	17.6031	23.2922	23.0523	23.1733	NA	NA	24.0712	NA	NA	NA	NA	NA	NA	1	1	1	0	0	1	40	A0A1P8BD81	1	1
CON__tr|G3N0S9|G3N0S9_BOVIN	Uncharacterized protein	LOC515150	tr|G3N0S9|G3N0S9_BOVIN Uncharacterized protein OS=Bos taurus GN=LOC515150 PE=4 SV=1	1	2	2	2	16	4	9	22.336	0.0041294	2.3822	25.9663	21.8697	22.5306	23.2616	NA	NA	NA	22.2658	18.1692	18.8301	19.5612	NA	NA	NA	22.5583	22.1967	22.5269	NA	NA	NA	NA	NA	NA	NA	NA	NA	1	2	1	0	0	0	175	CON__tr|G3N0S9|G3N0S9_BOVIN	2	2
O04378	Syntaxin-23	SYP23	sp|O04378|SYP23_ARATH Syntaxin-23 OS=Arabidopsis thaliana OX=3702 GN=SYP23 PE=1 SV=1	1	5	1	1	16	3	22.7	28.604	0.0016831	2.9225	24.3817	20.4636	20.3384	20.4952	NA	NA	NA	20.7967	16.8787	16.7534	16.9103	NA	NA	NA	20.8827	21.0237	20.8697	NA	NA	NA	NA	NA	NA	NA	NA	NA	1	1	1	0	0	0	557	O04378	5	1
Q8LE47	Pentatricopeptide repeat-containing protein At1g61870, mitochondrial	PPR336	sp|Q8LE47|PPR87_ARATH Pentatricopeptide repeat-containing protein At1g61870, mitochondrial OS=Arabidopsis thaliana OX=3702 GN=PPR336 PE=2 SV=2	1	1	1	1	16	3	3.7	45.757	0.00099108	3.313	26.0253	21.814	NA	NA	20.7086	NA	21.427	21.4561	17.3546	NA	NA	16.2492	NA	16.9675	22.2322	NA	NA	22.8083	NA	22.911	NA	NA	NA	NA	NA	NA	1	0	0	1	0	1	2088	Q8LE47	1	1
Q8VZS7	AT4G18070 protein	At4g18070	tr|Q8VZS7|Q8VZS7_ARATH AT4G18070 protein OS=Arabidopsis thaliana OX=3702 GN=At4g18070 PE=1 SV=1	1	1	1	1	16	4	6.5	27.778	0.00053163	4.3465	24.8139	NA	20.6773	20.7887	NA	NA	20.1103	21.8139	NA	17.6773	17.7887	NA	NA	17.1103	NA	21.3616	21.1622	NA	NA	21.5944	NA	NA	NA	NA	NA	NA	0	1	2	0	0	1	2314	Q8VZS7	1	1
Q9C8H3	FT-interacting protein 4	F19C24.20	sp|Q9C8H3|FTIP4_ARATH FT-interacting protein 4 OS=Arabidopsis thaliana OX=3702 GN=FTIP4 PE=1 SV=1	1	1	1	1	16	5	1.3	89.153	0.0050114	2.3041	23.0605	19.7679	19.1621	NA	18.1534	NA	18.5747	18.0605	14.7679	14.1621	NA	13.1534	NA	13.5747	20.186	19.8464	NA	20.253	NA	20.0587	NA	NA	NA	NA	NA	NA	1	1	1	1	0	1	2771	Q9C8H3	1	1
Q9C9Z2	Protein RETICULATA-RELATED 3, chloroplastic	F17O14.11	sp|Q9C9Z2|RER3_ARATH Protein RETICULATA-RELATED 3, chloroplastic OS=Arabidopsis thaliana OX=3702 GN=RER3 PE=1 SV=1	1	1	1	1	16	4	3.9	35.252	0.00028686	5.8415	26.2059	NA	NA	NA	21.4084	21.1906	22.3422	22.2991	NA	NA	NA	17.5015	17.2837	18.4353	NA	NA	NA	23.7326	23.1636	24.0553	NA	NA	NA	NA	NA	NA	1	0	0	1	1	1	2810	Q9C9Z2	1	1
Q9FE68	UDP-glycosyltransferase 71C5	UGT71C5	sp|Q9FE68|U71C5_ARATH UDP-glycosyltransferase 71C5 OS=Arabidopsis thaliana OX=3702 GN=UGT71C5 PE=2 SV=1	1	1	1	1	16	3	3.3	52.646	0.001472	3.1591	24.2743	20.4609	19.3921	20.2956	NA	NA	NA	20.1043	16.291	15.2222	16.1256	NA	NA	NA	20.879	20.0764	20.669	NA	NA	NA	NA	NA	NA	NA	NA	NA	1	1	1	0	0	0	2856	Q9FE68	1	1
Q9FFP9;P43292	Serine/threonine-protein kinase SRK2H;Serine/threonine-protein kinase SRK2G	SRK2H;SRK2G	sp|Q9FFP9|SRK2H_ARATH Serine/threonine-protein kinase SRK2H OS=Arabidopsis thaliana OX=3702 GN=SRK2H PE=1 SV=1;sp|P43292|SRK2G_ARATH Serine/threonine-protein kinase SRK2G OS=Arabidopsis thaliana OX=3702 GN=SRK2G PE=1 SV=2	2	4	1	1	16	6	12.2	41.553	0.0016803	2.9052	27.0908	23.08	23.0838	22.8151	NA	21.8198	22.2693	23.0033	18.9926	18.9963	18.7276	NA	17.7323	18.1818	23.4981	23.7681	23.1886	NA	23.5913	23.7533	NA	NA	NA	NA	NA	NA	2	1	1	0	1	1	2894	Q9FFP9;P43292	4;3	1;1
Q9FWS4	50S ribosomal protein L31, chloroplastic	RPL31	sp|Q9FWS4|RK31_ARATH 50S ribosomal protein L31, chloroplastic OS=Arabidopsis thaliana OX=3702 GN=RPL31 PE=2 SV=1	1	1	1	1	16	5	8.3	16.033	1	-2	25.7555	22.1271	22.1332	NA	20.8886	20.8432	NA	22.5856	18.9572	18.9632	NA	17.7187	17.6733	NA	22.6983	22.9612	NA	23.2128	22.8162	NA	NA	NA	NA	NA	NA	NA	1	1	0	1	2	0	3182	Q9FWS4	1	1
Q9SSB8;Q9LW15	Cytochrome c oxidase subunit 5b-2, mitochondrial;Cytochrome c oxidase subunit 5b-1, mitochondrial	COX5B-2;COX5B-1	sp|Q9SSB8|CX5B2_ARATH Cytochrome c oxidase subunit 5b-2, mitochondrial OS=Arabidopsis thaliana OX=3702 GN=COX5B-2 PE=1 SV=1;sp|Q9LW15|CX5B1_ARATH Cytochrome c oxidase subunit 5b-1, mitochondrial OS=Arabidopsis thaliana OX=3702 GN=COX5B-1 PE=1 SV=1	2	1	1	1	16	4	12.9	18.583	0.0005284	4.2429	25.0169	20.8734	20.6995	20.7966	NA	NA	19.5756	21.432	17.2884	17.1145	17.2116	NA	NA	15.9906	21.2915	21.3838	21.1701	NA	NA	21.0596	NA	NA	NA	NA	NA	NA	1	1	1	0	0	1	3595	Q9SSB8;Q9LW15	1;1	1;1
Q9LZP5	DNA mismatch repair protein	T12C14_150	tr|Q9LZP5|Q9LZP5_ARATH DNA mismatch repair protein OS=Arabidopsis thaliana OX=3702 GN=T12C14_150 PE=1 SV=1	1	1	1	1	16	7	16.2	8.4547	0.0005385	4.5816	25.7587	22.0073	21.4433	21.8229	20.3978	20.4073	20.8527	23.4367	19.6854	19.1214	19.501	18.0758	18.0853	18.5308	22.5814	22.2743	22.3967	22.7249	22.3832	22.5688	NA	NA	NA	NA	NA	NA	1	1	1	1	2	1	3686	Q9LZP5	1	1
Q9M386	Late embryogenesis abundant (LEA) hydroxyproline-rich glycoprotein family	F24B22.160	tr|Q9M386|Q9M386_ARATH Late embryogenesis abundant (LEA) hydroxyproline-rich glycoprotein family OS=Arabidopsis thaliana OX=3702 GN=F24B22.160 PE=1 SV=1	1	1	1	1	16	5	5.5	25.784	0.0016937	2.9959	26.3004	21.8027	21.6763	21.9689	20.4872	21.4773	22.0465	22.6	18.1023	17.9759	18.2684	16.7867	17.7769	18.3461	22.3917	22.3947	22.5574	22.8291	23.468	23.7775	NA	NA	NA	NA	NA	NA	1	0	1	1	1	1	3778	Q9M386	1	1
Q9SMR9	Cell wall integrity/stress response component-like protein	T5J17.10	tr|Q9SMR9|Q9SMR9_ARATH Cell wall integrity/stress response component-like protein OS=Arabidopsis thaliana OX=3702 GN=At4g39840 PE=1 SV=1	1	1	1	1	16	2	4.4	50.609	0.00098741	3.2587	23.8245	20.7591	19.837	NA	NA	18.5574	NA	19.8245	16.7592	15.837	NA	NA	14.5574	NA	21.1776	20.5133	NA	NA	20.3345	NA	NA	NA	NA	NA	NA	NA	1	0	0	0	0	1	4158	Q9SMR9	1	1
Q9SR09	AT3g04650/F7O18_13	F7O18.13	tr|Q9SR09|Q9SR09_ARATH AT3g04650/F7O18_13 OS=Arabidopsis thaliana OX=3702 GN=At3g04650 PE=1 SV=1	1	1	1	1	16	4	4.5	52.362	0.00055525	5.2072	24.7925	NA	NA	21.1913	19.5512	21.0211	20.5775	20.269	NA	NA	16.6677	15.0276	16.4975	16.0539	NA	NA	21.7621	21.8754	22.9941	22.2907	NA	NA	NA	NA	NA	NA	0	0	1	1	1	1	4194	Q9SR09	1	1
Q9ZSJ6	Glycine-rich protein 3 short isoform	GRP3S	sp|Q9ZSJ6|GRP3S_ARATH Glycine-rich protein 3 short isoform OS=Arabidopsis thaliana OX=3702 GN=GRP3S PE=1 SV=2	1	1	1	1	16	4	18.1	11.586	0.0021362	2.7676	25.7343	NA	21.8326	21.9221	NA	20.8503	20.7218	22.7343	NA	18.8326	18.9221	NA	17.8503	17.7218	NA	22.517	22.2956	NA	22.6218	22.2058	NA	NA	NA	NA	NA	NA	0	1	1	0	1	1	4518	Q9ZSJ6	1	1
Q9ZWC4	At1g04040/F21M11_2	F21M11.2	tr|Q9ZWC4|Q9ZWC4_ARATH At1g04040/F21M11_2 OS=Arabidopsis thaliana OX=3702 GN=At1g04040 PE=1 SV=1	1	2	1	1	16	6	6.6	31.096	0.0032392	2.4915	25.5468	21.5122	21.498	22.0844	20.2759	20.7239	20.6575	21.4593	17.4247	17.4106	17.9969	16.1885	16.6364	16.5701	22.0834	22.3261	22.6552	22.6002	22.6969	22.3707	NA	NA	NA	NA	NA	NA	1	1	1	1	1	1	4601	Q9ZWC4	2	1
F4JZG9	Thylakoid membrane protein TERC, chloroplastic	PDE149	sp|F4JZG9|TERC_ARATH Thylakoid membrane protein TERC, chloroplastic OS=Arabidopsis thaliana OX=3702 GN=TERC PE=1 SV=1	1	1	1	1	15	2	3.1	41.9	0.002587	2.6662	25.6065	NA	21.5274	NA	NA	NA	NA	21.4365	NA	17.3574	NA	NA	NA	NA	NA	22.3554	NA	NA	NA	NA	NA	NA	NA	NA	NA	NA	0	1	0	0	0	1	465	F4JZG9	1	1
O23467	SWAP (Suppressor-of-White-APricot)/surp domain-containing protein	dl4140w	tr|O23467|O23467_ARATH SWAP (Suppressor-of-White-APricot)/surp domain-containing protein OS=Arabidopsis thaliana OX=3702 GN=dl4140w PE=4 SV=1	1	1	1	1	15	5	3.8	33.211	1	-2	27.4124	NA	23.3588	NA	22.0907	22.4875	23.2971	23.325	NA	19.2713	NA	18.0033	18.4	19.2096	NA	24.1868	NA	24.4149	24.4605	25.0102	NA	NA	NA	NA	NA	NA	1	1	0	1	1	1	664	O23467	1	1
P40940	ADP-ribosylation factor 3	ARF3	sp|P40940|ARF3_ARATH ADP-ribosylation factor 3 OS=Arabidopsis thaliana OX=3702 GN=ARF3 PE=1 SV=2	1	1	1	1	15	5	6	20.242	0.0010063	3.5246	25.8327	22.7624	23.1822	NA	NA	21.2918	21.1534	22.5108	19.4405	19.8603	NA	NA	17.9698	17.8315	23.3336	24.0103	NA	NA	23.2647	22.8666	NA	NA	NA	NA	NA	NA	1	1	0	0	1	2	1107	P40940	1	1
Q8VYR4;Q0WVN5;Q570S7	Cellulose synthase-like protein G2;Cellulose synthase-like protein G3;	CSLG2;CSLG3;CSLG1	sp|Q8VYR4|CSLG2_ARATH Cellulose synthase-like protein G2 OS=Arabidopsis thaliana OX=3702 GN=CSLG2 PE=2 SV=1;sp|Q0WVN5|CSLG3_ARATH Cellulose synthase-like protein G3 OS=Arabidopsis thaliana OX=3702 GN=CSLG3 PE=2 SV=2;sp|Q570S7|CSLG1_ARATH Cellulose synthase	3	1	1	1	15	3	1.2	82.119	0.0016855	2.9451	24.5948	NA	NA	NA	NA	NA	NA	19.7368	NA	NA	NA	NA	NA	NA	NA	NA	NA	NA	NA	NA	NA	NA	NA	NA	NA	NA	1	1	0	0	0	1	1450	Q8VYR4;Q0WVN5;Q570S7	1;1;1	1;1;1
Q2HIQ2	At1g01170	At1g01170	tr|Q2HIQ2|Q2HIQ2_ARATH At1g01170 OS=Arabidopsis thaliana OX=3702 GN=At1g01170 PE=1 SV=1	1	1	1	1	15	5	15.7	9.0623	0.0058784	2.2298	25.8809	22.6811	22.5295	21.9792	21.2489	20.7389	NA	23.8809	20.6811	20.5295	19.9792	19.2489	18.7389	NA	23.2564	23.3616	22.5541	23.5773	22.7161	NA	NA	NA	NA	NA	NA	NA	1	1	1	1	1	0	1490	Q2HIQ2	1	1
Q2V452	CBL-interacting serine/threonine-protein kinase 3	CIPK3	sp|Q2V452|CIPK3_ARATH CBL-interacting serine/threonine-protein kinase 3 OS=Arabidopsis thaliana OX=3702 GN=CIPK3 PE=1 SV=2	1	2	1	1	15	3	5.4	50.599	0.001688	2.9608	24.4867	21.6117	20.2357	NA	NA	19.8877	NA	20.0944	17.2194	15.8434	NA	NA	15.4954	NA	22.0299	20.9201	NA	NA	21.6591	NA	NA	NA	NA	NA	NA	NA	1	1	0	0	1	0	1494	Q2V452	2	1
Q4V3D9	Protein STRICTOSIDINE SYNTHASE-LIKE 10	SSL10	sp|Q4V3D9|SSL10_ARATH Protein STRICTOSIDINE SYNTHASE-LIKE 10 OS=Arabidopsis thaliana OX=3702 GN=SSL10 PE=2 SV=1	1	1	1	1	15	4	2.9	41.001	0.00078247	4.0424	26.2771	NA	NA	22.1537	21.7687	NA	21.9261	21.9552	NA	NA	17.8318	17.4468	NA	17.6042	NA	NA	22.5271	23.8684	NA	23.4102	NA	NA	NA	NA	NA	NA	0	0	2	1	0	1	1658	Q4V3D9	1	1
Q6NPM5	Embryo-specific protein ATS3B	At5g62200	sp|Q6NPM5|ATS3B_ARATH Embryo-specific protein ATS3B OS=Arabidopsis thaliana OX=3702 GN=ATS3B PE=1 SV=1	1	1	1	1	15	4	10	21.071	0	9.4056	25.8371	22.648	NA	22.3184	NA	NA	21.5048	22.6672	19.4781	NA	19.1485	NA	NA	18.3349	23.0662	NA	22.6919	NA	NA	22.9888	NA	NA	NA	NA	NA	NA	1	0	1	0	0	2	1755	Q6NPM5	1	1
Q7G9P4	Abscisic-aldehyde oxidase	AAO3	sp|Q7G9P4|ALDO3_ARATH Abscisic-aldehyde oxidase OS=Arabidopsis thaliana OX=3702 GN=AAO3 PE=1 SV=1	1	1	1	1	15	3	1.3	146.7	0.0016714	2.8566	23.7538	19.9576	20.0773	19.4742	NA	NA	NA	17.604	13.8079	13.9276	13.3245	NA	NA	NA	20.3757	20.7617	19.8477	NA	NA	NA	NA	NA	NA	NA	NA	NA	1	1	1	0	0	0	1778	Q7G9P4	1	1
Q94A65	Rhodanese-like domain-containing protein 14, chloroplastic	At4g27700	sp|Q94A65|STR14_ARATH Rhodanese-like domain-containing protein 14, chloroplastic OS=Arabidopsis thaliana OX=3702 GN=At4g27700 PE=2 SV=1	1	1	1	1	15	4	7.1	24.872	0.00054675	4.8559	25.9815	NA	22.0528	22.0236	NA	21.02	20.7012	22.1742	NA	18.2454	18.2163	NA	17.2126	16.8938	NA	22.7371	22.3972	NA	22.7914	22.1852	NA	NA	NA	NA	NA	NA	0	1	1	0	1	1	2526	Q94A65	1	1
Q9AST5	ER membrane protein complex subunit 6	At5g49540	tr|Q9AST5|Q9AST5_ARATH ER membrane protein complex subunit 6 OS=Arabidopsis thaliana OX=3702 GN=At5g49540 PE=1 SV=1	1	1	1	1	15	5	18.4	12.684	0	7.2545	25.6889	21.8703	21.3698	NA	20.2236	20.6136	21.1541	24.104	20.2853	19.7849	NA	18.6386	19.0286	19.5692	22.2884	22.0542	NA	22.3233	22.385	22.6382	NA	NA	NA	NA	NA	NA	1	1	0	1	1	1	2668	Q9AST5	1	1
Q9CAJ7	PLAC8 family protein	T12P18.15	tr|Q9CAJ7|Q9CAJ7_ARATH PLAC8 family protein OS=Arabidopsis thaliana OX=3702 GN=At1g63830 PE=1 SV=1	1	1	1	1	15	5	3.9	25.667	0.00076336	3.6868	24.4867	NA	21.5466	21.9533	20.2534	20.5606	NA	22.1648	NA	19.2246	19.6314	17.9315	18.2387	NA	NA	22.3746	22.5241	22.5776	22.5336	NA	NA	NA	NA	NA	NA	NA	0	1	1	1	1	1	2830	Q9CAJ7	1	1
Q9FHX2	Protein MITOFERRINLIKE 1, chloroplastic	MFL1	sp|Q9FHX2|MFL1_ARATH Protein MITOFERRINLIKE 1, chloroplastic OS=Arabidopsis thaliana OX=3702 GN=MFL1 PE=2 SV=1	1	1	1	1	15	4	3.2	44.361	0.0032452	2.5118	25.1003	20.9696	NA	20.8334	NA	20.2192	19.634	21.0154	16.9696	NA	16.8334	NA	16.2191	15.634	NA	NA	21.4043	NA	22.1921	21.3472	NA	NA	NA	NA	NA	NA	1	0	1	0	1	1	2957	Q9FHX2	1	1
Q9FKH6	Cytochrome b561 and DOMON domain-containing protein At5g35735	At5g35735	sp|Q9FKH6|B561P_ARATH Cytochrome b561 and DOMON domain-containing protein At5g35735 OS=Arabidopsis thaliana OX=3702 GN=At5g35735 PE=2 SV=1	1	1	1	1	15	5	4	43.867	0.00053462	4.4171	24.3176	20.3857	NA	20.5999	19.7027	NA	20.8221	20.9956	17.0638	NA	17.2779	16.3808	NA	17.5002	20.957	NA	21.1706	22.0269	NA	22.5353	NA	NA	NA	NA	NA	NA	1	0	1	1	1	1	3022	Q9FKH6	1	1
Q9FMT4	SWI/SNF complex component SNF12 homolog	At5g14170	sp|Q9FMT4|SNF12_ARATH SWI/SNF complex component SNF12 homolog OS=Arabidopsis thaliana OX=3702 GN=At5g14170 PE=1 SV=1	1	1	1	1	15	3	2.1	59.27	0.00054318	4.7571	25.4685	22.1204	21.3298	21.4644	NA	20.4423	NA	20.7136	17.3656	16.5749	16.7095	NA	15.6874	NA	22.6917	22.1578	22.0352	NA	22.4153	NA	NA	NA	NA	NA	NA	NA	1	1	1	0	0	0	3095	Q9FMT4	1	1
Q9LDU6	7-dehydrocholesterol reductase	DWF5	sp|Q9LDU6|ST7R_ARATH 7-dehydrocholesterol reductase OS=Arabidopsis thaliana OX=3702 GN=DWF5 PE=1 SV=1	1	1	1	1	15	3	3	49.59	0.0010076	3.5477	25.4539	21.9328	22.1337	22.426	NA	NA	NA	22.1319	18.6109	18.8118	19.104	NA	NA	NA	22.504	22.9618	22.9967	NA	NA	NA	NA	NA	NA	NA	NA	NA	1	1	1	0	0	0	3240	Q9LDU6	1	1
Q9LN63	Protein BRASSINAZOLE-RESISTANT 2	BZR2	sp|Q9LN63|BZR2_ARATH Protein BRASSINAZOLE-RESISTANT 2 OS=Arabidopsis thaliana OX=3702 GN=BZR2 PE=1 SV=1	1	1	1	1	15	3	4.5	36.485	0	6.2796	25.1842	20.9634	20.6767	NA	NA	20.1129	NA	21.1842	16.9634	16.6767	NA	NA	16.1129	NA	21.3775	21.357	NA	NA	21.8803	NA	NA	NA	NA	NA	NA	NA	1	1	0	0	1	0	3415	Q9LN63	1	1
Q9LXK8	Deoxyhypusine protein	F7K15_110	tr|Q9LXK8|Q9LXK8_ARATH Deoxyhypusine protein OS=Arabidopsis thaliana OX=3702 GN=F7K15_110 PE=4 SV=1	1	1	1	1	15	5	4.1	30.222	1	-2	27.5488	23.774	23.7504	24.2966	NA	23.0175	22.5237	24.0893	20.3146	20.291	20.8372	NA	19.558	19.0642	24.3453	24.5784	24.8674	NA	24.9904	24.2369	NA	NA	NA	NA	NA	NA	1	1	1	0	1	1	3621	Q9LXK8	1	1
Q9LXZ7	At3g56430	T5P19_80	tr|Q9LXZ7|Q9LXZ7_ARATH At3g56430 OS=Arabidopsis thaliana OX=3702 GN=T5P19_80 PE=1 SV=1	1	1	1	1	15	4	6	48.534	0.0025907	2.6872	24.6997	21.2751	20.4687	20.2045	NA	19.7294	NA	19.8417	16.4172	15.6108	15.3465	NA	14.8714	NA	21.6933	21.1531	20.578	NA	21.5009	NA	NA	NA	NA	NA	NA	NA	1	1	1	0	1	0	3632	Q9LXZ7	1	1
Q9LZG7	Glutathione S-transferase U27	GSTU27	sp|Q9LZG7|GSTUR_ARATH Glutathione S-transferase U27 OS=Arabidopsis thaliana OX=3702 GN=GSTU27 PE=2 SV=1	1	1	1	1	15	4	4	26.761	0.0099845	2.0249	27.2281	23.1674	22.5776	23.174	NA	NA	24.6916	23.7687	19.708	19.1181	19.7145	NA	NA	21.2322	23.7386	23.4056	23.7448	NA	NA	26.4048	NA	NA	NA	NA	NA	NA	1	1	1	0	0	1	3680	Q9LZG7	1	1
Q9MAC9	Pyruvate, phosphate dikinase regulatory protein 2	RP2	sp|Q9MAC9|PDRP2_ARATH Pyruvate, phosphate dikinase regulatory protein 2 OS=Arabidopsis thaliana OX=3702 GN=RP2 PE=1 SV=1	1	2	1	1	15	4	6.6	41.386	0.0007768	3.9527	24.6724	20.5454	21.1199	21.2741	19.5098	NA	19.5359	20.5025	16.3754	16.9499	17.1042	15.3399	NA	15.366	20.9635	21.8042	21.6476	21.6095	NA	21.0199	NA	NA	NA	NA	NA	NA	1	1	1	1	0	0	3833	Q9MAC9	2	1
Q9SAF1	Actin-related protein 3	ARP3	sp|Q9SAF1|ARP3_ARATH Actin-related protein 3 OS=Arabidopsis thaliana OX=3702 GN=ARP3 PE=1 SV=1	1	1	1	1	15	3	4.9	47.659	0	15.892	26.2189	22.1897	22.0811	22.7659	NA	20.429	NA	22.049	18.0198	17.9111	18.596	NA	16.259	NA	22.7609	22.9091	23.3367	NA	22.402	NA	NA	NA	NA	NA	NA	NA	1	1	1	0	0	0	3918	Q9SAF1	1	1
Q9SUE0;Q9SRS3	YlmG homolog protein 1-2, chloroplastic;YlmG homolog protein 1-1, chloroplastic	T13J8.100;F21O3.14	sp|Q9SUE0|YMG12_ARATH YlmG homolog protein 1-2, chloroplastic OS=Arabidopsis thaliana OX=3702 GN=YLMG1-2 PE=2 SV=1;sp|Q9SRS3|YMG11_ARATH YlmG homolog protein 1-1, chloroplastic OS=Arabidopsis thaliana OX=3702 GN=YLMG1-1 PE=2 SV=1	2	1	1	1	15	5	5	23.705	0.0016945	3.0007	25.4336	22.1237	NA	21.4631	20.2145	20.5692	NA	21.6263	18.3164	NA	17.6557	16.4072	16.7619	NA	22.6949	NA	22.0339	22.5387	22.5423	NA	NA	NA	NA	NA	NA	NA	1	0	1	1	1	1	4215	Q9SUE0;Q9SRS3	1;1	1;1
Q9XF57	Peroxisome biogenesis protein 7	PEX7	sp|Q9XF57|PEX7_ARATH Peroxisome biogenesis protein 7 OS=Arabidopsis thaliana OX=3702 GN=PEX7 PE=1 SV=2	1	1	1	1	15	2	3.8	35.473	0.0023635	2.7278	25.74	21.9415	NA	22.047	NA	NA	20.3898	22.0395	18.2411	NA	18.3465	NA	NA	16.6893	22.3602	NA	22.421	NA	NA	21.8871	NA	NA	NA	NA	NA	NA	1	0	1	0	0	0	4427	Q9XF57	1	1
A0A1I9LP52	ATP synthase E chain	At3g01130	tr|A0A1I9LP52|A0A1I9LP52_ARATH ATP synthase E chain OS=Arabidopsis thaliana OX=3702 GN=At3g01130 PE=1 SV=1	1	1	1	1	14	5	28.6	6.6829	0	20.678	26.6337	23.0094	22.6427	NA	21.6599	22.0533	21.9809	24.6336	21.0094	20.6427	NA	19.6599	20.0532	19.9809	23.5806	23.4707	NA	23.9841	24.0263	23.694	NA	NA	NA	NA	NA	NA	1	1	0	1	1	1	4	A0A1I9LP52	1	1
CON__sp|P02768|ALBU_HUMAN;CON__sp|P02769|ALBU_BOVIN	Serum albumin	ALB	sp|P02768|ALBU_HUMAN Serum albumin OS=Homo sapiens GN=ALB PE=1 SV=2	2	8	8	8	14	0	14.8	69.366	0	32.066	27.1584	20.8605	NA	19.416	NA	20.062	NA	20.0358	15.6905	NA	14.2461	NA	14.8921	NA	18.9891	NA	17.8722	NA	19.4052	NA	NA	NA	NA	NA	NA	NA	0	0	0	0	0	0	124	CON__sp|P02768|ALBU_HUMAN	8;2	8;2
O64835	At2g23670/F26B6.32	YCF37	tr|O64835|O64835_ARATH At2g23670/F26B6.32 OS=Arabidopsis thaliana OX=3702 GN=YCF37 PE=1 SV=1	1	1	1	1	14	6	10.8	17.078	0	12.1	25.0733	21.2809	21.4373	21.619	20.0983	20.7468	20.5821	21.9034	18.111	18.2674	18.4491	16.9284	17.5769	17.4122	21.699	22.1216	21.9925	22.198	22.5183	22.0662	NA	NA	NA	NA	NA	NA	1	1	1	1	1	1	782	O64835	1	1
P35614	Eukaryotic peptide chain release factor subunit 1-3	ERF1-3	sp|P35614|ERF1Z_ARATH Eukaryotic peptide chain release factor subunit 1-3 OS=Arabidopsis thaliana OX=3702 GN=ERF1-3 PE=1 SV=1	1	6	1	1	14	2	15.4	49.007	0.0099668	2.0162	25.7838	NA	NA	NA	NA	20.6604	NA	21.2602	NA	NA	NA	NA	16.1369	NA	NA	NA	NA	NA	22.6334	NA	NA	NA	NA	NA	NA	NA	1	0	0	0	1	0	1093	P35614	6	1
Q6AWU6	Probable thiol methyltransferase 2	HOL3	sp|Q6AWU6|HOL3_ARATH Probable thiol methyltransferase 2 OS=Arabidopsis thaliana OX=3702 GN=HOL3 PE=1 SV=1	1	1	1	1	14	2	8	25.042	0.0016775	2.8898	24.3979	20.561	20.1744	NA	NA	NA	NA	20.6974	16.8606	16.4739	NA	NA	NA	NA	20.9792	20.8587	NA	NA	NA	NA	NA	NA	NA	NA	NA	NA	1	1	0	0	0	0	1729	Q6AWU6	1	1
Q8LEV7	Probable 6-phosphogluconolactonase 5	PGL5	sp|Q8LEV7|6PGL5_ARATH Probable 6-phosphogluconolactonase 5 OS=Arabidopsis thaliana OX=3702 GN=PGL5 PE=2 SV=2	1	1	1	1	14	5	3.6	28.476	1	-2	25.4755	NA	NA	21.4729	21.334	20.8724	21.4861	21.775	NA	NA	17.7724	17.6335	17.172	17.7856	NA	NA	22.0951	23.7096	22.897	23.2507	NA	NA	NA	NA	NA	NA	0	0	1	2	1	1	2096	Q8LEV7	1	1
Q8RX88	CAAX prenyl protease 1 homolog	FACE1	sp|Q8RX88|FACE1_ARATH CAAX prenyl protease 1 homolog OS=Arabidopsis thaliana OX=3702 GN=FACE1 PE=1 SV=1	1	1	1	1	14	5	3.1	48.481	0.00052507	4.1711	26.5289	23.2133	NA	22.6219	NA	21.5049	22.1998	22.5289	19.2133	NA	18.6219	NA	17.5049	18.1997	23.6338	NA	22.9958	NA	23.2787	23.6861	NA	NA	NA	NA	NA	NA	2	0	0	0	1	2	2179	Q8RX88	1	1
Q8S528	Aldehyde dehydrogenase family 2 member B7, mitochondrial	ALDH2B7	sp|Q8S528|AL2B7_ARATH Aldehyde dehydrogenase family 2 member B7, mitochondrial OS=Arabidopsis thaliana OX=3702 GN=ALDH2B7 PE=1 SV=2	1	3	1	1	14	4	4.9	58.152	0.0010091	3.5851	25.9621	21.9001	NA	21.9302	20.3957	20.8508	21.4135	21.1547	17.0928	NA	17.1228	15.5884	16.0434	16.6062	22.4723	NA	22.5056	22.7209	22.8248	23.1277	NA	NA	NA	NA	NA	NA	1	0	0	1	1	1	2217	Q8S528	3	1
Q8VZK2	Translation machinery-associated protein 22	At5g11900	tr|Q8VZK2|Q8VZK2_ARATH Translation machinery-associated protein 22 OS=Arabidopsis thaliana OX=3702 GN=At5g11900 PE=1 SV=1	1	1	1	1	14	3	4	21.591	0.0089445	2.0814	24.796	NA	21.3066	21.3407	19.589	NA	20.7404	21.626	NA	18.1367	18.1707	16.4191	NA	17.5705	NA	22.1346	21.9114	21.9132	NA	22.4536	NA	NA	NA	NA	NA	NA	0	1	0	1	0	1	2303	Q8VZK2	1	1
Q93YU2	Protein root UVB sensitive 6	RUS6	sp|Q93YU2|RUS6_ARATH Protein root UVB sensitive 6 OS=Arabidopsis thaliana OX=3702 GN=RUS6 PE=2 SV=1	1	1	1	1	14	5	3.8	54.628	0.0078705	2.1604	23.3504	20.0976	NA	21.0622	18.5234	18.9548	NA	18.7655	15.5127	NA	16.4772	13.9385	14.3698	NA	20.5159	NA	21.4357	20.6231	20.7263	NA	NA	NA	NA	NA	NA	NA	1	1	1	1	1	0	2422	Q93YU2	1	1
Q9LDM2	Exosome complex component RRP45A	RRP45A	sp|Q9LDM2|CER7L_ARATH Exosome complex component RRP45A OS=Arabidopsis thaliana OX=3702 GN=RRP45A PE=2 SV=1	1	1	1	1	14	4	3.6	33.874	0.00076297	3.6826	25.955	22.476	22.1373	22.5278	NA	NA	NA	22.37	18.891	18.5523	18.9428	NA	NA	NA	23.0472	22.9653	23.0986	NA	NA	NA	NA	NA	NA	NA	NA	NA	2	1	1	0	0	0	3238	Q9LDM2	1	1
Q9LT69	D-3-phosphoglycerate dehydrogenase 3, chloroplastic	PGDH3	sp|Q9LT69|SERA3_ARATH D-3-phosphoglycerate dehydrogenase 3, chloroplastic OS=Arabidopsis thaliana OX=3702 GN=PGDH3 PE=1 SV=1	1	5	1	1	14	6	7	62.121	0.0097669	2.0313	25.5138	21.6223	21.5898	22.1031	20.4246	21.0222	21.2427	20.5596	16.6682	16.6355	17.1489	15.4704	16.0679	16.2885	22.1936	22.4178	22.6739	22.7488	22.9951	22.9559	NA	NA	NA	NA	NA	NA	1	1	1	1	1	1	3509	Q9LT69	5	1
Q9SAC0	15-cis-zeta-carotene isomerase, chloroplastic	Z-ISO	sp|Q9SAC0|ZCIS_ARATH 15-cis-zeta-carotene isomerase, chloroplastic OS=Arabidopsis thaliana OX=3702 GN=Z-ISO PE=1 SV=1	1	1	1	1	14	4	3.5	40.85	0.0016687	2.8224	25.154	21.6601	20.9295	21.0636	NA	20.9349	NA	21.8321	18.3382	17.6076	17.7416	NA	17.613	NA	22.2313	21.7576	21.6344	NA	22.9079	NA	NA	NA	NA	NA	NA	NA	1	1	1	0	1	0	3915	Q9SAC0	1	1
Q9SKN1	Vacuolar fusion protein MON1 homolog	At2g28390	sp|Q9SKN1|MON1_ARATH Vacuolar fusion protein MON1 homolog OS=Arabidopsis thaliana OX=3702 GN=MON1 PE=1 SV=2	1	1	1	1	14	3	2.3	66.923	0.0012291	3.2085	25.8008	22.3224	21.8773	21.9124	NA	NA	20.8418	20.9934	17.5151	17.0699	17.105	NA	NA	16.0345	22.8937	22.7053	22.4832	NA	NA	22.555	NA	NA	NA	NA	NA	NA	1	1	1	0	0	0	4119	Q9SKN1	1	1
Q9SVG4	Berberine bridge enzyme-like 19	At4g20830	sp|Q9SVG4|RETOL_ARATH Berberine bridge enzyme-like 19 OS=Arabidopsis thaliana OX=3702 GN=At4g20830 PE=1 SV=2	1	1	1	1	14	3	4	63.558	0.00052452	4.1516	24.6041	21.1438	20.9697	21.028	NA	NA	NA	19.2821	15.8218	15.6478	15.7061	NA	NA	NA	21.5619	21.654	21.4015	NA	NA	NA	NA	NA	NA	NA	NA	NA	1	1	1	0	0	0	4313	Q9SVG4	1	1
A0A1P8APQ0	CW7	CW7	tr|A0A1P8APQ0|A0A1P8APQ0_ARATH CW7 OS=Arabidopsis thaliana OX=3702 GN=CW7 PE=1 SV=1	1	1	1	1	13	3	3.3	43.915	0.0010137	3.6269	25.5464	22.2802	21.484	20.9818	NA	NA	NA	21.1541	17.8879	17.0917	16.5895	NA	NA	NA	22.6984	22.1684	21.3553	NA	NA	NA	NA	NA	NA	NA	NA	NA	1	1	1	0	0	0	13	A0A1P8APQ0	1	1
F4IMC7;A0A2P2CLG6;P93311	Nucleic acid-binding, OB-fold-like protein;Ribosomal protein L2;	At2g07715;RPL2	tr|F4IMC7|F4IMC7_ARATH Nucleic acid-binding, OB-fold-like protein OS=Arabidopsis thaliana OX=3702 GN=At2g07715 PE=3 SV=1;tr|A0A2P2CLG6|A0A2P2CLG6_ARATH Ribosomal protein L2 OS=Arabidopsis thaliana OX=3702 GN=rpl2 PE=1 SV=1;sp|P93311|RM02_ARATH 60S ribosoma	3	1	1	1	13	3	3.6	42.486	0.0016982	3.028	25.3829	22.0415	21.2558	NA	20.7291	NA	NA	21.213	17.8716	17.0859	NA	16.5592	NA	NA	22.4597	21.9402	NA	22.8288	NA	NA	NA	NA	NA	NA	NA	NA	1	1	0	1	0	0	49	F4IMC7;A0A2P2CLG6;P93311	1;1;1	1;1;1
F4I7X1;O65449	SKU5-similar 6	SKS6	tr|F4I7X1|F4I7X1_ARATH SKU5-similar 6 OS=Arabidopsis thaliana OX=3702 GN=SKS6 PE=1 SV=1	2	4	1	1	13	4	8.9	60.577	0.0007622	3.6728	24.8897	21.8521	21.3222	NA	20.1658	NA	20.4095	20.2459	17.2082	16.6784	NA	15.5219	NA	15.7656	22.4233	22.1503	NA	22.49	NA	22.1227	NA	NA	NA	NA	NA	NA	1	1	0	1	0	1	260	F4I7X1	4;1	1;1
F4IYB7	Late embryogenesis abundant protein (LEA) family protein	At3g62580	tr|F4IYB7|F4IYB7_ARATH Late embryogenesis abundant protein (LEA) family protein OS=Arabidopsis thaliana OX=3702 GN=At3g62580 PE=1 SV=1	1	2	2	2	13	6	9.9	23.581	0.00055279	5.1081	24.3591	NA	NA	NA	NA	NA	23.1684	21.5517	NA	NA	NA	NA	NA	20.361	NA	NA	NA	NA	NA	24.8816	NA	NA	NA	NA	NA	NA	1	2	1	1	0	1	331	F4IYB7	2	2
P50883	60S ribosomal protein L12-1	RPL12A	sp|P50883|RL121_ARATH 60S ribosomal protein L12-1 OS=Arabidopsis thaliana OX=3702 GN=RPL12A PE=2 SV=2	1	7	1	1	13	2	57.8	17.942	0.00077061	3.8276	24.2339	20.0567	NA	21.0639	NA	18.5857	NA	21.0639	16.8868	NA	17.894	NA	15.4158	NA	20.4801	NA	21.4426	NA	20.2613	NA	NA	NA	NA	NA	NA	NA	1	0	1	0	0	0	1221	P50883	7	1
Q0WPN0	Inactive exonuclease DIS3L2	SOV	sp|Q0WPN0|DI32L_ARATH Inactive exonuclease DIS3L2 OS=Arabidopsis thaliana OX=3702 GN=SOV PE=2 SV=1	1	1	1	1	13	2	1.2	116.84	0.0012276	3.1849	26.1678	22.1497	NA	22.6092	NA	NA	NA	20.3865	16.3684	NA	16.8279	NA	NA	NA	22.7209	NA	23.18	NA	NA	NA	NA	NA	NA	NA	NA	NA	1	0	1	0	0	0	1422	Q0WPN0	1	1
Q9LQ81;Q570Y6	Actin-depolymerizing factor 10;Actin-depolymerizing factor 8	ADF10;ADF8	sp|Q9LQ81|ADF10_ARATH Actin-depolymerizing factor 10 OS=Arabidopsis thaliana OX=3702 GN=ADF10 PE=2 SV=1;sp|Q570Y6|ADF8_ARATH Actin-depolymerizing factor 8 OS=Arabidopsis thaliana OX=3702 GN=ADF8 PE=2 SV=2	2	1	1	1	13	4	6.4	16.341	0.0080808	2.1352	24.9242	20.9521	NA	21.5942	20.5321	20.2228	NA	21.9241	17.9521	NA	18.5942	17.5321	17.2228	NA	21.5232	NA	22.165	22.8563	22.1958	NA	NA	NA	NA	NA	NA	NA	1	0	1	1	1	0	1686	Q9LQ81;Q570Y6	1;1	1;1
Q7X659	Vacuolar protein sorting-associated protein 35A	VPS35A	sp|Q7X659|VP35A_ARATH Vacuolar protein sorting-associated protein 35A OS=Arabidopsis thaliana OX=3702 GN=VPS35A PE=1 SV=1	1	2	1	1	13	5	2.8	89.492	0	7.0775	24.4544	NA	20.4997	21.0484	19.5064	20.2966	20.1572	18.9949	NA	15.0402	15.589	14.047	14.8372	14.6978	NA	21.3277	21.6192	21.8306	22.2697	21.8704	NA	NA	NA	NA	NA	NA	0	1	1	1	1	1	1781	Q7X659	2	1
Q84W91	Zinc finger CCCH domain-containing protein 32	At2g47850	sp|Q84W91|C3H32_ARATH Zinc finger CCCH domain-containing protein 32 OS=Arabidopsis thaliana OX=3702 GN=At2g47850 PE=2 SV=2	1	1	1	1	13	3	3.8	50.04	0.0012318	3.2282	25.6532	21.703	21.9124	21.8135	NA	NA	NA	21.7463	17.7961	18.0055	17.9065	NA	NA	NA	22.122	22.5975	22.1877	NA	NA	NA	NA	NA	NA	NA	NA	NA	1	1	1	0	0	0	1831	Q84W91	1	1
Q8LDS7	Endoplasmic reticulum transmembrane protein	At1g48440	tr|Q8LDS7|Q8LDS7_ARATH Endoplasmic reticulum transmembrane protein OS=Arabidopsis thaliana OX=3702 GN=At1g48440 PE=1 SV=1	1	1	1	1	13	2	10.1	14.978	0.00028201	5.5424	25.6567	21.7881	NA	21.9862	NA	NA	NA	24.0717	20.2031	NA	20.4012	NA	NA	NA	22.3622	NA	22.5599	NA	NA	NA	NA	NA	NA	NA	NA	NA	1	0	1	0	0	0	2085	Q8LDS7	1	1
Q94F26	Protein phosphatase methylesterase 1	T5L19.180	tr|Q94F26|Q94F26_ARATH Protein phosphatase methylesterase 1 OS=Arabidopsis thaliana OX=3702 GN=T5L19.180 PE=1 SV=1	1	1	1	1	13	3	3.4	38.562	0.00099502	3.3494	25.4476	21.9034	21.2443	21.7295	NA	NA	NA	21.1997	17.6555	16.9965	17.4816	NA	NA	NA	22.3233	21.9304	22.1048	NA	NA	NA	NA	NA	NA	NA	NA	NA	1	1	1	0	0	0	2599	Q94F26	1	1
Q9LNP3	At1g17620/F11A6_23	At1g17620	tr|Q9LNP3|Q9LNP3_ARATH At1g17620/F11A6_23 OS=Arabidopsis thaliana OX=3702 GN=At1g17620 PE=1 SV=1	1	1	1	1	13	2	6.4	28.288	0.00053634	4.4904	26.2983	22.6589	NA	23.2825	NA	NA	21.898	22.5978	18.9584	NA	19.5821	NA	NA	18.1975	23.0764	NA	23.6555	NA	NA	23.3669	NA	NA	NA	NA	NA	NA	1	0	1	0	0	0	3421	Q9LNP3	1	1
Q9LYK7	Pescadillo homolog	T15N1_10	sp|Q9LYK7|PESC_ARATH Pescadillo homolog OS=Arabidopsis thaliana OX=3702 GN=PES PE=1 SV=1	1	1	1	1	13	2	3.1	67.943	0	20.55	25.836	22.9415	NA	22.0023	21.109	NA	21.7458	21.0286	18.1342	NA	17.195	16.3016	NA	16.9385	23.3624	NA	22.4112	23.2114	NA	23.1876	NA	NA	NA	NA	NA	NA	1	0	0	1	0	0	3655	Q9LYK7	1	1
Q9LZF6	Cell division control protein 48 homolog E	CDC48E	sp|Q9LZF6|CD48E_ARATH Cell division control protein 48 homolog E OS=Arabidopsis thaliana OX=3702 GN=CDC48E PE=2 SV=2	1	39	1	0	13	4	46.7	89.957	0	42.954	25.6889	NA	22.1925	NA	NA	NA	NA	20.197	NA	16.7006	NA	NA	NA	NA	NA	23.0205	NA	NA	NA	NA	NA	NA	NA	NA	NA	NA	0	1	1	0	1	1	3678	Q9LZF6	39	1
Q9SAK2	Ent-kaur-16-ene synthase, chloroplastic	GA2	sp|Q9SAK2|KSB_ARATH Ent-kaur-16-ene synthase, chloroplastic OS=Arabidopsis thaliana OX=3702 GN=GA2 PE=1 SV=1	1	1	1	1	13	3	1.1	89.621	0.0091538	2.0644	25.2011	21.3454	21.0628	21.0782	NA	NA	NA	19.8088	15.9531	15.6704	15.6859	NA	NA	NA	21.7636	21.7471	21.4517	NA	NA	NA	NA	NA	NA	NA	NA	NA	1	1	1	0	0	0	3926	Q9SAK2	1	1
Q9SJ03	Expressed protein	At2g21960	tr|Q9SJ03|Q9SJ03_ARATH Expressed protein OS=Arabidopsis thaliana OX=3702 GN=At2g21960 PE=1 SV=2	1	1	1	1	13	5	3.3	35.806	0	29.069	25.024	21.5173	21.5059	21.5914	20.6216	20.5321	21.3349	21.3236	17.8168	17.8055	17.8909	16.9211	16.8317	17.6345	22.0904	22.3358	22.164	22.9476	22.49	23.0499	NA	NA	NA	NA	NA	NA	1	1	1	1	0	1	4066	Q9SJ03	1	1
Q9SZQ8	At4g29870	F27B13.110	tr|Q9SZQ8|Q9SZQ8_ARATH At4g29870 OS=Arabidopsis thaliana OX=3702 GN=At4g29870 PE=1 SV=1	1	1	1	1	13	5	14.5	18.777	0	7.5659	25.7166	21.3799	NA	23.0632	21.531	NA	22.4572	23.7166	19.3799	NA	21.0632	19.531	NA	20.4571	21.7981	NA	23.1425	23.8552	NA	24.1704	NA	NA	NA	NA	NA	NA	1	0	2	1	0	1	4386	Q9SZQ8	1	1
F4JB05	Ribosomal protein S5/Elongation factor G/III/V family protein	At3g12915	tr|F4JB05|F4JB05_ARATH Ribosomal protein S5/Elongation factor G/III/V family protein OS=Arabidopsis thaliana OX=3702 GN=MGH6.2 PE=3 SV=1	1	21	1	1	12	3	21.6	90.994	1	-2	24.4246	21.2319	20.9166	20.4982	NA	20.055	NA	18.9652	15.7724	15.4572	15.0388	NA	14.5956	NA	21.65	21.601	20.8717	NA	21.8265	NA	NA	NA	NA	NA	NA	NA	1	1	1	0	0	0	382	F4JB05	21	1
O23712	Proteasome subunit alpha type-1-B	PAF2	sp|O23712|PSA1B_ARATH Proteasome subunit alpha type-1-B OS=Arabidopsis thaliana OX=3702 GN=PAF2 PE=1 SV=2	1	10	1	1	12	4	36.8	30.41	0	14.394	25.2214	21.5261	21.2464	21.6853	NA	NA	20.7536	21.4141	17.7188	17.4391	17.8779	NA	NA	16.9463	22.0974	22.0745	22.256	NA	NA	22.4668	NA	NA	NA	NA	NA	NA	1	1	1	0	0	1	682	O23712	10	1
O82274	Phospholipase A1-IIbeta	At2g31100	sp|O82274|PLA19_ARATH Phospholipase A1-IIbeta OS=Arabidopsis thaliana OX=3702 GN=At2g31100 PE=1 SV=2	1	1	1	1	12	3	3.1	47.58	0.0025809	2.6443	24.5709	21.0703	20.5789	20.999	NA	NA	NA	20.0013	16.678	16.1866	16.6067	NA	NA	NA	21.4884	21.2632	21.3725	NA	NA	NA	NA	NA	NA	NA	NA	NA	1	1	1	0	0	0	932	O82274	1	1
Q41951	Aquaporin TIP2-1	TIP2-1	sp|Q41951|TIP21_ARATH Aquaporin TIP2-1 OS=Arabidopsis thaliana OX=3702 GN=TIP2-1 PE=1 SV=2	1	1	1	1	12	5	7.2	25.027	0.00078105	4.006	25.073	21.4134	22.4943	21.6638	NA	19.9596	20.7261	24.073	20.4134	21.4943	20.6638	NA	18.9595	19.7261	21.8323	22.5263	22.038	NA	21.7317	22.2108	NA	NA	NA	NA	NA	NA	1	1	1	0	1	1	1590	Q41951	1	1
Q7XA74	Inactive GDSL esterase/lipase-like protein 25	MVP1	sp|Q7XA74|GDL21_ARATH Inactive GDSL esterase/lipase-like protein 25 OS=Arabidopsis thaliana OX=3702 GN=MVP1 PE=1 SV=1	1	1	1	1	12	5	3.1	46.082	0.007874	2.1653	25.3828	NA	NA	21.4018	20.5952	20.5901	21.2156	21.0609	NA	NA	17.0798	16.2733	16.2682	16.8937	NA	NA	21.9726	22.9195	22.5631	22.9288	NA	NA	NA	NA	NA	NA	0	1	1	1	1	1	1784	Q7XA74	1	1
Q8L8W6	60S ribosomal protein L39-2	RPL39B	sp|Q8L8W6|RL392_ARATH 60S ribosomal protein L39-2 OS=Arabidopsis thaliana OX=3702 GN=RPL39B PE=3 SV=1	1	1	1	1	12	4	19.6	6.4197	0.00076805	3.7795	25.8017	21.4838	NA	NA	21.4563	21.6693	21.6136	25.8017	21.4838	NA	NA	21.4563	21.6693	21.6136	22.055	NA	NA	23.7805	23.6423	23.3268	NA	NA	NA	NA	NA	NA	1	0	0	1	1	1	2027	Q8L8W6	1	1
Q8S9K8	Methylesterase 10	MES10	sp|Q8S9K8|MES10_ARATH Methylesterase 10 OS=Arabidopsis thaliana OX=3702 GN=MES10 PE=1 SV=1	1	1	1	1	12	3	5.1	31.358	0.001003	3.466	24.4508	NA	NA	NA	20.9616	NA	NA	20.9913	NA	NA	NA	17.5021	NA	NA	NA	NA	NA	23.2857	NA	NA	NA	NA	NA	NA	NA	NA	0	1	1	1	0	0	2230	Q8S9K8	1	1
Q940G5	Glucose-6-phosphate 1-epimerase	F14M19.180	tr|Q940G5|Q940G5_ARATH Glucose-6-phosphate 1-epimerase OS=Arabidopsis thaliana OX=3702 GN=At4g25900 PE=1 SV=1	1	1	1	1	12	2	3.5	36.251	0.0058797	2.2319	24.4789	NA	NA	NA	NA	NA	NA	20.3914	NA	NA	NA	NA	NA	NA	NA	NA	NA	NA	NA	NA	NA	NA	NA	NA	NA	NA	1	0	1	0	0	0	2463	Q940G5	1	1
Q95747	60S ribosomal protein L16, mitochondrial	RPL16	sp|Q95747|RM16_ARATH 60S ribosomal protein L16, mitochondrial OS=Arabidopsis thaliana OX=3702 GN=RPL16 PE=1 SV=3	1	1	1	1	12	2	8.4	20.094	0.0021352	2.7669	26.7609	NA	NA	NA	NA	22.5005	22.2542	23.3015	NA	NA	NA	NA	19.0411	18.7948	NA	NA	NA	NA	24.2721	23.7383	NA	NA	NA	NA	NA	NA	0	0	0	0	1	1	2634	Q95747	1	1
Q96522	Peroxidase 45	PER45	sp|Q96522|PER45_ARATH Peroxidase 45 OS=Arabidopsis thaliana OX=3702 GN=PER45 PE=1 SV=1	1	1	1	1	12	4	4.3	35.828	0	8.495	25.5197	21.6641	NA	21.4538	NA	20.6282	21.2392	21.1274	17.2718	NA	17.0615	NA	16.2358	16.8468	22.2386	NA	22.0279	NA	22.6045	22.9557	NA	NA	NA	NA	NA	NA	1	0	1	0	1	1	2660	Q96522	1	1
Q9AV97	2-dehydro-3-deoxyphosphooctonate aldolase 1	KDSA1	sp|Q9AV97|KDSA1_ARATH 2-dehydro-3-deoxyphosphooctonate aldolase 1 OS=Arabidopsis thaliana OX=3702 GN=KDSA1 PE=1 SV=2	1	1	1	1	12	1	7.6	31.656	0.00076609	3.7442	24.6802	20.9152	NA	NA	NA	NA	NA	20.7733	17.0083	NA	NA	NA	NA	NA	21.4865	NA	NA	NA	NA	NA	NA	NA	NA	NA	NA	NA	1	0	0	0	0	0	2677	Q9AV97	1	1
Q9CAR3	SNF1-related protein kinase regulatory subunit gamma-1-like	CBSCBS2	sp|Q9CAR3|KINGL_ARATH SNF1-related protein kinase regulatory subunit gamma-1-like OS=Arabidopsis thaliana OX=3702 GN=CBSCBS2 PE=1 SV=1	1	1	1	1	12	2	3.4	47.817	0	6.1083	25.0727	21.6522	21.7664	NA	NA	20.0247	NA	20.9852	17.5647	17.679	NA	NA	15.9373	NA	22.2234	22.5945	NA	NA	21.9977	NA	NA	NA	NA	NA	NA	NA	1	1	0	0	0	0	2836	Q9CAR3	1	1
Q9FLL3	Pentatricopeptide repeat-containing protein At5g41170, mitochondrial	At5g41170	sp|Q9FLL3|PP412_ARATH Pentatricopeptide repeat-containing protein At5g41170, mitochondrial OS=Arabidopsis thaliana OX=3702 GN=At5g41170 PE=2 SV=1	1	1	1	1	12	3	2.8	59.961	0.0036883	2.423	26.4675	NA	22.7839	22.636	20.8886	NA	NA	21.7126	NA	18.029	17.8811	16.1337	NA	NA	NA	23.4682	23.0095	22.9883	NA	NA	NA	NA	NA	NA	NA	NA	0	1	1	1	0	0	3051	Q9FLL3	1	1
Q9FLN4	50S ribosomal protein L27, chloroplastic	RPL27	sp|Q9FLN4|RK27_ARATH 50S ribosomal protein L27, chloroplastic OS=Arabidopsis thaliana OX=3702 GN=RPL27 PE=2 SV=1	1	1	1	1	12	2	5.6	21.737	0.0016819	2.9159	25.9412	22.0229	NA	22.7109	NA	NA	NA	22.7713	18.853	NA	19.541	NA	NA	NA	22.4411	NA	23.0844	NA	NA	NA	NA	NA	NA	NA	NA	NA	1	0	1	0	0	0	3052	Q9FLN4	1	1
Q9FZH0	60S ribosomal protein L35a-2	RPL35AB	sp|Q9FZH0|R35A2_ARATH 60S ribosomal protein L35a-2 OS=Arabidopsis thaliana OX=3702 GN=RPL35AB PE=3 SV=1	1	7	1	1	12	3	60.4	12.799	0	63.748	27.3917	NA	NA	NA	21.5547	22.8288	22.5774	25.0698	NA	NA	NA	19.2328	20.5069	20.2555	NA	NA	NA	23.879	24.8018	24.2906	NA	NA	NA	NA	NA	NA	0	0	0	1	1	1	3224	Q9FZH0	7	1
Q9LTD9	Uncharacterized protein PAM68-like	At5g52780	sp|Q9LTD9|Y5278_ARATH Uncharacterized protein PAM68-like OS=Arabidopsis thaliana OX=3702 GN=At5g52780 PE=2 SV=1	1	1	1	1	12	4	14.9	18.748	0.00056022	5.3641	25.6609	21.6851	21.7837	NA	NA	21.2887	21.6298	22.8535	18.8778	18.9764	NA	NA	18.4814	18.8225	22.1033	22.4681	NA	NA	23.0602	23.1138	NA	NA	NA	NA	NA	NA	1	1	0	0	1	1	3514	Q9LTD9	1	1
Q9LYN0	PRA1 family protein B1	PRA1B1	sp|Q9LYN0|PR1B1_ARATH PRA1 family protein B1 OS=Arabidopsis thaliana OX=3702 GN=PRA1B1 PE=1 SV=1	1	1	1	1	12	3	12.4	22.618	0.00052673	4.2034	26.7683	23.3986	23.1763	22.7454	NA	NA	22.3367	24.7683	21.3986	21.1763	20.7454	NA	NA	20.3367	23.9697	24.0044	23.3162	NA	NA	24.0498	NA	NA	NA	NA	NA	NA	1	1	0	0	0	1	3656	Q9LYN0	1	1
Q9LYV6	GEM-like protein 5	At5g13200	sp|Q9LYV6|GEML5_ARATH GEM-like protein 5 OS=Arabidopsis thaliana OX=3702 GN=At5g13200 PE=1 SV=1	1	1	1	1	12	2	3.3	30.07	0.0050148	2.3109	25.4045	NA	NA	22.8534	NA	NA	NA	21.7041	NA	NA	19.153	NA	NA	NA	NA	NA	23.4242	NA	NA	NA	NA	NA	NA	NA	NA	NA	1	0	1	0	0	0	3663	Q9LYV6	1	1
P47996	Inosine-5-monophosphate dehydrogenase 1	IMPDH	sp|P47996|IMDH1_ARATH Inosine-5-monophosphate dehydrogenase 1 OS=Arabidopsis thaliana OX=3702 GN=IMPDH PE=2 SV=1	1	5	1	1	11	3	12.1	54.193	0.00098961	3.2878	25.9174	22.2739	21.9523	22.3196	NA	NA	NA	21.5955	17.952	17.6303	17.9977	NA	NA	NA	22.6945	22.6391	22.6955	NA	NA	NA	NA	NA	NA	NA	NA	NA	1	1	1	0	0	0	1182	P47996	5	1
P93828	F19P19.27 protein	F19P19.27	tr|P93828|P93828_ARATH F19P19.27 protein OS=Arabidopsis thaliana OX=3702 GN=At1g04290 PE=1 SV=1	1	2	2	2	11	3	16.1	16.886	0.00028249	5.5646	24.1003	NA	NA	NA	NA	NA	22.3194	20.994	NA	NA	NA	NA	NA	19.7344	NA	NA	NA	NA	NA	NA	NA	NA	NA	NA	NA	NA	0	1	0	0	1	1	1364	P93828	2	2
Q05753	Ankyrin repeat domain-containing protein, chloroplastic	AKRP	sp|Q05753|AKRP_ARATH Ankyrin repeat domain-containing protein, chloroplastic OS=Arabidopsis thaliana OX=3702 GN=AKRP PE=1 SV=2	1	1	1	1	11	2	8	48.877	0	11.025	25.8591	NA	22.1245	22.3081	NA	NA	NA	21.5372	NA	17.8025	17.9861	NA	NA	NA	NA	22.8088	22.6815	NA	NA	NA	NA	NA	NA	NA	NA	NA	0	1	1	0	0	0	1389	Q05753	1	1
Q07100	Serine/threonine-protein phosphatase PP2A-3 catalytic subunit	PP2A4	sp|Q07100|PP2A3_ARATH Serine/threonine-protein phosphatase PP2A-3 catalytic subunit OS=Arabidopsis thaliana OX=3702 GN=PP2A3 PE=1 SV=2	1	14	1	1	11	2	52.7	35.832	0	54.261	25.8745	22.1189	NA	NA	NA	NA	NA	21.8745	18.1188	NA	NA	NA	NA	NA	22.6901	NA	NA	NA	NA	NA	NA	NA	NA	NA	NA	NA	1	1	0	0	0	0	1397	Q07100	14	1
Q39219	Ubiquinol oxidase 1a, mitochondrial	AOX1A	sp|Q39219|AOX1A_ARATH Ubiquinol oxidase 1a, mitochondrial OS=Arabidopsis thaliana OX=3702 GN=AOX1A PE=1 SV=2	1	1	1	1	11	4	4	39.979	0.00053291	4.3681	25.867	22.3316	21.6664	21.7988	20.3431	NA	21.3644	16.7729	17.6877	17.0226	17.1549	15.6992	NA	16.7205	22.9163	22.508	22.3423	22.6808	NA	23.0911	NA	NA	NA	NA	NA	NA	1	1	0	1	0	1	1563	Q39219	1	1
Q8GRX1;Q3ECS3	Myrosinase 4;Myrosinase 5	TGG4;TGG5	sp|Q8GRX1|BGL34_ARATH Myrosinase 4 OS=Arabidopsis thaliana OX=3702 GN=TGG4 PE=1 SV=1;sp|Q3ECS3|BGL35_ARATH Myrosinase 5 OS=Arabidopsis thaliana OX=3702 GN=TGG5 PE=1 SV=1	2	2	1	1	11	2	4.3	57.542	0.00052604	4.1934	24.0375	20.8576	20.8249	NA	NA	20.0546	NA	19.3936	16.2137	16.181	NA	NA	15.4107	NA	21.2757	21.5092	NA	NA	21.8261	NA	NA	NA	NA	NA	NA	NA	1	1	0	0	0	0	1584	Q8GRX1;Q3ECS3	2;2	1;1
Q42541;Q42540	Ubiquitin-conjugating enzyme E2 13;Ubiquitin-conjugating enzyme E2 7	UBC13;UBC7	sp|Q42541|UBC13_ARATH Ubiquitin-conjugating enzyme E2 13 OS=Arabidopsis thaliana OX=3702 GN=UBC13 PE=2 SV=1;sp|Q42540|UBC7_ARATH Ubiquitin-conjugating enzyme E2 7 OS=Arabidopsis thaliana OX=3702 GN=UBC7 PE=1 SV=1	2	1	1	1	11	2	13.3	18.822	0	11.281	25.6895	22.0842	21.5184	NA	NA	NA	NA	23.6896	20.0842	19.5184	NA	NA	NA	NA	22.5024	22.2027	NA	NA	NA	NA	NA	NA	NA	NA	NA	NA	1	1	0	0	0	0	1620	Q42541;Q42540	1;1	1;1
Q8LEU3	Chlorophyll(ide) b reductase NOL, chloroplastic	NOL	sp|Q8LEU3|NOL_ARATH Chlorophyll(ide) b reductase NOL, chloroplastic OS=Arabidopsis thaliana OX=3702 GN=NOL PE=1 SV=1	1	1	1	1	11	4	5.5	38.149	0.0010073	3.5469	25.047	21.7654	21.9593	NA	20.7084	NA	21.0128	20.5234	17.2418	17.4358	NA	16.1849	NA	16.4893	22.3366	22.7874	NA	23.0326	NA	22.726	NA	NA	NA	NA	NA	NA	1	1	0	1	0	1	2095	Q8LEU3	1	1
Q93ZS9	Zinc finger CCCH domain-containing protein 47	At3g55980	sp|Q93ZS9|C3H47_ARATH Zinc finger CCCH domain-containing protein 47 OS=Arabidopsis thaliana OX=3702 GN=At3g55980 PE=2 SV=1	1	1	1	1	11	3	3.6	64.058	0.00054127	4.67	24.4069	21.2361	21.2412	20.5208	NA	NA	NA	19.7064	16.5357	16.5408	15.8204	NA	NA	NA	21.8073	22.0693	21.0916	NA	NA	NA	NA	NA	NA	NA	NA	NA	1	1	1	0	0	0	2452	Q93ZS9	1	1
Q941A0	Succinate dehydrogenase subunit 4, mitochondrial	SDH4	sp|Q941A0|SDH4_ARATH Succinate dehydrogenase subunit 4, mitochondrial OS=Arabidopsis thaliana OX=3702 GN=SDH4 PE=1 SV=1	1	1	1	1	11	5	6	16.841	0.0039116	2.4136	26.0769	22.5138	22.4785	22.8673	NA	21.3623	21.9394	22.907	19.3439	19.3085	19.6973	NA	18.1924	18.7695	23.085	23.3065	23.4381	NA	23.3354	23.6526	NA	NA	NA	NA	NA	NA	1	1	1	0	1	1	2479	Q941A0	1	1
Q9C5W3	NAD kinase 2, chloroplastic	NADK2	sp|Q9C5W3|NADK2_ARATH NAD kinase 2, chloroplastic OS=Arabidopsis thaliana OX=3702 GN=NADK2 PE=1 SV=1	1	2	2	2	11	1	2.1	109.19	0.00053305	4.378	23.6283	NA	NA	NA	NA	NA	NA	17.9279	NA	NA	NA	NA	NA	NA	NA	NA	NA	NA	NA	NA	NA	NA	NA	NA	NA	NA	0	1	0	0	0	0	2714	Q9C5W3	2	2
Q9FE62	Thioredoxin-like protein YLS8	YLS8	sp|Q9FE62|YLS8_ARATH Thioredoxin-like protein YLS8 OS=Arabidopsis thaliana OX=3702 GN=YLS8 PE=1 SV=1	1	1	1	1	11	3	9.9	16.591	0.00052659	4.2008	23.1791	19.5591	19.3665	19.2535	NA	NA	NA	20.8571	17.2372	17.0445	16.9316	NA	NA	NA	19.9772	20.0509	19.627	NA	NA	NA	NA	NA	NA	NA	NA	NA	1	1	1	0	0	0	2854	Q9FE62	1	1
Q9FFU3	Inositol-1,4,5-trisphosphate 5-phosphatase	At5g54870	tr|Q9FFU3|Q9FFU3_ARATH Inositol-1,4,5-trisphosphate 5-phosphatase OS=Arabidopsis thaliana OX=3702 GN=MBG8.14 PE=1 SV=1	1	1	1	1	11	3	3.4	59.735	0	17.169	23.5298	NA	NA	NA	19.199	19.5065	19.1334	19.0063	NA	NA	NA	14.6755	14.9829	14.6099	NA	NA	NA	21.2988	21.2779	20.6175	NA	NA	NA	NA	NA	NA	0	0	0	1	1	1	2899	Q9FFU3	1	1
Q9FL13	At5g40190	At5g40190	tr|Q9FL13|Q9FL13_ARATH At5g40190 OS=Arabidopsis thaliana OX=3702 GN=MSN9.9 PE=1 SV=1	1	1	1	1	11	4	4.9	20.616	0.00099182	3.3215	25.3963	22.2207	21.9738	21.7261	NA	NA	20.454	22.2264	19.0508	18.8038	18.5561	NA	NA	17.2841	22.6388	22.6581	22.0996	NA	NA	21.938	NA	NA	NA	NA	NA	NA	1	1	1	0	0	1	3041	Q9FL13	1	1
Q9LU44	Splicing factor-like protein 1	At5g51300	sp|Q9LU44|SF1_ARATH Splicing factor-like protein 1 OS=Arabidopsis thaliana OX=3702 GN=SF1 PE=1 SV=1	1	1	1	1	11	2	1.7	87.049	0.0023646	2.7343	25.9823	NA	22.4448	22.7849	NA	NA	NA	21.6604	NA	18.1229	18.4629	NA	NA	NA	NA	23.2728	23.3557	NA	NA	NA	NA	NA	NA	NA	NA	NA	0	1	1	0	0	0	3533	Q9LU44	1	1
Q9LVD9	Protein DETOXIFICATION 40	At3g21690	sp|Q9LVD9|DTX40_ARATH Protein DETOXIFICATION 40 OS=Arabidopsis thaliana OX=3702 GN=DTX40 PE=1 SV=1	1	1	1	1	11	2	2.2	54.951	0.0045725	2.3477	23.7358	NA	20.265	NA	18.8228	NA	NA	20.5659	NA	17.0951	NA	15.6529	NA	NA	NA	21.0931	NA	21.147	NA	NA	NA	NA	NA	NA	NA	NA	0	1	0	1	0	0	3574	Q9LVD9	1	1
Q9M1X3	AT3g63160/F16M2_10	F16M2_10	tr|Q9M1X3|Q9M1X3_ARATH AT3g63160/F16M2_10 OS=Arabidopsis thaliana OX=3702 GN=F16M2_10 PE=1 SV=1	1	2	2	2	11	4	36.2	7.2563	0.001015	3.6513	24.3113	21.1868	22.2134	NA	NA	NA	NA	22.7264	19.6019	20.6285	NA	NA	NA	NA	NA	22.9261	NA	NA	NA	NA	NA	NA	NA	NA	NA	NA	1	0	1	0	1	1	3740	Q9M1X3	2	2
Q9STH7	AT4g12340/T4C9_180	T4C9.180	tr|Q9STH7|Q9STH7_ARATH AT4g12340/T4C9_180 OS=Arabidopsis thaliana OX=3702 GN=At4g12340 PE=1 SV=1	1	1	1	1	11	2	5.9	19.438	0.001673	2.871	26.1426	NA	23.0809	NA	NA	NA	NA	23.3352	NA	20.2736	NA	NA	NA	NA	NA	23.7653	NA	NA	NA	NA	NA	NA	NA	NA	NA	NA	0	1	1	0	0	0	4254	Q9STH7	1	1
Q9SX52	Phytochrome-associated serine/threonine-protein phosphatase 1	FYPP1	sp|Q9SX52|FYPP1_ARATH Phytochrome-associated serine/threonine-protein phosphatase 1 OS=Arabidopsis thaliana OX=3702 GN=FYPP1 PE=1 SV=1	1	12	1	1	11	1	44.6	34.819	0.00054201	4.7006	26.2511	23.2208	NA	NA	NA	NA	NA	22.3442	19.3139	NA	NA	NA	NA	NA	23.792	NA	NA	NA	NA	NA	NA	NA	NA	NA	NA	NA	1	0	0	0	0	0	4332	Q9SX52	12	1
Q9ZW26	Glutathione S-transferase U6	GSTU6	sp|Q9ZW26|GSTU6_ARATH Glutathione S-transferase U6 OS=Arabidopsis thaliana OX=3702 GN=GSTU6 PE=2 SV=1	1	2	1	1	11	4	9.9	25.618	0.0063248	2.2245	25.0273	21.7205	21.7343	22.2818	NA	NA	20.9617	21.3269	18.0201	18.0338	18.5814	NA	NA	17.2612	22.2917	22.5623	22.8526	NA	NA	22.6749	NA	NA	NA	NA	NA	NA	1	1	1	0	0	1	4593	Q9ZW26	2	1
A0A1I9LQF4	Quinoprotein amine dehydrogenase, beta chain-like RIC1-like guanyl-nucleotide exchange factor	At3g61480	tr|A0A1I9LQF4|A0A1I9LQF4_ARATH Quinoprotein amine dehydrogenase, beta chain-like RIC1-like guanyl-nucleotide exchange factor OS=Arabidopsis thaliana OX=3702 GN=At3g61480 PE=1 SV=1	1	8	1	1	10	1	8.9	126.36	0.0021373	2.7803	25.6193	21.5904	21.1645	21.9085	NA	NA	NA	19.7614	15.7324	15.3065	16.0506	NA	NA	NA	22.1944	21.9373	22.3798	NA	NA	NA	NA	NA	NA	NA	NA	NA	1	0	0	0	0	0	8	A0A1I9LQF4	8	1
CON__sp|P02754|LACB_BOVIN	Beta-lactoglobulin	LGB	sp|P02754|LACB_BOVIN Beta-lactoglobulin OS=Bos taurus GN=LGB PE=1 SV=3	1	3	3	3	10	2	18	19.883	0	12.672	25.5344	NA	NA	22.2301	NA	NA	21.7723	16.9493	NA	NA	18.7707	NA	NA	18.3129	NA	NA	22.5489	NA	NA	23.2017	NA	NA	NA	NA	NA	NA	0	0	1	0	0	1	123	CON__sp|P02754|LACB_BOVIN	3	3
CON__sp|P48668|K2C6C_HUMAN	Keratin, type II cytoskeletal 6C	KRT6C	sp|P48668|K2C6C_HUMAN Keratin, type II cytoskeletal 6C OS=Homo sapiens GN=KRT6C PE=1 SV=3	1	36	1	0	10	3	52.3	60.024	0.00052715	4.2146	27.3008	23.9835	23.102	NA	NA	20.9139	24.3844	22.3939	19.0766	18.1951	NA	NA	16.007	19.4775	24.5547	23.7864	NA	NA	22.6853	25.8684	NA	NA	NA	NA	NA	NA	1	1	0	0	0	1	144	CON__sp|P48668|K2C6C_HUMAN	36	1
CON__sp|Q15323|K1H1_HUMAN	Keratin, type I cuticular Ha1	KRT31	sp|Q15323|K1H1_HUMAN Keratin, type I cuticular Ha1 OS=Homo sapiens GN=KRT31 PE=1 SV=3	1	14	5	0	10	6	33.2	47.237	0	45.948	28.1564	NA	NA	NA	NA	27.1459	23.5866	23.456	NA	NA	NA	NA	22.4455	18.8861	NA	NA	NA	NA	28.633	25.7992	NA	NA	NA	NA	NA	NA	0	0	0	0	5	1	154	CON__sp|Q15323|K1H1_HUMAN	14	5
F4JLE5	Phosphatidylinositol/phosphatidylcholine transfer protein SFH1	SFH1	sp|F4JLE5|SFH1_ARATH Phosphatidylinositol/phosphatidylcholine transfer protein SFH1 OS=Arabidopsis thaliana OX=3702 GN=SFH1 PE=2 SV=1	1	1	1	1	10	3	2.9	63.286	1	-2	24.9704	21.7192	22.3282	22.3237	NA	NA	NA	19.8411	16.5899	17.1989	17.1944	NA	NA	NA	22.1373	23.0126	22.6972	NA	NA	NA	NA	NA	NA	NA	NA	NA	1	1	1	0	0	0	411	F4JLE5	1	1
F4JS25	Suppressor of RPS4-RLD 1	SRFR1	sp|F4JS25|SRFR1_ARATH Suppressor of RPS4-RLD 1 OS=Arabidopsis thaliana OX=3702 GN=SRFR1 PE=1 SV=1	1	1	1	1	10	2	1.4	118.11	0.00053648	4.4949	25.7761	22.4637	NA	NA	NA	21.2201	21.3243	19.9432	16.6308	NA	NA	NA	15.3872	15.4914	22.8818	NA	NA	NA	22.9916	22.8083	NA	NA	NA	NA	NA	NA	1	0	0	0	0	1	437	F4JS25	1	1
O49340	Cytochrome P450 71A12	CYP71A12	sp|O49340|C71AC_ARATH Cytochrome P450 71A12 OS=Arabidopsis thaliana OX=3702 GN=CYP71A12 PE=2 SV=1	1	2	1	1	10	2	5	56.152	0.0085087	2.0942	25.5259	NA	21.9026	21.9661	NA	NA	NA	19.5842	NA	16.9957	17.0593	NA	NA	NA	NA	22.7456	22.4984	NA	NA	NA	NA	NA	NA	NA	NA	NA	0	1	1	0	0	0	738	O49340	2	1
P0DKI1;P0DKI0	Succinate dehydrogenase subunit 3-2, mitochondrial;Succinate dehydrogenase subunit 3-1, mitochondrial	SDH3-2;SDH3-1	sp|P0DKI1|SDH32_ARATH Succinate dehydrogenase subunit 3-2, mitochondrial OS=Arabidopsis thaliana OX=3702 GN=SDH3-2 PE=1 SV=1;sp|P0DKI0|SDH31_ARATH Succinate dehydrogenase subunit 3-1, mitochondrial OS=Arabidopsis thaliana OX=3702 GN=SDH3-1 PE=1 SV=1	2	1	1	1	10	5	4.2	23.454	0.0067598	2.1949	23.87	20.221	NA	NA	20.7676	20.884	NA	20.4106	16.7616	NA	NA	17.3081	17.4245	NA	20.6393	NA	NA	22.8673	22.6554	NA	NA	NA	NA	NA	NA	NA	1	0	1	1	1	1	985	P0DKI1;P0DKI0	1;1	1;1
P31582	Ras-related protein RABF2a	RABF2A	sp|P31582|RAF2A_ARATH Ras-related protein RABF2a OS=Arabidopsis thaliana OX=3702 GN=RABF2A PE=1 SV=1	1	2	1	1	10	3	12.5	21.653	0.0012321	3.2316	25.0812	NA	NA	22.4163	NA	21.5113	21.4788	21.6217	NA	NA	18.9569	NA	18.0519	18.0194	NA	NA	22.7898	NA	23.2828	22.9629	NA	NA	NA	NA	NA	NA	0	0	1	0	1	1	1075	P31582	2	1
Q208N7	Alpha-crystallin domain 32.1	ACD32.1	tr|Q208N7|Q208N7_ARATH Alpha-crystallin domain 32.1 OS=Arabidopsis thaliana OX=3702 GN=ACD32.1 PE=1 SV=1	1	1	1	1	10	1	3.2	31.222	0.0045662	2.3264	24.3889	NA	20.609	NA	NA	NA	NA	20.482	NA	16.7021	NA	NA	NA	NA	NA	21.437	NA	NA	NA	NA	NA	NA	NA	NA	NA	NA	0	0	1	0	0	0	1482	Q208N7	1	1
Q39196	Probable aquaporin PIP1-4	PIP1.4	sp|Q39196|PIP14_ARATH Probable aquaporin PIP1-4 OS=Arabidopsis thaliana OX=3702 GN=PIP1.4 PE=1 SV=1	1	4	1	1	10	4	17.8	30.692	0	13.287	25.7092	22.4975	22.0018	21.9713	NA	NA	21.6158	22.7092	19.4975	19.0018	18.9713	NA	NA	18.6158	23.0687	22.8299	22.542	NA	NA	23.329	NA	NA	NA	NA	NA	NA	1	1	1	0	0	1	1560	Q39196	4	1
Q8VZI2	DUF21 domain-containing protein At4g33700	CBSDUF6	sp|Q8VZI2|Y4370_ARATH DUF21 domain-containing protein At4g33700 OS=Arabidopsis thaliana OX=3702 GN=CBSDUF6 PE=1 SV=1	1	1	1	1	10	2	4.2	47.11	0.0054558	2.2808	22.7063	19.9233	NA	19.1596	NA	17.803	NA	18.7994	16.0164	NA	15.2527	NA	13.896	NA	20.3415	NA	19.5331	NA	19.5744	NA	NA	NA	NA	NA	NA	NA	1	0	1	0	0	0	2299	Q8VZI2	1	1
Q8VZJ2	Probable glucan endo-1,3-beta-glucosidase At4g16260	At4g16260	sp|Q8VZJ2|BGNEM_ARATH Probable glucan endo-1,3-beta-glucosidase At4g16260 OS=Arabidopsis thaliana OX=3702 GN=At4g16260 PE=1 SV=1	1	2	2	2	10	2	5.2	37.711	0.0045704	2.3445	23.2618	NA	NA	NA	NA	NA	NA	19.355	NA	NA	NA	NA	NA	NA	NA	NA	NA	NA	NA	NA	NA	NA	NA	NA	NA	NA	1	0	0	0	0	1	2300	Q8VZJ2	2	2
Q94A97	Ubiquitin-conjugating enzyme E2 35	UBC35	sp|Q94A97|UBC35_ARATH Ubiquitin-conjugating enzyme E2 35 OS=Arabidopsis thaliana OX=3702 GN=UBC35 PE=1 SV=1	1	2	1	1	10	5	14.4	17.192	0	7.9787	24.9336	NA	NA	NA	20.5207	20.7608	22.0635	21.7637	NA	NA	NA	17.3508	17.5909	18.8936	NA	NA	NA	22.6204	22.5323	23.5476	NA	NA	NA	NA	NA	NA	1	0	1	1	1	1	2529	Q94A97	2	1
Q9C9A0	At1g71080/F23N20_7	F23N20.7	tr|Q9C9A0|Q9C9A0_ARATH At1g71080/F23N20_7 OS=Arabidopsis thaliana OX=3702 GN=At1g71080 PE=1 SV=1	1	1	1	1	10	3	5.5	34.831	0.0007758	3.9138	25.2854	21.7161	20.8799	21.98	NA	20.2835	NA	21.2854	17.7161	16.88	17.98	NA	16.2836	NA	22.1398	21.5699	22.3591	NA	22.0279	NA	NA	NA	NA	NA	NA	NA	1	1	1	0	0	0	2786	Q9C9A0	1	1
Q9FIJ2	NADH dehydrogenase [ubiquinone] 1 alpha subcomplex subunit 2	At5g47890	sp|Q9FIJ2|NDUA2_ARATH NADH dehydrogenase [ubiquinone] 1 alpha subcomplex subunit 2 OS=Arabidopsis thaliana OX=3702 GN=At5g47890 PE=1 SV=1	1	1	1	1	10	3	14.4	10.851	0	6.8366	25.1965	21.7225	NA	NA	NA	20.7848	21.6528	22.8746	19.4006	NA	NA	NA	18.4628	19.3308	22.2937	NA	NA	NA	22.7578	23.366	NA	NA	NA	NA	NA	NA	1	0	0	0	1	1	2975	Q9FIJ2	1	1
Q9FJP0	Transmembrane protein	At5g65250	tr|Q9FJP0|Q9FJP0_ARATH Transmembrane protein OS=Arabidopsis thaliana OX=3702 GN=MQN23.20 PE=1 SV=1	1	1	1	1	10	4	6	33.217	0	14.137	25.1518	22.0947	22.0297	21.384	20.4886	NA	NA	21.1518	18.0947	18.0297	17.384	16.4885	NA	NA	22.6659	22.8577	21.9548	22.8127	NA	NA	NA	NA	NA	NA	NA	NA	1	1	1	1	0	0	2998	Q9FJP0	1	1
Q9FMF9	Nuclear protein-like	At5g64270	tr|Q9FMF9|Q9FMF9_ARATH Nuclear protein-like OS=Arabidopsis thaliana OX=3702 GN=MSJ1.11 PE=1 SV=1	1	1	1	1	10	5	1.1	141.45	0.00099379	3.3373	25.2752	22.1715	22.2622	21.9158	NA	20.916	21.061	19.3445	16.2408	16.3314	15.9851	NA	14.9852	15.1302	22.5912	22.9481	22.2909	NA	22.689	22.5466	NA	NA	NA	NA	NA	NA	1	1	1	0	1	1	3083	Q9FMF9	1	1
Q9FX01	3beta-hydroxysteroid-dehydrogenase/decarboxylase isoform 1	3BETAHSD/D1	sp|Q9FX01|HSDD1_ARATH 3beta-hydroxysteroid-dehydrogenase/decarboxylase isoform 1 OS=Arabidopsis thaliana OX=3702 GN=3BETAHSD/D1 PE=1 SV=1	1	1	1	1	10	2	3.4	48.124	0.0007766	3.9487	25.4403	NA	NA	22.3184	NA	NA	21.5823	20.9167	NA	NA	17.7948	NA	NA	17.0588	NA	NA	22.8892	NA	NA	23.2954	NA	NA	NA	NA	NA	NA	0	0	1	0	0	1	3185	Q9FX01	1	1
Q9LHA6	AT3g28220/T19D11_3	At3g28220	tr|Q9LHA6|Q9LHA6_ARATH AT3g28220/T19D11_3 OS=Arabidopsis thaliana OX=3702 GN=At3g28220 PE=1 SV=1	1	1	1	1	10	3	3.2	42.886	0.001006	3.5122	25.3362	NA	NA	NA	21.2598	21.4933	22.233	21.1663	NA	NA	NA	17.0899	17.3233	18.0631	NA	NA	NA	23.3596	23.2647	23.717	NA	NA	NA	NA	NA	NA	0	0	0	1	1	1	3293	Q9LHA6	1	1
Q9LSU4	Thioredoxin superfamily protein	At3g25580	tr|Q9LSU4|Q9LSU4_ARATH Thioredoxin superfamily protein OS=Arabidopsis thaliana OX=3702 GN=At3g25580 PE=1 SV=1	1	6	1	1	10	1	40	24.443	0.0045746	2.3505	26.2806	22.8381	NA	NA	NA	21.8245	NA	22.5802	19.1376	NA	NA	NA	18.1241	NA	23.2623	NA	NA	NA	23.5273	NA	NA	NA	NA	NA	NA	NA	1	0	0	0	0	0	3494	Q9LSU4	6	1
Q9M8Y5	GDSL esterase/lipase LTL1	LTL1	sp|Q9M8Y5|LTL1_ARATH GDSL esterase/lipase LTL1 OS=Arabidopsis thaliana OX=3702 GN=LTL1 PE=2 SV=1	1	1	1	1	10	2	3.8	40.148	0.0052308	2.2861	23.0505	19.7214	19.2242	NA	NA	NA	NA	19.5911	16.262	15.7648	NA	NA	NA	NA	20.1407	19.9097	NA	NA	NA	NA	NA	NA	NA	NA	NA	NA	1	1	0	0	0	0	3812	Q9M8Y5	1	1
Q9SLF1	At2g16660/T24I21.7	At2g16660	tr|Q9SLF1|Q9SLF1_ARATH At2g16660/T24I21.7 OS=Arabidopsis thaliana OX=3702 GN=At2g16660 PE=1 SV=1	1	1	1	1	10	2	2.4	58.977	0.00028969	6	25.6345	NA	21.8219	NA	20.4722	NA	NA	21.6345	NA	17.822	NA	16.4722	NA	NA	NA	22.65	NA	22.7964	NA	NA	NA	NA	NA	NA	NA	NA	0	1	0	1	0	0	4143	Q9SLF1	1	1
Q9SXB7	GDSL esterase/lipase	T28P6.3	tr|Q9SXB7|Q9SXB7_ARATH GDSL esterase/lipase OS=Arabidopsis thaliana OX=3702 GN=At1g11320 PE=1 SV=1	1	2	2	2	10	2	5	46.891	1	-2	24.1044	20.2137	19.7444	NA	NA	NA	NA	19.6449	15.7543	15.285	NA	NA	NA	NA	21.5442	21.341	NA	NA	NA	NA	NA	NA	NA	NA	NA	NA	1	1	0	0	0	0	4340	Q9SXB7	2	2
Q9SYA9	Probable transcription factor At1g61730	T13M11.9	sp|Q9SYA9|STKLD_ARATH Probable transcription factor At1g61730 OS=Arabidopsis thaliana OX=3702 GN=At1g61730 PE=1 SV=1	1	1	1	1	10	3	3.7	40.879	0.0058824	2.2428	22.0854	19.0182	18.4673	18.723	NA	17.9436	NA	18.1785	15.1113	14.5605	14.8161	NA	14.0367	NA	19.5951	19.3011	19.2994	NA	19.8517	NA	NA	NA	NA	NA	NA	NA	1	1	1	0	0	0	4353	Q9SYA9	1	1
Q42202;B9DHA6	Ubiquitin-60S ribosomal protein L40-2;Ubiquitin-60S ribosomal protein L40-1	RPL40B;RPL40A	sp|Q42202|RL40B_ARATH Ubiquitin-60S ribosomal protein L40-2 OS=Arabidopsis thaliana OX=3702 GN=RPL40B PE=2 SV=2;sp|B9DHA6|RL40A_ARATH Ubiquitin-60S ribosomal protein L40-1 OS=Arabidopsis thaliana OX=3702 GN=RPL40A PE=2 SV=1	2	6	1	1	9	1	35.9	14.733	0	13.916	27.9171	24.0275	23.8208	23.8714	NA	NA	NA	25.3322	21.4426	21.2358	21.2864	NA	NA	NA	24.4991	24.5526	24.2064	NA	NA	NA	NA	NA	NA	NA	NA	NA	0	0	1	0	0	0	98	Q42202;B9DHA6	6;6	1;1
F4I456	Tetratricopeptide repeat (TPR)-like superfamily protein	At1g04130	tr|F4I456|F4I456_ARATH Tetratricopeptide repeat (TPR)-like superfamily protein OS=Arabidopsis thaliana OX=3702 GN=TPR2 PE=1 SV=1	1	1	1	1	9	2	3.6	40.51	0.0091395	2.0571	24.3476	20.7675	NA	21.0469	NA	NA	NA	20.0997	16.5196	NA	16.7989	NA	NA	NA	21.1857	NA	21.4203	NA	NA	NA	NA	NA	NA	NA	NA	NA	1	0	1	0	0	0	255	F4I456	1	1
F4JZM4	GPI transamidase component family protein / Gaa1-like family protein	At5g19130	tr|F4JZM4|F4JZM4_ARATH GPI transamidase component family protein / Gaa1-like family protein OS=Arabidopsis thaliana OX=3702 GN=At5g19130 PE=1 SV=1	1	1	1	1	9	1	2.7	77.095	0	21.758	25.0658	NA	20.8593	NA	NA	NA	NA	20.5423	NA	16.3358	NA	NA	NA	NA	NA	21.6964	NA	NA	NA	NA	NA	NA	NA	NA	NA	NA	0	1	0	0	0	0	466	F4JZM4	1	1
F4K265	Autophagy-related protein 101	At5g66930	sp|F4K265|AT101_ARATH Autophagy-related protein 101 OS=Arabidopsis thaliana OX=3702 GN=ATG101 PE=1 SV=1	1	1	1	1	9	2	5.6	25.278	0.00077963	3.9919	24.5916	NA	21.0536	21.2241	NA	NA	NA	21.1321	NA	17.5941	17.7646	NA	NA	NA	NA	21.8816	21.7948	NA	NA	NA	NA	NA	NA	NA	NA	NA	0	1	1	0	0	0	477	F4K265	1	1
O64764	Thioredoxin O1, mitochondrial	At2g35010	sp|O64764|TRXO1_ARATH Thioredoxin O1, mitochondrial OS=Arabidopsis thaliana OX=3702 GN=At2g35010 PE=1 SV=1	1	4	4	4	9	4	29.9	21.191	0	7.8922	24.2477	NA	NA	22.1574	20.6872	NA	NA	20.0194	NA	NA	18.4569	16.9868	NA	NA	NA	NA	22.2294	21.9804	NA	NA	NA	NA	NA	NA	NA	NA	1	0	1	2	0	0	777	O64764	4	4
O80796	Membrane-associated protein VIPP1, chloroplastic	VIPP1	sp|O80796|VIPP1_ARATH Membrane-associated protein VIPP1, chloroplastic OS=Arabidopsis thaliana OX=3702 GN=VIPP1 PE=1 SV=1	1	5	5	5	9	3	20.9	36.392	0	6.9601	25.1833	NA	NA	NA	NA	19.898	22.41	20.3602	NA	NA	NA	NA	15.576	18.0881	NA	NA	NA	NA	NA	23.4869	NA	NA	NA	NA	NA	NA	0	0	0	1	1	1	859	O80796	5	5
O82222	Expressed protein	At2g23940	tr|O82222|O82222_ARATH Expressed protein OS=Arabidopsis thaliana OX=3702 GN=At2g23940 PE=1 SV=1	1	1	1	1	9	3	9.8	19.627	0	9.8422	24.384	21.2029	NA	21.3736	NA	20.2161	NA	21.5766	18.3955	NA	18.5663	NA	17.4087	NA	21.621	NA	21.7471	NA	21.9876	NA	NA	NA	NA	NA	NA	NA	1	0	1	0	1	0	922	O82222	1	1
P58049	Cytochrome P450 71B11	CYP71B11	sp|P58049|C71BB_ARATH Cytochrome P450 71B11 OS=Arabidopsis thaliana OX=3702 GN=CYP71B11 PE=2 SV=1	1	1	1	1	9	1	2.6	56.898	0.0025901	2.6832	23.7651	20.8766	NA	NA	NA	NA	NA	18.7651	15.8766	NA	NA	NA	NA	NA	21.4478	NA	NA	NA	NA	NA	NA	NA	NA	NA	NA	NA	1	0	0	0	0	0	1301	P58049	1	1
P62117	50S ribosomal protein L36, chloroplastic	rpl36	sp|P62117|RK36_ARATH 50S ribosomal protein L36, chloroplastic OS=Arabidopsis thaliana OX=3702 GN=rpl36 PE=3 SV=1	1	1	1	1	9	5	24.3	4.4604	0.0041284	2.3809	26.7648	23.5434	23.6168	NA	22.4561	22.5256	23.2037	26.7648	23.5434	23.6168	NA	22.4561	22.5256	23.2037	24.1147	24.4449	NA	24.7803	24.4986	24.9168	NA	NA	NA	NA	NA	NA	1	1	0	1	1	1	1318	P62117	1	1
Q9CA11;Q9C5R0;Q6NLR2	At3g49310;AT4g27720/T29A15_210;At1g64650	T1G12.1;T29A15.210;At1g64650	tr|Q9CA11|Q9CA11_ARATH At3g49310 OS=Arabidopsis thaliana OX=3702 GN=T1G12.1 PE=1 SV=1;tr|Q9C5R0|Q9C5R0_ARATH AT4g27720/T29A15_210 OS=Arabidopsis thaliana OX=3702 GN=At4g27720 PE=1 SV=1;tr|Q6NLR2|Q6NLR2_ARATH At1g64650 OS=Arabidopsis thaliana OX=3702 GN=At1	3	1	1	1	9	1	2	50.879	0.0058837	2.2438	NA	NA	NA	NA	NA	NA	NA	NA	NA	NA	NA	NA	NA	NA	NA	NA	NA	NA	NA	NA	NA	NA	NA	NA	NA	NA	0	0	0	1	0	0	1750	Q9CA11;Q9C5R0;Q6NLR2	1;1;1	1;1;1
Q84L08	GDP-fucose transporter 1	GONST4	sp|Q84L08|GFT1_ARATH GDP-fucose transporter 1 OS=Arabidopsis thaliana OX=3702 GN=GFT1 PE=1 SV=1	1	1	1	1	9	2	6.5	37.385	0.00054915	4.9783	26.1399	22.9711	NA	22.785	NA	20.6289	NA	22.4395	19.2707	NA	19.0845	NA	16.9284	NA	23.3966	NA	23.1659	NA	22.3719	NA	NA	NA	NA	NA	NA	NA	1	0	1	0	0	0	1807	Q84L08	1	1
Q8RWA2	Mediator of RNA polymerase II transcription subunit 9	MED9	sp|Q8RWA2|MED9_ARATH Mediator of RNA polymerase II transcription subunit 9 OS=Arabidopsis thaliana OX=3702 GN=MED9 PE=1 SV=1	1	1	1	1	9	1	4.9	28.585	0.00028827	5.9012	24.9411	NA	NA	22.3061	NA	NA	NA	22.1338	NA	NA	19.4988	NA	NA	NA	NA	NA	22.8769	NA	NA	NA	NA	NA	NA	NA	NA	NA	0	0	1	0	0	0	2143	Q8RWA2	1	1
Q94AA4	ATP-dependent 6-phosphofructokinase 3	PFK3	sp|Q94AA4|PFKA3_ARATH ATP-dependent 6-phosphofructokinase 3 OS=Arabidopsis thaliana OX=3702 GN=PFK3 PE=1 SV=1	1	11	1	0	9	3	20.2	53.666	1	-2	24.4483	20.8284	20.5749	21.2936	NA	NA	NA	19.7478	16.128	15.8744	16.5931	NA	NA	NA	21.4009	21.4042	21.8657	NA	NA	NA	NA	NA	NA	NA	NA	NA	1	1	1	0	0	0	2530	Q94AA4	11	1
Q9C518	Transcription factor TCP8	TCP8	sp|Q9C518|TCP8_ARATH Transcription factor TCP8 OS=Arabidopsis thaliana OX=3702 GN=TCP8 PE=1 SV=1	1	1	1	1	9	2	3	42.471	0.0085106	2.0964	26.0219	22.3035	NA	NA	21.1855	21.3012	NA	22.7	18.9815	NA	NA	17.8636	17.9793	NA	22.8767	NA	NA	23.5117	23.261	NA	NA	NA	NA	NA	NA	NA	1	0	0	1	0	0	2684	Q9C518	1	1
Q9FIJ4	DNA repair RAD52-like protein 2, chloroplastic	At5g47870	sp|Q9FIJ4|RD522_ARATH DNA repair RAD52-like protein 2, chloroplastic OS=Arabidopsis thaliana OX=3702 GN=RAD52-2 PE=1 SV=1	1	1	1	1	9	2	14.6	21.409	0.000772	3.8482	24.8464	20.6884	NA	20.9225	NA	NA	NA	21.2614	17.1035	NA	17.3375	NA	NA	NA	21.1066	NA	21.296	NA	NA	NA	NA	NA	NA	NA	NA	NA	1	0	1	0	0	0	2976	Q9FIJ4	1	1
Q9FM65	Fasciclin-like arabinogalactan protein 1	FLA1	sp|Q9FM65|FLA1_ARATH Fasciclin-like arabinogalactan protein 1 OS=Arabidopsis thaliana OX=3702 GN=FLA1 PE=1 SV=1	1	1	1	1	9	3	3.8	44.849	0.00098644	3.2479	23.276	NA	NA	NA	19.9011	20.8647	NA	19.1885	NA	NA	NA	15.8137	16.7773	NA	NA	NA	NA	22.2253	22.8377	NA	NA	NA	NA	NA	NA	NA	1	0	0	1	1	0	3068	Q9FM65	1	1
Q9LHF1;Q9T0K5	Leucine-rich repeat extensin-like protein 4;Leucine-rich repeat extensin-like protein 3	LRX4;LRX3	sp|Q9LHF1|LRX4_ARATH Leucine-rich repeat extensin-like protein 4 OS=Arabidopsis thaliana OX=3702 GN=LRX4 PE=1 SV=1;sp|Q9T0K5|LRX3_ARATH Leucine-rich repeat extensin-like protein 3 OS=Arabidopsis thaliana OX=3702 GN=LRX3 PE=1 SV=1	2	1	1	1	9	2	2	54.702	0.0085125	2.1065	24.4925	21.3073	NA	NA	NA	NA	20.7485	20.6852	17.5	NA	NA	NA	NA	16.9412	21.8785	NA	NA	NA	NA	22.4617	NA	NA	NA	NA	NA	NA	1	0	0	0	0	1	3302	Q9LHF1;Q9T0K5	1;1	1;1
Q9LHK9	Cofactor-independent phosphoglycerate mutase	At3g30841	tr|Q9LHK9|Q9LHK9_ARATH Cofactor-independent phosphoglycerate mutase OS=Arabidopsis thaliana OX=3702 GN=MJI6.21 PE=1 SV=1	1	4	1	1	9	1	11.1	53.291	0.0016957	3.0106	26.3256	22.655	NA	23.007	NA	NA	NA	21.8662	18.1955	NA	18.5476	NA	NA	NA	23.2122	NA	23.615	NA	NA	NA	NA	NA	NA	NA	NA	NA	1	0	0	0	0	0	3309	Q9LHK9	4	1
Q9LTV9	Defective in cullin neddylation protein	At3g12760	tr|Q9LTV9|Q9LTV9_ARATH Defective in cullin neddylation protein OS=Arabidopsis thaliana OX=3702 GN=At3g12760 PE=1 SV=1	1	1	1	1	9	1	4.4	29.01	0.0010043	3.4874	23.6371	20.4826	NA	NA	NA	NA	NA	20.1777	17.0231	NA	NA	NA	NA	NA	21.0616	NA	NA	NA	NA	NA	NA	NA	NA	NA	NA	NA	1	0	0	0	0	0	3526	Q9LTV9	1	1
Q9LVN7	DNA polymerase delta catalytic subunit	POLD1	sp|Q9LVN7|DPOD1_ARATH DNA polymerase delta catalytic subunit OS=Arabidopsis thaliana OX=3702 GN=POLD1 PE=2 SV=2	1	2	2	2	9	3	2.6	123.23	0.00054259	4.7106	23.269	NA	22.0616	NA	NA	NA	NA	17.4876	NA	16.2803	NA	NA	NA	NA	NA	22.746	NA	NA	NA	NA	NA	NA	NA	NA	NA	NA	2	1	0	0	0	0	3583	Q9LVN7	2	2
Q9LY75	Peptidyl-prolyl cis-trans isomerase CYP63	CYP63	sp|Q9LY75|CYP63_ARATH Peptidyl-prolyl cis-trans isomerase CYP63 OS=Arabidopsis thaliana OX=3702 GN=CYP63 PE=1 SV=1	1	1	1	1	9	3	1.8	63.54	0.0017036	3.069	24.4836	21.5313	21.2029	20.9271	NA	NA	NA	20.0242	17.0719	16.7435	16.4676	NA	NA	NA	22.1025	22.0309	21.4978	NA	NA	NA	NA	NA	NA	NA	NA	NA	1	1	1	0	0	0	3639	Q9LY75	1	1
Q9SII9;Q9SII8	Ubiquitin domain-containing protein DSK2a;Ubiquitin domain-containing protein DSK2b	DSK2A;DSK2B	sp|Q9SII9|DSK2A_ARATH Ubiquitin domain-containing protein DSK2a OS=Arabidopsis thaliana OX=3702 GN=DSK2A PE=1 SV=2;sp|Q9SII8|DSK2B_ARATH Ubiquitin domain-containing protein DSK2b OS=Arabidopsis thaliana OX=3702 GN=DSK2B PE=1 SV=1	2	1	1	1	9	4	3.7	57.285	0.0014638	3.0851	25.7401	NA	22.4312	22.4433	20.8296	NA	22.1279	21.74	NA	18.4312	18.4433	16.8296	NA	18.1279	NA	23.1155	22.8168	22.9293	NA	23.6119	NA	NA	NA	NA	NA	NA	0	1	1	1	0	1	4051	Q9SII9;Q9SII8	1;1	1;1
Q9SRM4	PHD finger protein ALFIN-LIKE 2	AL2	sp|Q9SRM4|ALFL2_ARATH PHD finger protein ALFIN-LIKE 2 OS=Arabidopsis thaliana OX=3702 GN=AL2 PE=1 SV=1	1	1	1	1	9	1	4.1	27.832	0.0030169	2.5222	24.3237	NA	NA	NA	NA	NA	NA	21.3238	NA	NA	NA	NA	NA	NA	NA	NA	NA	NA	NA	NA	NA	NA	NA	NA	NA	NA	0	0	0	0	0	1	4212	Q9SRM4	1	1
Q9STH2	Pectin methylesterase inhibitor 1	T4C9.230	tr|Q9STH2|Q9STH2_ARATH Pectin methylesterase inhibitor 1 OS=Arabidopsis thaliana OX=3702 GN=T4C9.230 PE=1 SV=1	1	1	1	1	9	3	5.3	23.078	0.0025828	2.6542	24.6631	21.207	21.4019	NA	20.2646	NA	NA	21.3412	17.8851	18.08	NA	16.9427	NA	NA	21.7785	22.2302	NA	22.5571	NA	NA	NA	NA	NA	NA	NA	NA	1	1	0	0	0	1	4253	Q9STH2	1	1
Q9SUQ8	Dirigent protein 6	DIR6	sp|Q9SUQ8|DIR6_ARATH Dirigent protein 6 OS=Arabidopsis thaliana OX=3702 GN=DIR6 PE=1 SV=1	1	1	1	1	9	4	11.2	21.412	0	6.1103	25.8148	21.5861	21.8957	21.5445	20.5818	NA	21.5908	22.8149	18.5861	18.8957	18.5445	17.5818	NA	18.5907	22.0661	22.6419	21.8755	22.7434	NA	23.1366	NA	NA	NA	NA	NA	NA	1	1	0	1	0	1	4293	Q9SUQ8	1	1
Q9ZR08	G-type lectin S-receptor-like serine/threonine-protein kinase At4g03230	At4g03230	sp|Q9ZR08|Y4230_ARATH G-type lectin S-receptor-like serine/threonine-protein kinase At4g03230 OS=Arabidopsis thaliana OX=3702 GN=At4g03230 PE=3 SV=3	1	2	1	1	9	2	2.5	96.199	1	-2	24.6176	NA	NA	22.3084	NA	NA	NA	19.0941	NA	NA	16.7848	NA	NA	NA	NA	NA	22.5886	NA	NA	NA	NA	NA	NA	NA	NA	NA	0	1	0	0	0	1	4506	Q9ZR08	2	1
Q9ZT63	Metal tolerance protein 1	MTP1	sp|Q9ZT63|MTP1_ARATH Metal tolerance protein 1 OS=Arabidopsis thaliana OX=3702 GN=MTP1 PE=1 SV=2	1	1	1	1	9	2	3.3	43.827	0.0016978	3.0256	24.9349	21.6432	NA	21.3958	NA	NA	NA	21.2344	17.9428	NA	17.6953	NA	NA	NA	22.2182	NA	21.9703	NA	NA	NA	NA	NA	NA	NA	NA	NA	1	0	1	0	0	0	4525	Q9ZT63	1	1
CON__sp|P20930|FILA_HUMAN	Filaggrin	FLG	sp|P20930|FILA_HUMAN Filaggrin OS=Homo sapiens GN=FLG PE=1 SV=3	1	3	3	3	8	1	3	435.16	0.00028802	5.8978	24.1018	NA	16.5246	22.198	NA	NA	21.9997	16.3876	NA	8.81031	14.4838	NA	NA	14.2854	NA	NA	NA	NA	NA	NA	NA	NA	NA	NA	NA	NA	0	0	1	0	0	0	138	CON__sp|P20930|FILA_HUMAN	3	3
CON__sp|P25690|K1M2_SHEEP	Keratin, type I microfibrillar, 47.6 kDa	p|P25690|K1M2_SHEEP	sp|P25690|K1M2_SHEEP Keratin, type I microfibrillar, 47.6 kDa OS=Ovis aries PE=3 SV=2	1	21	6	2	8	2	43.1	46.062	0	14.502	28.6006	NA	NA	NA	NA	23.865	NA	21.2994	NA	NA	NA	NA	18.1513	NA	NA	NA	NA	NA	25.3512	NA	NA	NA	NA	NA	NA	NA	0	0	0	0	2	0	140	CON__sp|P25690|K1M2_SHEEP	21	6
CON__sp|P78385|KRT83_HUMAN	Keratin, type II cuticular Hb3	KRT83	sp|P78385|KRT83_HUMAN Keratin, type II cuticular Hb3 OS=Homo sapiens GN=KRT83 PE=1 SV=2	1	24	5	0	8	3	32	54.195	0	21.586	30.1923	NA	NA	NA	NA	26.0423	NA	25.1612	NA	NA	NA	NA	17.4465	NA	NA	NA	NA	NA	27.2846	NA	NA	NA	NA	NA	NA	NA	0	0	0	0	3	0	147	CON__sp|P78385|KRT83_HUMAN	24	5
F4J1H2	Putative eukaryotic LigT	At3g16230	tr|F4J1H2|F4J1H2_ARATH Putative eukaryotic LigT OS=Arabidopsis thaliana OX=3702 GN=At3g16230 PE=1 SV=1	1	3	3	3	8	0	9.4	50.078	0	7.933	24.1249	NA	NA	NA	NA	NA	NA	19.0699	NA	NA	NA	NA	NA	NA	NA	NA	NA	NA	NA	NA	NA	NA	NA	NA	NA	NA	0	0	0	0	0	0	344	F4J1H2	3	3
O04658	Probable nucleolar protein 5-1	NOP5-1	sp|O04658|NOP5A_ARATH Probable nucleolar protein 5-1 OS=Arabidopsis thaliana OX=3702 GN=NOP5-1 PE=1 SV=2	1	3	1	1	8	1	6.4	58.754	0.0025888	2.6762	24.6434	NA	NA	NA	NA	20.6289	NA	19.9995	NA	NA	NA	NA	15.985	NA	NA	NA	NA	NA	22.4003	NA	NA	NA	NA	NA	NA	NA	0	0	0	0	1	0	570	O04658	3	1
O04921	Ferrochelatase-2, chloroplastic	FC2	sp|O04921|HEMH2_ARATH Ferrochelatase-2, chloroplastic OS=Arabidopsis thaliana OX=3702 GN=FC2 PE=1 SV=1	1	2	2	2	8	2	6.4	56.618	0.00052701	4.2086	22.5734	NA	NA	NA	NA	NA	NA	18.0498	NA	NA	NA	NA	NA	NA	NA	NA	NA	NA	NA	NA	NA	NA	NA	NA	NA	NA	1	0	0	0	1	0	575	O04921	2	2
O23324	ATP-sulfurylase 3, chloroplastic	APS3	sp|O23324|APS3_ARATH ATP-sulfurylase 3, chloroplastic OS=Arabidopsis thaliana OX=3702 GN=APS3 PE=1 SV=1	1	13	1	1	8	1	23.9	52.029	0.0032377	2.4828	25.5731	NA	NA	22.261	NA	NA	NA	20.9293	NA	NA	17.6171	NA	NA	NA	NA	NA	22.8318	NA	NA	NA	NA	NA	NA	NA	NA	NA	0	0	1	0	0	0	654	O23324	13	1
O64587	Accelerated cell death 11	ACD11	sp|O64587|ACD11_ARATH Accelerated cell death 11 OS=Arabidopsis thaliana OX=3702 GN=ACD11 PE=1 SV=1	1	1	1	1	8	2	10.2	22.68	0	10.392	24.9486	NA	NA	NA	NA	NA	NA	21.6267	NA	NA	NA	NA	NA	NA	NA	NA	NA	NA	NA	NA	NA	NA	NA	NA	NA	NA	0	0	0	1	0	1	764	O64587	1	1
Q05728	Phosphoribosylformylglycinamidine cyclo-ligase, chloroplastic	PUR5	sp|Q05728|PUR5_ARATH Phosphoribosylformylglycinamidine cyclo-ligase, chloroplastic OS=Arabidopsis thaliana OX=3702 GN=PUR5 PE=1 SV=2	1	1	1	1	8	3	4.1	41.504	0.00053234	4.3634	25.5423	NA	NA	NA	21.206	21.677	22.0566	21.15	NA	NA	NA	16.8137	17.2846	17.6643	NA	NA	NA	23.3047	23.4475	23.5395	NA	NA	NA	NA	NA	NA	0	0	0	1	1	1	1388	Q05728	1	1
Q38859	DNA-directed RNA polymerases II, IV and V subunit 11	NRPB11	sp|Q38859|NRPBB_ARATH DNA-directed RNA polymerases II, IV and V subunit 11 OS=Arabidopsis thaliana OX=3702 GN=NRPB11 PE=1 SV=1	1	1	1	1	8	2	18.1	13.563	0	10.67	24.9593	21.7526	21.686	NA	NA	NA	NA	22.3744	19.1677	19.101	NA	NA	NA	NA	22.1782	22.3777	NA	NA	NA	NA	NA	NA	NA	NA	NA	NA	1	1	0	0	0	0	1508	Q38859	1	1
Q680K2	Haloacid dehalogenase-like hydrolase domain-containing protein At4g39970	At4g39970	sp|Q680K2|GPPL1_ARATH Haloacid dehalogenase-like hydrolase domain-containing protein At4g39970 OS=Arabidopsis thaliana OX=3702 GN=At4g39970 PE=2 SV=1	1	1	1	1	8	0	3.8	34.655	0.0030289	2.5726	24.6515	NA	NA	21.9588	NA	NA	NA	20.8441	NA	NA	18.1515	NA	NA	NA	NA	NA	22.3183	NA	NA	NA	NA	NA	NA	NA	NA	NA	0	0	0	0	0	0	1723	Q680K2	1	1
Q84WV8;Q8RWM2	Nicotinate phosphoribosyltransferase 2;Nicotinate phosphoribosyltransferase 1	NAPRT2;NAPRT1	sp|Q84WV8|NPRT2_ARATH Nicotinate phosphoribosyltransferase 2 OS=Arabidopsis thaliana OX=3702 GN=NAPRT2 PE=2 SV=1;sp|Q8RWM2|NPRT1_ARATH Nicotinate phosphoribosyltransferase 1 OS=Arabidopsis thaliana OX=3702 GN=NAPRT1 PE=2 SV=1	2	1	1	1	8	1	2.3	62.273	0.0091375	2.0547	24.6499	21.3918	NA	20.7583	NA	NA	NA	19.895	16.6369	NA	16.0035	NA	NA	NA	21.8165	NA	21.1376	NA	NA	NA	NA	NA	NA	NA	NA	NA	1	0	0	0	0	0	1844	Q84WV8;Q8RWM2	1;1	1;1
Q8GW78	ATP-dependent Clp protease ATP-binding subunit CLPT2, chloroplastic	CLPT2	sp|Q8GW78|CLPT2_ARATH ATP-dependent Clp protease ATP-binding subunit CLPT2, chloroplastic OS=Arabidopsis thaliana OX=3702 GN=CLPT2 PE=1 SV=1	1	1	1	1	8	3	4.6	26.56	0	10.414	25.6747	NA	22.2099	22.4804	NA	21.556	NA	22.2152	NA	18.7505	19.021	NA	18.0966	NA	NA	23.0379	23.0512	NA	23.529	NA	NA	NA	NA	NA	NA	NA	0	1	1	0	1	0	1868	Q8GW78	1	1
Q8H1F0	bZIP transcription factor 29	At4g38900	sp|Q8H1F0|BZP29_ARATH bZIP transcription factor 29 OS=Arabidopsis thaliana OX=3702 GN=BZIP29 PE=2 SV=1	1	2	1	1	8	3	6	60.413	0.0021403	2.798	24.7226	21.8577	21.8936	NA	NA	NA	NA	19.7684	16.9035	16.9394	NA	NA	NA	NA	22.4226	22.7154	NA	NA	NA	NA	NA	NA	NA	NA	NA	NA	1	1	1	0	0	0	1952	Q8H1F0	2	1
Q8L7N0	T-complex protein 1 subunit zeta 2	CCT6B	sp|Q8L7N0|TCPZB_ARATH T-complex protein 1 subunit zeta 2 OS=Arabidopsis thaliana OX=3702 GN=CCT6B PE=1 SV=1	1	20	3	3	8	1	42.4	58.927	1	-2	24.2741	NA	21.3726	NA	NA	NA	NA	18.5001	NA	16.5147	NA	NA	NA	NA	NA	22.1722	NA	NA	NA	NA	NA	NA	NA	NA	NA	NA	0	1	0	0	0	0	2007	Q8L7N0	20	3
Q8RW96;Q9LVE2	Serine/threonine protein phosphatase 2A 59 kDa regulatory subunit B gamma isoform	BGAMMA	sp|Q8RW96|2A5G_ARATH Serine/threonine protein phosphatase 2A 59 kDa regulatory subunit B gamma isoform OS=Arabidopsis thaliana OX=3702 GN=BGAMMA PE=1 SV=2	2	3	3	3	8	0	7.1	59.156	0	9.6086	24.1321	NA	NA	NA	NA	NA	NA	16.6029	NA	NA	NA	NA	NA	NA	NA	NA	NA	NA	NA	NA	NA	NA	NA	NA	NA	NA	0	0	0	0	0	0	2142	Q8RW96	3;1	3;1
Q8VZS6	GBF-interacting protein 1	GIP1	sp|Q8VZS6|GIP1_ARATH GBF-interacting protein 1 OS=Arabidopsis thaliana OX=3702 GN=GIP1 PE=1 SV=1	1	1	1	1	8	1	2.6	61.812	0.0078722	2.1652	22.2641	NA	NA	20.0961	NA	NA	NA	17.8047	NA	NA	15.6366	NA	NA	NA	NA	NA	20.6668	NA	NA	NA	NA	NA	NA	NA	NA	NA	0	0	1	0	0	0	2313	Q8VZS6	1	1
Q9C7N4	GDSL esterase/lipase At1g29670	At1g29670	sp|Q9C7N4|GDL15_ARATH GDSL esterase/lipase At1g29670 OS=Arabidopsis thaliana OX=3702 GN=At1g29670 PE=2 SV=1	1	1	1	1	8	1	5	39.871	0.005877	2.2285	24.011	NA	NA	NA	NA	20.3498	NA	19.8411	NA	NA	NA	NA	16.1799	NA	NA	NA	NA	NA	22.3274	NA	NA	NA	NA	NA	NA	NA	0	0	0	0	1	0	2753	Q9C7N4	1	1
Q9FE20	Serine/threonine-protein kinase PBS1	PBS1	sp|Q9FE20|PBS1_ARATH Serine/threonine-protein kinase PBS1 OS=Arabidopsis thaliana OX=3702 GN=PBS1 PE=1 SV=1	1	2	1	1	8	1	4.8	50.383	0.0017065	3.0805	24.2245	21.1325	NA	NA	NA	NA	NA	19.5806	16.4886	NA	NA	NA	NA	NA	21.5507	NA	NA	NA	NA	NA	NA	NA	NA	NA	NA	NA	1	0	0	0	0	0	2851	Q9FE20	2	1
Q9FNJ8	Arogenate dehydratase 5, chloroplastic	ADT5	sp|Q9FNJ8|AROD5_ARATH Arogenate dehydratase 5, chloroplastic OS=Arabidopsis thaliana OX=3702 GN=ADT5 PE=1 SV=1	1	6	1	1	8	2	20.2	45.927	0.00056038	5.3723	23.8137	NA	NA	NA	NA	19.922	19.9696	19.3543	NA	NA	NA	NA	15.4626	15.5102	NA	NA	NA	NA	21.8743	21.6621	NA	NA	NA	NA	NA	NA	0	0	0	0	1	1	3122	Q9FNJ8	6	1
Q9LME4	Probable protein phosphatase 2C 9	At1g22280	sp|Q9LME4|P2C09_ARATH Probable protein phosphatase 2C 9 OS=Arabidopsis thaliana OX=3702 GN=At1g22280 PE=1 SV=1	1	1	1	1	8	3	4.6	30.721	0.00055648	5.2367	28.1306	NA	24.7547	21.4346	NA	22.3596	22.0551	24.0741	NA	20.7547	17.4345	NA	18.3596	18.0551	NA	25.4702	NA	NA	24.3187	23.7543	NA	NA	NA	NA	NA	NA	0	1	0	0	1	1	3400	Q9LME4	1	1
Q9LPU8	Indole glucosinolate O-methyltransferase 4	T22I11.4	sp|Q9LPU8|IGMT4_ARATH Indole glucosinolate O-methyltransferase 4 OS=Arabidopsis thaliana OX=3702 GN=IGMT4 PE=1 SV=1	1	10	2	2	8	1	29.2	40.747	1	-2	24.968	NA	21.8993	NA	NA	NA	NA	20.8805	NA	17.8118	NA	NA	NA	NA	NA	22.3854	NA	NA	NA	NA	NA	NA	NA	NA	NA	NA	0	1	0	0	0	0	3440	Q9LPU8	10	2
Q9LUL4	Protein STRUBBELIG-RECEPTOR FAMILY 7	SRF7	sp|Q9LUL4|SRF7_ARATH Protein STRUBBELIG-RECEPTOR FAMILY 7 OS=Arabidopsis thaliana OX=3702 GN=SRF7 PE=1 SV=1	1	1	1	1	8	0	2.9	77.634	0.0007762	3.9313	24.708	NA	NA	NA	NA	20.7709	NA	19.708	NA	NA	NA	NA	15.7709	NA	NA	NA	NA	NA	22.5424	NA	NA	NA	NA	NA	NA	NA	0	0	0	0	0	0	3546	Q9LUL4	1	1
Q9MAT5	Protein arginine N-methyltransferase PRMT10	PRMT10	sp|Q9MAT5|ANM10_ARATH Protein arginine N-methyltransferase PRMT10 OS=Arabidopsis thaliana OX=3702 GN=PRMT10 PE=1 SV=1	1	1	1	1	8	0	2.9	43.129	0.0097648	2.0307	25.4413	NA	NA	NA	NA	NA	NA	21.1193	NA	NA	NA	NA	NA	NA	NA	NA	NA	NA	NA	NA	NA	NA	NA	NA	NA	NA	0	0	0	0	0	0	3844	Q9MAT5	1	1
Q9SZ30	Imidazole glycerol phosphate synthase hisHF, chloroplastic	HISN4	sp|Q9SZ30|HIS4_ARATH Imidazole glycerol phosphate synthase hisHF, chloroplastic OS=Arabidopsis thaliana OX=3702 GN=HISN4 PE=2 SV=1	1	6	6	6	8	2	10.6	64.192	0	6.0288	24.0599	NA	21.5124	NA	NA	NA	NA	17.9529	NA	16.1549	NA	NA	NA	NA	NA	NA	NA	NA	NA	NA	NA	NA	NA	NA	NA	NA	0	1	0	0	1	0	4369	Q9SZ30	6	6
Q9SZZ6	At4g25680	L73G19.60	tr|Q9SZZ6|Q9SZZ6_ARATH At4g25680 OS=Arabidopsis thaliana OX=3702 GN=At4g25680 PE=1 SV=1	1	2	1	1	8	2	11.1	27.803	0	6.2046	24.3834	NA	21.5814	22.0696	NA	NA	NA	20.3834	NA	17.5814	18.0695	NA	NA	NA	NA	22.2657	22.443	NA	NA	NA	NA	NA	NA	NA	NA	NA	0	1	1	0	0	0	4396	Q9SZZ6	2	1
Q9XFH9	Thioredoxin F2, chloroplastic	At5g16400	sp|Q9XFH9|TRXF2_ARATH Thioredoxin F2, chloroplastic OS=Arabidopsis thaliana OX=3702 GN=At5g16400 PE=1 SV=1	1	1	1	1	8	0	6.5	19.999	0.0067583	2.1923	23.362	NA	NA	NA	NA	18.7785	NA	19.9025	NA	NA	NA	NA	15.319	NA	NA	NA	NA	NA	20.5499	NA	NA	NA	NA	NA	NA	NA	0	0	0	0	0	0	4432	Q9XFH9	1	1
A8MQG8	DNA-directed DNA polymerase	At3g52050	tr|A8MQG8|A8MQG8_ARATH DNA-directed DNA polymerase OS=Arabidopsis thaliana OX=3702 GN=At3g52050 PE=1 SV=1	1	1	1	1	7	0	3.8	49.27	0.0016929	2.9905	23.1264	NA	NA	19.2824	NA	NA	19.2785	18.8045	NA	NA	14.9605	NA	NA	14.9566	NA	NA	19.6835	NA	NA	20.6518	NA	NA	NA	NA	NA	NA	0	0	0	0	0	0	66	A8MQG8	1	1
CON__sp|P61626|LYSC_HUMAN	Lysozyme C	LYZ	sp|P61626|LYSC_HUMAN Lysozyme C OS=Homo sapiens GN=LYZ PE=1 SV=1	1	2	2	2	7	5	14.9	16.537	0	6.1921	23.3855	NA	21.9813	NA	NA	21.4824	NA	20.2156	NA	18.8114	NA	NA	18.3125	NA	NA	22.6657	NA	NA	23.2539	NA	NA	NA	NA	NA	NA	NA	1	2	0	0	2	0	146	CON__sp|P61626|LYSC_HUMAN	2	2
F4HNZ9	ARM repeat superfamily protein	At1g12930	tr|F4HNZ9|F4HNZ9_ARATH ARM repeat superfamily protein OS=Arabidopsis thaliana OX=3702 GN=At1g12930 PE=1 SV=1	1	1	1	1	7	1	2.1	110.53	0.0054545	2.2794	27.1721	NA	NA	22.886	NA	NA	21.7969	22.0846	NA	NA	17.7985	NA	NA	16.7094	NA	NA	23.2136	NA	NA	23.5249	NA	NA	NA	NA	NA	NA	0	0	0	0	0	1	181	F4HNZ9	1	1
F4JML5	Probable enoyl-CoA hydratase 2, mitochondrial	At4g16800	sp|F4JML5|ECH2M_ARATH Probable enoyl-CoA hydratase 2, mitochondrial OS=Arabidopsis thaliana OX=3702 GN=At4g16800 PE=2 SV=1	1	1	1	1	7	2	6.3	32.788	0.00054735	4.8757	22.5374	NA	NA	NA	NA	20.4927	NA	18.6306	NA	NA	NA	NA	16.5858	NA	NA	NA	NA	NA	22.2641	NA	NA	NA	NA	NA	NA	NA	0	0	0	0	2	0	421	F4JML5	1	1
O22714	Pentatricopeptide repeat-containing protein At1g60770	At1g60770	sp|O22714|PPR86_ARATH Pentatricopeptide repeat-containing protein At1g60770 OS=Arabidopsis thaliana OX=3702 GN=At1g60770 PE=1 SV=1	1	1	1	1	7	2	2.6	55.905	0.0012312	3.218	23.8243	21.3756	NA	NA	NA	NA	NA	18.8701	16.4214	NA	NA	NA	NA	NA	21.9468	NA	NA	NA	NA	NA	NA	NA	NA	NA	NA	NA	1	0	0	0	1	0	602	O22714	1	1
O23180;O23179	Patatin-like protein 5;Patatin-like protein 1	PLP5;PLP1	sp|O23180|PLP5_ARATH Patatin-like protein 5 OS=Arabidopsis thaliana OX=3702 GN=PLP5 PE=1 SV=2;sp|O23179|PLP1_ARATH Patatin-like protein 1 OS=Arabidopsis thaliana OX=3702 GN=PLP1 PE=1 SV=2	2	1	1	1	7	3	2.4	45.642	0.0030148	2.5164	24.892	NA	21.8154	22.6078	NA	NA	20.6853	20.6441	NA	17.5675	18.3599	NA	NA	16.4374	NA	22.4997	22.9813	NA	NA	22.1693	NA	NA	NA	NA	NA	NA	0	1	1	0	0	1	644	O23180;O23179	1;1	1;1
Q8S8P9;O80866;Q8L751	Oxysterol-binding protein-related protein 1B;Oxysterol-binding protein-related protein 1A;	ORP1B;ORP1A;ORP1C	sp|Q8S8P9|ORP1B_ARATH Oxysterol-binding protein-related protein 1B OS=Arabidopsis thaliana OX=3702 GN=ORP1B PE=2 SV=1;sp|O80866|ORP1A_ARATH Oxysterol-binding protein-related protein 1A OS=Arabidopsis thaliana OX=3702 GN=ORP1A PE=2 SV=1;sp|Q8L751|ORP1C_ARAT	3	1	1	1	7	0	3.3	56.555	0	6.2798	23.3454	NA	NA	NA	NA	NA	NA	18.7015	NA	NA	NA	NA	NA	NA	NA	NA	NA	NA	NA	NA	NA	NA	NA	NA	NA	NA	0	0	0	0	0	0	870	Q8S8P9;O80866;Q8L751	1;1;1	1;1;1
O82754	PAS domain-containing protein tyrosine kinase family protein	F7H19.240	tr|O82754|O82754_ARATH PAS domain-containing protein tyrosine kinase family protein OS=Arabidopsis thaliana OX=3702 GN=F7H19.240 PE=1 SV=1	1	2	1	1	7	1	3.1	82.28	0.0005469	4.8572	24.0585	NA	NA	21.6084	NA	NA	NA	18.4147	NA	NA	15.9645	NA	NA	NA	NA	NA	21.9819	NA	NA	NA	NA	NA	NA	NA	NA	NA	0	0	1	0	0	0	959	O82754	2	1
Q8VZ87;P0CJ48	Chlorophyll a-b binding protein 3, chloroplastic;Chlorophyll a-b binding protein 2, chloroplastic	LHCB1.2;LHCB1.1	sp|Q8VZ87|CB1B_ARATH Chlorophyll a-b binding protein 3, chloroplastic OS=Arabidopsis thaliana OX=3702 GN=LHCB1.2 PE=1 SV=2;sp|P0CJ48|CB1A_ARATH Chlorophyll a-b binding protein 2, chloroplastic OS=Arabidopsis thaliana OX=3702 GN=LHCB1.1 PE=1 SV=1	2	10	1	1	7	5	40.4	28.227	0	7.0084	23.8266	21.3959	NA	21.9597	21.106	NA	NA	20.8266	18.3959	NA	18.9598	18.106	NA	NA	21.9671	NA	22.5306	23.4302	NA	NA	NA	NA	NA	NA	NA	NA	1	1	1	1	1	0	975	Q8VZ87;P0CJ48	10;10	1;1
P25855;Q9LQL0	Glycine cleavage system H protein 1, mitochondrial;Glycine cleavage system H protein 3, mitochondrial	GDH1;GDH3	sp|P25855|GCSH1_ARATH Glycine cleavage system H protein 1, mitochondrial OS=Arabidopsis thaliana OX=3702 GN=GDH1 PE=1 SV=1;sp|Q9LQL0|GCSH3_ARATH Glycine cleavage system H protein 3, mitochondrial OS=Arabidopsis thaliana OX=3702 GN=GDH3 PE=1 SV=1	2	1	1	1	7	1	12.1	17.947	0.00078206	4.033	24.289	NA	NA	NA	NA	NA	20.5434	20.9671	NA	NA	NA	NA	NA	17.2215	NA	NA	NA	NA	NA	22.0638	NA	NA	NA	NA	NA	NA	0	0	0	0	0	1	1041	P25855;Q9LQL0	1;1	1;1
Q0WN19	At5g64850	At5g64850	tr|Q0WN19|Q0WN19_ARATH At5g64850 OS=Arabidopsis thaliana OX=3702 GN=MXK3.7 PE=1 SV=1	1	1	1	1	7	1	21.9	13.324	0	14.048	26.4091	NA	NA	NA	NA	22.7261	NA	23.8242	NA	NA	NA	NA	20.1412	NA	NA	NA	NA	NA	24.6991	NA	NA	NA	NA	NA	NA	NA	0	0	0	0	1	0	1414	Q0WN19	1	1
Q0WTP1	AUGMIN subunit 7	At5g17620	sp|Q0WTP1|AUG7_ARATH AUGMIN subunit 7 OS=Arabidopsis thaliana OX=3702 GN=AUG7 PE=1 SV=1	1	2	2	2	7	2	5.8	37.009	0.0097734	2.0365	22.9176	NA	NA	21.2645	NA	NA	NA	18.5957	NA	NA	16.9426	NA	NA	NA	NA	NA	21.8353	NA	NA	NA	NA	NA	NA	NA	NA	NA	0	1	1	0	0	0	1438	Q0WTP1	2	2
Q0WVR7	Pseudouridine synthase family protein	At5g14460	tr|Q0WVR7|Q0WVR7_ARATH Pseudouridine synthase family protein OS=Arabidopsis thaliana OX=3702 GN=At5g14460 PE=1 SV=1	1	1	1	1	7	2	2.4	61.487	0.0054496	2.2747	23.7573	20.8589	NA	NA	NA	20.1686	NA	18.7573	15.8589	NA	NA	NA	15.1686	NA	21.2784	NA	NA	NA	21.9415	NA	NA	NA	NA	NA	NA	NA	1	0	0	0	1	0	1451	Q0WVR7	1	1
Q1KPV0	Probable transmembrane GTPase FZO-like, chloroplastic	FZL	sp|Q1KPV0|FZL_ARATH Probable transmembrane GTPase FZO-like, chloroplastic OS=Arabidopsis thaliana OX=3702 GN=FZL PE=1 SV=1	1	4	4	4	7	2	6	100.73	0	7.3181	24.3647	NA	NA	20.2456	18.8204	NA	19.8375	17.0832	NA	NA	14.4907	13.0655	NA	14.0826	NA	NA	20.5542	NA	NA	21.3674	NA	NA	NA	NA	NA	NA	0	0	0	1	0	1	1478	Q1KPV0	4	4
Q6NPH1	At1g48200	At1g48200	tr|Q6NPH1|Q6NPH1_ARATH At1g48200 OS=Arabidopsis thaliana OX=3702 GN=At1g48200 PE=1 SV=1	1	1	1	1	7	1	18.6	12.866	0	12.194	24.1804	21.8503	21.0842	NA	NA	NA	NA	21.8585	19.5284	18.7623	NA	NA	NA	NA	22.4269	21.8969	NA	NA	NA	NA	NA	NA	NA	NA	NA	NA	1	0	0	0	0	0	1754	Q6NPH1	1	1
Q8GXE7	ATP synthase E chain	At5g15320	tr|Q8GXE7|Q8GXE7_ARATH ATP synthase E chain OS=Arabidopsis thaliana OX=3702 GN=At5g15320 PE=1 SV=1	1	1	1	1	7	0	34	5.6026	0.0016884	2.9622	23.7877	NA	NA	NA	NA	NA	NA	22.2027	NA	NA	NA	NA	NA	NA	NA	NA	NA	NA	NA	NA	NA	NA	NA	NA	NA	NA	0	0	0	0	0	0	1885	Q8GXE7	1	1
Q8GYV3;O49695	At5g46620;Phospholipid hydroperoxide glutathione peroxidase	At4g17960	tr|Q8GYV3|Q8GYV3_ARATH At5g46620 OS=Arabidopsis thaliana OX=3702 GN=At5g46620 PE=1 SV=1;tr|O49695|O49695_ARATH Phospholipid hydroperoxide glutathione peroxidase OS=Arabidopsis thaliana OX=3702 GN=At4g17960 PE=1 SV=1	2	2	2	2	7	0	22.1	15.992	0	11.185	23.6776	NA	NA	NA	NA	NA	NA	21.0926	NA	NA	NA	NA	NA	NA	NA	NA	NA	NA	NA	NA	NA	NA	NA	NA	NA	NA	0	0	0	0	0	0	1912	Q8GYV3;O49695	2;1	2;1
Q8LLD0	Nuclear pore complex protein NUP96	NUP96	sp|Q8LLD0|NUP96_ARATH Nuclear pore complex protein NUP96 OS=Arabidopsis thaliana OX=3702 GN=NUP96 PE=1 SV=1	1	3	3	3	7	2	4.9	119.15	0	24.251	23.6302	NA	NA	NA	NA	NA	NA	16.1578	NA	NA	NA	NA	NA	NA	NA	NA	NA	NA	NA	NA	NA	NA	NA	NA	NA	NA	1	0	1	0	0	0	2120	Q8LLD0	3	3
Q8VY57	ADP-ribosylation factor-like protein 8a	ARLA1C	sp|Q8VY57|ARL8A_ARATH ADP-ribosylation factor-like protein 8a OS=Arabidopsis thaliana OX=3702 GN=ARL8A PE=2 SV=1	1	6	1	1	7	1	50	20.403	0.00099428	3.3401	22.9381	NA	NA	19.9372	NA	NA	NA	19.6162	NA	NA	16.6153	NA	NA	NA	NA	NA	20.3106	NA	NA	NA	NA	NA	NA	NA	NA	NA	0	0	1	0	0	0	2247	Q8VY57	6	1
Q8W498	ARM repeat superfamily protein	T29A15.130	tr|Q8W498|Q8W498_ARATH ARM repeat superfamily protein OS=Arabidopsis thaliana OX=3702 GN=At4g27640 PE=1 SV=1	1	6	6	6	7	3	8.1	115.23	0	8.5783	23.7603	20.133	NA	NA	20.5537	NA	20.6014	16.4483	14.4891	NA	NA	14.9099	NA	14.9576	NA	NA	NA	22.878	NA	NA	NA	NA	NA	NA	NA	NA	1	0	0	1	0	1	2337	Q8W498	6	6
Q93XY5	Tetraspanin-18	TOM2AH2	sp|Q93XY5|TET18_ARATH Tetraspanin-18 OS=Arabidopsis thaliana OX=3702 GN=TOM2AH2 PE=1 SV=1	1	1	1	1	7	2	4.4	29.721	0.00099157	3.321	24.1204	22.0018	NA	NA	NA	NA	NA	20.42	18.3013	NA	NA	NA	NA	NA	22.573	NA	NA	NA	NA	NA	NA	NA	NA	NA	NA	NA	1	0	1	0	0	0	2408	Q93XY5	1	1
Q93ZB2	Ent-kaurene oxidase, chloroplastic	KO	sp|Q93ZB2|KO1_ARATH Ent-kaurene oxidase, chloroplastic OS=Arabidopsis thaliana OX=3702 GN=KO PE=1 SV=2	1	2	2	2	7	3	5.7	58.159	0.00053107	4.322	NA	NA	NA	NA	NA	NA	NA	NA	NA	NA	NA	NA	NA	NA	NA	NA	NA	NA	NA	NA	NA	NA	NA	NA	NA	NA	0	0	1	1	1	0	2435	Q93ZB2	2	2
Q94AZ2	Sugar transport protein 13	STP13	sp|Q94AZ2|STP13_ARATH Sugar transport protein 13 OS=Arabidopsis thaliana OX=3702 GN=STP13 PE=1 SV=2	1	2	2	2	7	2	3.6	57.419	0	7.5792	24.1112	22.563	NA	NA	NA	NA	18.9452	20.1112	18.5629	NA	NA	NA	NA	14.9452	NA	NA	NA	NA	NA	20.4292	NA	NA	NA	NA	NA	NA	1	0	0	0	0	1	2553	Q94AZ2	2	2
Q9C6N3	RUN/FYVE domain protein	F28L5.11	tr|Q9C6N3|Q9C6N3_ARATH RUN/FYVE domain protein OS=Arabidopsis thaliana OX=3702 GN=At1g27850 PE=1 SV=1	1	1	1	1	7	1	1	124.85	0.0016734	2.8712	25.1716	22.5874	NA	NA	NA	NA	NA	19.3642	16.7801	NA	NA	NA	NA	NA	23.0056	NA	NA	NA	NA	NA	NA	NA	NA	NA	NA	NA	1	0	0	0	0	0	2734	Q9C6N3	1	1
Q9C6Z4	AT1G30130 protein	T2H7.7	tr|Q9C6Z4|Q9C6Z4_ARATH AT1G30130 protein OS=Arabidopsis thaliana OX=3702 GN=At1g30130 PE=1 SV=1	1	2	2	2	7	2	8.7	35.772	0.008296	2.1268	22.928	22.003	NA	NA	NA	NA	NA	18.8514	18.0961	NA	NA	NA	NA	NA	22.5742	NA	NA	NA	NA	NA	NA	NA	NA	NA	NA	NA	1	0	0	1	0	0	2739	Q9C6Z4	2	2
Q9C8T5	Uncharacterized protein At1g63310	F9N12.7	tr|Q9C8T5|Q9C8T5_ARATH Uncharacterized protein At1g63310 OS=Arabidopsis thaliana OX=3702 GN=At1g63310 PE=1 SV=1	1	4	4	4	7	3	39	17.201	0	17.451	24.9566	21.7094	NA	22.9475	NA	NA	21.8112	20.6871	19.1244	NA	20.3625	NA	NA	19.2262	NA	NA	23.321	NA	NA	23.2952	NA	NA	NA	NA	NA	NA	1	0	1	0	0	1	2777	Q9C8T5	4	4
Q9CAM7	Replication factor C subunit 2	RFC2	sp|Q9CAM7|RFC2_ARATH Replication factor C subunit 2 OS=Arabidopsis thaliana OX=3702 GN=RFC2 PE=1 SV=1	1	1	1	1	7	2	3.9	36.747	0.00099726	3.3687	24.7669	NA	NA	22.0096	NA	NA	21.3771	20.445	NA	NA	17.6877	NA	NA	17.0552	NA	NA	22.5804	NA	NA	23.0903	NA	NA	NA	NA	NA	NA	0	0	1	0	0	1	2832	Q9CAM7	1	1
Q9FFF8	Transducin family protein / WD-40 repeat family protein	At5g05570	tr|Q9FFF8|Q9FFF8_ARATH Transducin family protein / WD-40 repeat family protein OS=Arabidopsis thaliana OX=3702 GN=MOP10.11 PE=1 SV=1	1	4	4	4	7	2	6.4	122.66	0	9.2813	24.5046	21.979	21.4783	NA	NA	NA	NA	17.9967	16.5196	16.0189	NA	NA	NA	NA	NA	NA	NA	NA	NA	NA	NA	NA	NA	NA	NA	NA	1	1	0	0	0	0	2882	Q9FFF8	4	4
Q9GCB9	Ribosomal protein S2, mitochondrial	RPS2	sp|Q9GCB9|RT02_ARATH Ribosomal protein S2, mitochondrial OS=Arabidopsis thaliana OX=3702 GN=RPS2 PE=1 SV=1	1	1	1	1	7	1	4.6	24.773	0.0023652	2.7375	23.9495	NA	NA	NA	NA	NA	21.5945	19.9495	NA	NA	NA	NA	NA	17.5945	NA	NA	NA	NA	NA	23.0976	NA	NA	NA	NA	NA	NA	0	0	0	0	0	1	3227	Q9GCB9	1	1
Q9LKA3	Malate dehydrogenase 2, mitochondrial	At3g15020	sp|Q9LKA3|MDHM2_ARATH Malate dehydrogenase 2, mitochondrial OS=Arabidopsis thaliana OX=3702 GN=At3g15020 PE=1 SV=1	1	10	1	1	7	2	34.9	35.875	0.009969	2.0176	25.2146	22.118	21.579	NA	NA	NA	NA	21.3077	18.2111	17.672	NA	NA	NA	NA	22.6892	22.407	NA	NA	NA	NA	NA	NA	NA	NA	NA	NA	1	1	0	0	0	0	3382	Q9LKA3	10	1
Q9LQZ4	Transcription initiation factor IIF subunit beta	At1g75510	tr|Q9LQZ4|Q9LQZ4_ARATH Transcription initiation factor IIF subunit beta OS=Arabidopsis thaliana OX=3702 GN=At1g75510 PE=1 SV=1	1	1	1	1	7	2	5.4	29.711	0	6.0742	24.632	21.6324	21.3144	NA	NA	NA	NA	20.7251	17.7255	17.4075	NA	NA	NA	NA	22.0506	21.9987	NA	NA	NA	NA	NA	NA	NA	NA	NA	NA	1	1	0	0	0	0	3460	Q9LQZ4	1	1
Q9LS46	Aluminum-activated malate transporter 9	ALMT9	sp|Q9LS46|ALMT9_ARATH Aluminum-activated malate transporter 9 OS=Arabidopsis thaliana OX=3702 GN=ALMT9 PE=2 SV=1	1	1	1	1	7	2	2.2	67.045	0.0034642	2.4502	25.2711	21.9381	21.3566	21.4288	NA	NA	NA	20.6273	17.2942	16.7128	16.7849	NA	NA	NA	22.5138	22.1891	22.0532	NA	NA	NA	NA	NA	NA	NA	NA	NA	1	1	0	0	0	0	3478	Q9LS46	1	1
Q9LXP4;Q9C574	At3g44190;FAD/NAD(P)-binding oxidoreductase family protein	F26G5_140;At5g22140	tr|Q9LXP4|Q9LXP4_ARATH At3g44190 OS=Arabidopsis thaliana OX=3702 GN=F26G5_140 PE=1 SV=1;tr|Q9C574|Q9C574_ARATH FAD/NAD(P)-binding oxidoreductase family protein OS=Arabidopsis thaliana OX=3702 GN=At5g22140 PE=1 SV=1	2	2	2	2	7	0	4.9	40.085	0.0095556	2.039	25.4905	NA	NA	NA	NA	NA	NA	18.7331	NA	NA	NA	NA	NA	NA	NA	NA	NA	NA	NA	NA	NA	NA	NA	NA	NA	NA	0	0	0	0	0	0	3622	Q9LXP4;Q9C574	2;1	2;1
Q9M086	DDB1- and CUL4-associated factor homolog 1	DCAF1	sp|Q9M086|DCAF1_ARATH DDB1- and CUL4-associated factor homolog 1 OS=Arabidopsis thaliana OX=3702 GN=DCAF1 PE=1 SV=2	1	1	1	1	7	0	1.2	205.45	0.0010008	3.4395	23.0384	NA	NA	NA	NA	NA	NA	16.5148	NA	NA	NA	NA	NA	NA	NA	NA	NA	NA	NA	NA	NA	NA	NA	NA	NA	NA	0	0	0	0	0	0	3705	Q9M086	1	1
Q9SIH4	Casparian strip membrane protein 1	CASP1	sp|Q9SIH4|CASP1_ARATH Casparian strip membrane protein 1 OS=Arabidopsis thaliana OX=3702 GN=CASP1 PE=1 SV=1	1	1	1	1	7	1	8.3	21.969	0.00053894	4.5896	25.4031	22.5624	NA	22.1356	NA	NA	NA	23.0812	20.2405	NA	19.8137	NA	NA	NA	22.9833	NA	22.5062	NA	NA	NA	NA	NA	NA	NA	NA	NA	1	0	0	0	0	0	4050	Q9SIH4	1	1
Q9SM23;Q9STP8	Acyl-CoA-binding domain-containing protein 1;Acyl-CoA-binding domain-containing protein 2	ACBP1;ACBP2	sp|Q9SM23|ACBP1_ARATH Acyl-CoA-binding domain-containing protein 1 OS=Arabidopsis thaliana OX=3702 GN=ACBP1 PE=1 SV=2;sp|Q9STP8|ACBP2_ARATH Acyl-CoA-binding domain-containing protein 2 OS=Arabidopsis thaliana OX=3702 GN=ACBP2 PE=1 SV=1	2	2	2	2	7	0	5.3	37.526	0.0016823	2.9177	23.5758	NA	NA	NA	NA	NA	NA	19.3278	NA	NA	NA	NA	NA	NA	NA	NA	NA	NA	NA	NA	NA	NA	NA	NA	NA	NA	0	0	0	0	0	0	4154	Q9SM23;Q9STP8	2;1	2;1
Q9SN75	CDP-diacylglycerol synthase	F1P2.180	tr|Q9SN75|Q9SN75_ARATH CDP-diacylglycerol synthase OS=Arabidopsis thaliana OX=3702 GN=F1P2.180 PE=1 SV=1	1	4	4	4	7	1	15.7	37.362	0.00076589	3.741	24.2942	19.2937	NA	NA	NA	20.2674	NA	19.5861	14.9014	NA	NA	NA	15.875	NA	NA	NA	NA	NA	22.1529	NA	NA	NA	NA	NA	NA	NA	1	0	0	0	0	0	4170	Q9SN75	4	4
Q9SY88	E3 ubiquitin-protein ligase CSU1	T25B24.3	sp|Q9SY88|CSU1_ARATH E3 ubiquitin-protein ligase CSU1 OS=Arabidopsis thaliana OX=3702 GN=CSU1 PE=1 SV=1	1	1	1	1	7	1	4.5	35.023	0.00053319	4.3944	24.2582	21.8477	NA	NA	NA	NA	NA	20.0884	17.6778	NA	NA	NA	NA	NA	22.271	NA	NA	NA	NA	NA	NA	NA	NA	NA	NA	NA	1	0	0	0	0	0	4351	Q9SY88	1	1
Q9SZ69	Zinc finger A20 and AN1 domain-containing stress-associated protein 7	SAP7	sp|Q9SZ69|SAP7_ARATH Zinc finger A20 and AN1 domain-containing stress-associated protein 7 OS=Arabidopsis thaliana OX=3702 GN=SAP7 PE=1 SV=1	1	1	1	1	7	4	7.4	18.99	0.00054615	4.8404	25.3048	NA	NA	21.1034	22.8546	23.2613	23.0623	17.75	NA	NA	18.1034	16.7028	16.7955	20.0624	NA	NA	21.6505	24.9461	24.4686	24.687	NA	NA	NA	NA	NA	NA	0	0	0	2	1	1	4370	Q9SZ69	1	1
Q9XFT3	Oxygen-evolving enhancer protein 3-1, chloroplastic	PSBQ1	sp|Q9XFT3|PSBQ1_ARATH Oxygen-evolving enhancer protein 3-1, chloroplastic OS=Arabidopsis thaliana OX=3702 GN=PSBQ1 PE=1 SV=3	1	1	1	1	7	0	6.7	23.866	0.0016671	2.8165	24.4332	NA	NA	NA	NA	NA	NA	20.5232	NA	NA	NA	NA	NA	NA	NA	NA	NA	NA	NA	NA	NA	NA	NA	NA	NA	NA	0	0	0	0	0	0	4435	Q9XFT3	1	1
Q9ZUF6	Subtilisin-like protease SBT1.8	At2g05920	sp|Q9ZUF6|SBT18_ARATH Subtilisin-like protease SBT1.8 OS=Arabidopsis thaliana OX=3702 GN=SBT1.8 PE=1 SV=1	1	2	2	2	7	3	3.3	80.014	0.001677	2.8889	NA	NA	NA	NA	NA	NA	NA	NA	NA	NA	NA	NA	NA	NA	NA	NA	NA	NA	NA	NA	NA	NA	NA	NA	NA	NA	0	1	0	0	1	1	4543	Q9ZUF6	2	2
Q9ZW18	Senescence-associated protein 13	SAG13	sp|Q9ZW18|SAG13_ARATH Senescence-associated protein 13 OS=Arabidopsis thaliana OX=3702 GN=SAG13 PE=1 SV=1	1	2	1	1	7	0	13.4	28.819	0	6.3546	25.1478	NA	NA	22.2534	NA	NA	NA	21.6883	NA	NA	18.794	NA	NA	NA	NA	NA	22.8242	NA	NA	NA	NA	NA	NA	NA	NA	NA	0	0	0	0	0	0	4591	Q9ZW18	2	1
CON__sp|P13646|K1C13_HUMAN	Keratin, type I cytoskeletal 13	KRT13	sp|P13646|K1C13_HUMAN Keratin, type I cytoskeletal 13 OS=Homo sapiens GN=KRT13 PE=1 SV=4	1	12	5	4	6	5	25.1	49.588	0	21.3	24.7889	24.2813	NA	NA	NA	NA	NA	17.5542	17.5542	NA	NA	NA	NA	NA	NA	NA	NA	NA	NA	NA	NA	NA	NA	NA	NA	NA	5	0	0	0	0	0	133	CON__sp|P13646|K1C13_HUMAN	12	5
CON__sp|Q92764|KRT35_HUMAN	Keratin, type I cuticular Ha5	KRT35	sp|Q92764|KRT35_HUMAN Keratin, type I cuticular Ha5 OS=Homo sapiens GN=KRT35 PE=2 SV=5	1	8	2	2	6	0	15.8	50.36	0.00078125	4.013	26.7773	NA	NA	NA	NA	NA	NA	21.9194	NA	NA	NA	NA	NA	NA	NA	NA	NA	NA	NA	NA	NA	NA	NA	NA	NA	NA	0	0	0	0	0	0	169	CON__sp|Q92764|KRT35_HUMAN	8	2
E5KGE0	BRAP2 RING ZnF UBP domain-containing protein 1	BRIZ1	sp|E5KGE0|BRIZ1_ARATH BRAP2 RING ZnF UBP domain-containing protein 1 OS=Arabidopsis thaliana OX=3702 GN=BRIZ1 PE=1 SV=1	1	1	1	1	6	1	3.1	55.215	0.001699	3.0359	24.1163	NA	20.8992	NA	NA	NA	NA	19.5314	NA	16.3142	NA	NA	NA	NA	NA	21.5835	NA	NA	NA	NA	NA	NA	NA	NA	NA	NA	0	1	0	0	0	0	180	E5KGE0	1	1
F4IMD5	ARM repeat superfamily protein	At2g16960	tr|F4IMD5|F4IMD5_ARATH ARM repeat superfamily protein OS=Arabidopsis thaliana OX=3702 GN=At2g16960 PE=1 SV=1	1	1	1	1	6	0	2.2	62.252	0.00028531	5.7242	24.6604	NA	NA	NA	NA	NA	NA	19.5835	NA	NA	NA	NA	NA	NA	NA	NA	NA	NA	NA	NA	NA	NA	NA	NA	NA	NA	0	0	0	0	0	0	298	F4IMD5	1	1
F4INB5	P-loop containing nucleoside triphosphate hydrolases superfamily protein	At2g01460	tr|F4INB5|F4INB5_ARATH P-loop containing nucleoside triphosphate hydrolases superfamily protein OS=Arabidopsis thaliana OX=3702 GN=At2g01460 PE=1 SV=1	1	1	1	1	6	0	2	106.66	0.0045735	2.3483	23.1836	NA	NA	NA	NA	NA	NA	17.5397	NA	NA	NA	NA	NA	NA	NA	NA	NA	NA	NA	NA	NA	NA	NA	NA	NA	NA	0	0	0	0	0	0	302	F4INB5	1	1
F4IXE4	TPR repeat-containing thioredoxin TTL2	TTL2	sp|F4IXE4|TTL2_ARATH TPR repeat-containing thioredoxin TTL2 OS=Arabidopsis thaliana OX=3702 GN=TTL2 PE=2 SV=2	1	1	1	1	6	0	1.2	79.753	0.0058957	2.2595	25.1883	NA	NA	NA	NA	NA	NA	19.796	NA	NA	NA	NA	NA	NA	NA	NA	NA	NA	NA	NA	NA	NA	NA	NA	NA	NA	0	0	0	0	0	0	329	F4IXE4	1	1
F4JKZ9	Uncharacterized protein	At4g16060	tr|F4JKZ9|F4JKZ9_ARATH Uncharacterized protein OS=Arabidopsis thaliana OX=3702 GN=At4g16060 PE=1 SV=1	1	1	1	1	6	1	4.2	32.725	0.0012279	3.1966	24.3454	NA	21.3721	NA	NA	NA	NA	20.1755	NA	17.2022	NA	NA	NA	NA	NA	22.06	NA	NA	NA	NA	NA	NA	NA	NA	NA	NA	0	1	0	0	0	0	408	F4JKZ9	1	1
F4JNJ2	NAD(P)-binding Rossmann-fold superfamily protein	At4g23420	tr|F4JNJ2|F4JNJ2_ARATH NAD(P)-binding Rossmann-fold superfamily protein OS=Arabidopsis thaliana OX=3702 GN=At4g23420 PE=1 SV=1	1	2	1	1	6	3	5.1	36.035	0.0082941	2.1248	24.2554	21.5892	20.9435	NA	19.6242	NA	NA	20.555	17.8888	17.243	NA	15.9238	NA	NA	21.9988	21.6193	NA	21.7154	NA	NA	NA	NA	NA	NA	NA	NA	1	1	0	1	0	0	426	F4JNJ2	2	1
F4JPR4	Chaperone DnaJ-domain superfamily protein	At4g36520	tr|F4JPR4|F4JPR4_ARATH Chaperone DnaJ-domain superfamily protein OS=Arabidopsis thaliana OX=3702 GN=AP22.19 PE=1 SV=1	1	1	1	1	6	2	0.8	162.91	0.0023674	2.7428	21.3528	18.3271	NA	NA	NA	NA	NA	15.5455	12.5197	NA	NA	NA	NA	NA	18.7765	NA	NA	NA	NA	NA	NA	NA	NA	NA	NA	NA	1	0	1	0	0	0	429	F4JPR4	1	1
F4K280	Alpha/beta-Hydrolases superfamily protein	At5g67050	tr|F4K280|F4K280_ARATH Alpha/beta-Hydrolases superfamily protein OS=Arabidopsis thaliana OX=3702 GN=At5g67050 PE=1 SV=1	1	2	2	2	6	2	2.3	55.18	0.0091457	2.0602	25.2552	NA	NA	22.9355	21.2976	NA	NA	20.2791	NA	NA	18.1281	16.4902	NA	NA	NA	NA	23.3257	23.4139	NA	NA	NA	NA	NA	NA	NA	NA	0	0	1	1	0	0	478	F4K280	2	2
F4KAN9	Afadin/alpha-actinin-binding protein	At5g57410	tr|F4KAN9|F4KAN9_ARATH Afadin/alpha-actinin-binding protein OS=Arabidopsis thaliana OX=3702 GN=MSF19.7 PE=1 SV=1	1	3	3	3	6	0	10.7	44.64	0.00077821	3.9815	23.4917	NA	21.2794	21.7761	NA	NA	NA	16.7603	NA	16.6355	17.1322	NA	NA	NA	NA	NA	NA	NA	NA	NA	NA	NA	NA	NA	NA	NA	0	0	0	0	0	0	506	F4KAN9	3	3
O04294	Importin subunit alpha-3	IMPA3	sp|O04294|IMPA3_ARATH Importin subunit alpha-3 OS=Arabidopsis thaliana OX=3702 GN=IMPA3 PE=1 SV=2	1	9	1	1	6	0	10	58.616	0	9.8303	27.1588	NA	NA	NA	NA	NA	NA	22.9109	NA	NA	NA	NA	NA	NA	NA	NA	NA	NA	NA	NA	NA	NA	NA	NA	NA	NA	0	0	0	0	0	0	545	O04294	9	1
O04313	PYK10-binding protein 2	PBP2	sp|O04313|JAL31_ARATH PYK10-binding protein 2 OS=Arabidopsis thaliana OX=3702 GN=PBP2 PE=1 SV=1	1	6	1	1	6	2	18.2	32.233	1	-2	24.1774	NA	NA	22.0441	NA	NA	20.5969	20.2705	NA	NA	18.1372	NA	NA	16.69	NA	NA	22.4175	NA	NA	22.0809	NA	NA	NA	NA	NA	NA	0	0	1	0	0	1	550	O04313	6	1
O22207	Ubiquitin carboxyl-terminal hydrolase 5	UBP5	sp|O22207|UBP5_ARATH Ubiquitin carboxyl-terminal hydrolase 5 OS=Arabidopsis thaliana OX=3702 GN=UBP5 PE=1 SV=2	1	1	1	1	6	2	2.4	103.87	0.003243	2.4997	24.4812	21.2955	20.8498	NA	NA	NA	NA	19.1593	15.9736	15.5278	NA	NA	NA	NA	21.7145	21.5349	NA	NA	NA	NA	NA	NA	NA	NA	NA	NA	1	1	0	0	0	0	586	O22207	1	1
O23708	Proteasome subunit alpha type-2-A	PAB1	sp|O23708|PSA2A_ARATH Proteasome subunit alpha type-2-A OS=Arabidopsis thaliana OX=3702 GN=PAB1 PE=1 SV=1	1	7	1	1	6	2	46	25.701	0.0007657	3.7376	25.0186	NA	NA	22.2409	NA	21.6156	NA	21.3181	NA	NA	18.5405	NA	17.9152	NA	NA	NA	22.6336	NA	23.4064	NA	NA	NA	NA	NA	NA	NA	0	0	1	0	1	0	680	O23708	7	1
O64509	At2g02730	At2g02730	tr|O64509|O64509_ARATH At2g02730 OS=Arabidopsis thaliana OX=3702 GN=At2g02730 PE=1 SV=2	1	1	1	1	6	0	4.7	30.061	1	-2	20.8271	NA	NA	NA	NA	NA	NA	17.2421	NA	NA	NA	NA	NA	NA	NA	NA	NA	NA	NA	NA	NA	NA	NA	NA	NA	NA	0	0	0	0	0	0	761	O64509	1	1
O81108	Calcium-transporting ATPase 2, plasma membrane-type	ACA2	sp|O81108|ACA2_ARATH Calcium-transporting ATPase 2, plasma membrane-type OS=Arabidopsis thaliana OX=3702 GN=ACA2 PE=1 SV=1	1	5	1	1	6	2	6.2	110.44	1	-2	24.1124	22.0197	NA	NA	NA	NA	21.4446	18.8269	16.7342	NA	NA	NA	NA	16.1592	22.4378	NA	NA	NA	NA	22.9286	NA	NA	NA	NA	NA	NA	1	0	0	0	0	1	887	O81108	5	1
O82290	Probable inactive shikimate kinase like 2, chloroplastic	SKL2	sp|O82290|SKL2_ARATH Probable inactive shikimate kinase like 2, chloroplastic OS=Arabidopsis thaliana OX=3702 GN=SKL2 PE=2 SV=2	1	2	2	2	6	0	6.5	42.687	0.0036866	2.4191	23.7998	NA	NA	NA	NA	NA	NA	19.5519	NA	NA	NA	NA	NA	NA	NA	NA	NA	NA	NA	NA	NA	NA	NA	NA	NA	NA	0	0	0	0	0	0	933	O82290	2	2
P45725	Phenylalanine ammonia-lyase 3	PAL3	sp|P45725|PAL3_ARATH Phenylalanine ammonia-lyase 3 OS=Arabidopsis thaliana OX=3702 GN=PAL3 PE=1 SV=3	1	6	2	2	6	1	10.4	76.24	0.0016908	2.973	23.9436	NA	NA	NA	NA	NA	20.8375	18.8143	NA	NA	NA	NA	NA	15.7082	NA	NA	NA	NA	NA	22.3215	NA	NA	NA	NA	NA	NA	0	0	0	0	0	1	1158	P45725	6	2
P59231	60S ribosomal protein L10a-3	RPL10AC	sp|P59231|R10A3_ARATH 60S ribosomal protein L10a-3 OS=Arabidopsis thaliana OX=3702 GN=RPL10AC PE=1 SV=1	1	4	1	1	6	0	23.5	24.532	0.0076508	2.1688	23.9555	NA	NA	NA	NA	NA	NA	20.4961	NA	NA	NA	NA	NA	NA	NA	NA	NA	NA	NA	NA	NA	NA	NA	NA	NA	NA	0	0	0	0	0	0	1307	P59231	4	1
P69834	2-C-methyl-D-erythritol 4-phosphate cytidylyltransferase, chloroplastic	ISPD	sp|P69834|ISPD_ARATH 2-C-methyl-D-erythritol 4-phosphate cytidylyltransferase, chloroplastic OS=Arabidopsis thaliana OX=3702 GN=ISPD PE=1 SV=1	1	1	1	1	6	2	4	33.937	0.0041237	2.3691	24.5003	NA	21.5268	21.5657	NA	20.4133	NA	20.5003	NA	17.5267	17.5658	NA	16.4133	NA	NA	22.3652	22.0622	NA	22.3967	NA	NA	NA	NA	NA	NA	NA	0	1	0	0	1	0	1321	P69834	1	1
Q1H595	Sm-like protein LSM2	LSM2	sp|Q1H595|LSM2_ARATH Sm-like protein LSM2 OS=Arabidopsis thaliana OX=3702 GN=LSM2 PE=1 SV=1	1	2	2	2	6	1	28	10.694	0.00052233	4.0594	24.1048	21.8355	NA	NA	NA	NA	NA	21.7828	19.5136	NA	NA	NA	NA	NA	22.2987	NA	NA	NA	NA	NA	NA	NA	NA	NA	NA	NA	1	0	0	0	0	0	1472	Q1H595	2	2
Q39182	Defensin-like protein 2	PDF2.2	sp|Q39182|DEF02_ARATH Defensin-like protein 2 OS=Arabidopsis thaliana OX=3702 GN=PDF2.2 PE=2 SV=1	1	1	1	1	6	6	31.2	8.524	0	18.407	24.733	21.8068	21.8203	22.0373	20.4167	20.9606	20.8753	23.1481	20.2219	20.2354	20.4523	18.8318	19.3757	19.2904	22.382	22.6524	22.6121	22.7449	22.9376	22.5925	NA	NA	NA	NA	NA	NA	1	1	1	1	1	1	1557	Q39182	1	1
Q84M97	Mechanosensitive ion channel protein 9	MSL9	sp|Q84M97|MSL9_ARATH Mechanosensitive ion channel protein 9 OS=Arabidopsis thaliana OX=3702 GN=MSL9 PE=1 SV=1	1	1	1	1	6	2	2	84.248	0	7.8615	24.4807	21.5696	NA	21.7777	NA	NA	NA	19.3107	16.3997	NA	16.6078	NA	NA	NA	21.9878	NA	22.1512	NA	NA	NA	NA	NA	NA	NA	NA	NA	1	0	1	0	0	0	1812	Q84M97	1	1
Q84MB6	Probable 2-oxoglutarate-dependent dioxygenase At3g50210	At3g50210	sp|Q84MB6|DIOX2_ARATH Probable 2-oxoglutarate-dependent dioxygenase At3g50210 OS=Arabidopsis thaliana OX=3702 GN=At3g50210 PE=2 SV=1	1	1	1	1	6	3	5.7	37.221	0.00053519	4.4487	24.1645	NA	20.893	21.1191	NA	NA	NA	19.9947	NA	16.7231	16.9491	NA	NA	NA	NA	21.7401	21.7089	NA	NA	NA	NA	NA	NA	NA	NA	NA	0	1	2	0	0	0	1814	Q84MB6	1	1
Q84Y95	Monothiol glutaredoxin-S14, chloroplastic	GRXS14	sp|Q84Y95|GRS14_ARATH Monothiol glutaredoxin-S14, chloroplastic OS=Arabidopsis thaliana OX=3702 GN=GRXS14 PE=1 SV=2	1	1	1	1	6	0	10.4	19.309	0.0041351	2.3966	22.5232	NA	NA	NA	NA	NA	NA	19.7158	NA	NA	NA	NA	NA	NA	NA	NA	NA	NA	NA	NA	NA	NA	NA	NA	NA	NA	0	0	0	0	0	0	1847	Q84Y95	1	1
Q8L3T0	PLAC8 family protein	At2g45010	tr|Q8L3T0|Q8L3T0_ARATH PLAC8 family protein OS=Arabidopsis thaliana OX=3702 GN=At2g45010 PE=1 SV=1	1	1	1	1	6	0	10.7	27.264	0.00056227	5.4644	24.9026	NA	NA	NA	NA	NA	NA	22.0953	NA	NA	NA	NA	NA	NA	NA	NA	NA	NA	NA	NA	NA	NA	NA	NA	NA	NA	0	0	0	0	0	0	1964	Q8L3T0	1	1
Q8VZG2	Protein HYPER-SENSITIVITY-RELATED 4	BCS1	sp|Q8VZG2|HSR4_ARATH Protein HYPER-SENSITIVITY-RELATED 4 OS=Arabidopsis thaliana OX=3702 GN=HSR4 PE=2 SV=1	1	4	3	3	6	0	7.1	66.136	0.00053792	4.5489	24.5953	NA	NA	NA	NA	NA	NA	17.7498	NA	NA	NA	NA	NA	NA	NA	NA	NA	NA	NA	NA	NA	NA	NA	NA	NA	NA	0	0	0	0	0	0	2295	Q8VZG2	4	3
Q8VZT0	Putative H/ACA ribonucleoprotein complex subunit 1-like protein 1	At3g03920	sp|Q8VZT0|NLAL1_ARATH Putative H/ACA ribonucleoprotein complex subunit 1-like protein 1 OS=Arabidopsis thaliana OX=3702 GN=At3g03920 PE=2 SV=1	1	1	1	1	6	1	10.4	20.982	0.0014659	3.1053	23.2166	21.0991	NA	NA	NA	NA	NA	19.8947	17.7771	NA	NA	NA	NA	NA	21.534	NA	NA	NA	NA	NA	NA	NA	NA	NA	NA	NA	1	0	0	0	0	0	2316	Q8VZT0	1	1
Q93ZJ9	Protein MLN51 homolog	At1g80000	sp|Q93ZJ9|MLN51_ARATH Protein MLN51 homolog OS=Arabidopsis thaliana OX=3702 GN=MLN51 PE=1 SV=1	1	1	1	1	6	1	3.1	65.692	0	21.304	24.8815	NA	21.8307	NA	NA	NA	NA	20.2376	NA	17.1868	NA	NA	NA	NA	NA	22.515	NA	NA	NA	NA	NA	NA	NA	NA	NA	NA	0	1	0	0	0	0	2444	Q93ZJ9	1	1
Q94BT2	Auxin-induced in root cultures protein 12	AIR12	sp|Q94BT2|AIR12_ARATH Auxin-induced in root cultures protein 12 OS=Arabidopsis thaliana OX=3702 GN=AIR12 PE=1 SV=3	1	1	1	1	6	0	4.4	25.591	0.0052344	2.2899	23.1054	NA	NA	NA	NA	NA	NA	19.7835	NA	NA	NA	NA	NA	NA	NA	NA	NA	NA	NA	NA	NA	NA	NA	NA	NA	NA	0	0	0	0	0	0	2569	Q94BT2	1	1
Q9ASY8	Mitochondrial import receptor subunit TOM7-1	TOM7-1	sp|Q9ASY8|TOM71_ARATH Mitochondrial import receptor subunit TOM7-1 OS=Arabidopsis thaliana OX=3702 GN=TOM7-1 PE=1 SV=1	1	3	3	3	6	0	42.7	8.2645	0.0017023	3.059	23.9562	NA	NA	NA	NA	NA	NA	20.4414	NA	NA	NA	NA	NA	NA	NA	NA	NA	NA	NA	NA	NA	NA	NA	NA	NA	NA	0	0	0	0	0	0	2673	Q9ASY8	3	3
Q9C667	Chaperonin 60 subunit beta 4, chloroplastic	CPN60B4	sp|Q9C667|CPNB4_ARATH Chaperonin 60 subunit beta 4, chloroplastic OS=Arabidopsis thaliana OX=3702 GN=CPN60B4 PE=1 SV=1	1	4	3	3	6	1	9.5	66.795	0.0010053	3.5011	23.9856	NA	NA	NA	NA	NA	NA	18.8982	NA	NA	NA	NA	NA	NA	NA	NA	NA	NA	NA	NA	NA	NA	NA	NA	NA	NA	0	1	0	0	0	0	2723	Q9C667	4	3
Q9C9G5	Adenine nucleotide alpha hydrolases-like superfamily protein	T22E19.7	tr|Q9C9G5|Q9C9G5_ARATH Adenine nucleotide alpha hydrolases-like superfamily protein OS=Arabidopsis thaliana OX=3702 GN=At1g68300 PE=1 SV=1	1	2	2	2	6	4	11.9	17.332	0.0025913	2.6887	22.9519	NA	21.044	20.7068	NA	18.844	20.3025	19.9519	NA	18.044	17.7068	NA	15.844	17.3025	NA	NA	21.2776	NA	20.817	NA	NA	NA	NA	NA	NA	NA	0	1	1	0	1	1	2792	Q9C9G5	2	2
Q9FF52	60S ribosomal protein L12-3	RPL12C	sp|Q9FF52|RL123_ARATH 60S ribosomal protein L12-3 OS=Arabidopsis thaliana OX=3702 GN=RPL12C PE=2 SV=1	1	6	1	1	6	2	48.2	17.843	0.0010111	3.6055	24.7704	NA	22.0495	21.8628	NA	20.862	NA	21.6005	NA	18.8795	18.6929	NA	17.692	NA	NA	22.8828	22.426	NA	22.8402	NA	NA	NA	NA	NA	NA	NA	0	1	0	0	1	0	2865	Q9FF52	6	1
Q9FG74;Q9SUA3	Serine/threonine-protein kinase D6PK;Serine/threonine-protein kinase D6PKL1	D6PK;D6PKL1	sp|Q9FG74|D6PK_ARATH Serine/threonine-protein kinase D6PK OS=Arabidopsis thaliana OX=3702 GN=D6PK PE=1 SV=1;sp|Q9SUA3|D6KL1_ARATH Serine/threonine-protein kinase D6PKL1 OS=Arabidopsis thaliana OX=3702 GN=D6PKL1 PE=1 SV=1	2	1	1	1	6	1	4.8	54.816	0.0005226	4.0709	23.4278	20.6655	NA	NA	NA	NA	NA	18.9042	16.142	NA	NA	NA	NA	NA	21.0837	NA	NA	NA	NA	NA	NA	NA	NA	NA	NA	NA	1	0	0	0	0	0	2913	Q9FG74;Q9SUA3	1;1	1;1
Q9LJH2	2-oxoglutarate-dependent dioxygenase family protein	At3g14160	tr|Q9LJH2|Q9LJH2_ARATH 2-oxoglutarate-dependent dioxygenase family protein OS=Arabidopsis thaliana OX=3702 GN=At3g14160 PE=1 SV=1	1	2	2	2	6	0	5.5	49.785	0.00052882	4.2655	24.4878	NA	NA	NA	NA	NA	NA	18.6346	NA	NA	NA	NA	NA	NA	NA	NA	NA	NA	NA	NA	NA	NA	NA	NA	NA	NA	0	0	0	0	0	0	3348	Q9LJH2	2	2
Q9LN03	T6D22.13	At1g08050	tr|Q9LN03|Q9LN03_ARATH T6D22.13 OS=Arabidopsis thaliana OX=3702 GN=At1g08050 PE=1 SV=1	1	1	1	1	6	1	3.1	70.117	0.0017052	3.0764	23.755	NA	NA	22.3368	NA	NA	NA	18.755	NA	NA	17.3368	NA	NA	NA	NA	NA	22.7103	NA	NA	NA	NA	NA	NA	NA	NA	NA	0	0	1	0	0	0	3413	Q9LN03	1	1
Q9LP53	Alba DNA/RNA-binding protein	F28N24.7	tr|Q9LP53|Q9LP53_ARATH Alba DNA/RNA-binding protein OS=Arabidopsis thaliana OX=3702 GN=At1g29250 PE=1 SV=1	1	2	2	2	6	2	28.5	14.574	0	8.3749	24.6473	NA	NA	22.0541	NA	NA	20.8358	21.4773	NA	NA	18.8842	NA	NA	17.6659	NA	NA	22.4276	NA	NA	NA	NA	NA	NA	NA	NA	NA	0	0	1	0	0	1	3429	Q9LP53	2	2
Q9LSB9	PX domain-containing protein EREX	At3g15920	sp|Q9LSB9|EREX_ARATH PX domain-containing protein EREX OS=Arabidopsis thaliana OX=3702 GN=EREX PE=1 SV=1	1	2	2	2	6	0	2.5	85.63	0.0025858	2.6639	21.9127	NA	NA	NA	NA	NA	NA	16.5203	NA	NA	NA	NA	NA	NA	NA	NA	NA	NA	NA	NA	NA	NA	NA	NA	NA	NA	0	0	0	0	0	0	3485	Q9LSB9	2	2
Q9SCN8	Cell division control protein 48 homolog D	CDC48D	sp|Q9SCN8|CD48D_ARATH Cell division control protein 48 homolog D OS=Arabidopsis thaliana OX=3702 GN=CDC48D PE=1 SV=1	1	35	1	1	6	2	42.5	90.339	0.0007726	3.8611	25.1358	22.408	NA	NA	NA	22.609	NA	19.7435	17.0156	NA	NA	NA	17.2167	NA	22.9792	NA	NA	NA	24.582	NA	NA	NA	NA	NA	NA	NA	1	0	0	0	1	0	3946	Q9SCN8	35	1
Q9SFC4	O-fucosyltransferase 24	F17A17.24	sp|Q9SFC4|OFT24_ARATH O-fucosyltransferase 24 OS=Arabidopsis thaliana OX=3702 GN=OFUT24 PE=2 SV=1	1	1	1	1	6	1	1.9	65.363	1	-2	26.7347	NA	NA	23.7653	NA	NA	NA	21.7346	NA	NA	18.7652	NA	NA	NA	NA	NA	24.3327	NA	NA	NA	NA	NA	NA	NA	NA	NA	0	0	1	0	0	0	3996	Q9SFC4	1	1
Q9SG10	Polyadenylate-binding protein-interacting protein 10	CID10	sp|Q9SG10|CID10_ARATH Polyadenylate-binding protein-interacting protein 10 OS=Arabidopsis thaliana OX=3702 GN=CID10 PE=2 SV=1	1	4	3	3	6	1	12.7	38.737	0.0005401	4.6403	24.0469	21.6132	NA	NA	NA	NA	NA	19.0178	17.1538	NA	NA	NA	NA	NA	22.1844	NA	NA	NA	NA	NA	NA	NA	NA	NA	NA	NA	1	0	0	0	0	0	4005	Q9SG10	4	3
Q9SGJ0	EEIG1/EHBP1 protein amino-terminal domain protein	F28J7.14	tr|Q9SGJ0|Q9SGJ0_ARATH EEIG1/EHBP1 protein amino-terminal domain protein OS=Arabidopsis thaliana OX=3702 GN=At3g01810 PE=1 SV=1	1	1	1	1	6	0	1.2	101.7	0.0032437	2.5094	24.2442	NA	NA	NA	NA	NA	NA	18.5438	NA	NA	NA	NA	NA	NA	NA	NA	NA	NA	NA	NA	NA	NA	NA	NA	NA	NA	0	0	0	0	0	0	4012	Q9SGJ0	1	1
Q9STS7	Chloroplastic lipocalin	T23J7.190	sp|Q9STS7|CHL_ARATH Chloroplastic lipocalin OS=Arabidopsis thaliana OX=3702 GN=CHL PE=1 SV=1	1	1	1	1	6	1	5.7	39.116	0.00076923	3.8117	23.6851	NA	NA	20.7325	NA	NA	NA	19.5977	NA	NA	16.645	NA	NA	NA	NA	NA	21.1082	NA	NA	NA	NA	NA	NA	NA	NA	NA	0	0	1	0	0	0	4261	Q9STS7	1	1
Q9ZQ19	Replication protein A 32 kDa subunit A	RPA2A	sp|Q9ZQ19|RFA2A_ARATH Replication protein A 32 kDa subunit A OS=Arabidopsis thaliana OX=3702 GN=RPA2A PE=1 SV=2	1	1	1	1	6	0	6.5	30.98	0.00099751	3.3694	23.5167	NA	NA	20.7974	NA	NA	NA	20.0572	NA	NA	17.338	NA	NA	NA	NA	NA	21.1708	NA	NA	NA	NA	NA	NA	NA	NA	NA	0	0	0	0	0	0	4491	Q9ZQ19	1	1
Q9ZUR7	Arginine biosynthesis bifunctional protein ArgJ, chloroplastic	At2g37500	sp|Q9ZUR7|ARGJ_ARATH Arginine biosynthesis bifunctional protein ArgJ, chloroplastic OS=Arabidopsis thaliana OX=3702 GN=At2g37500 PE=1 SV=2	1	1	1	1	6	1	2.6	48.713	0.0041379	2.4004	24.5496	NA	NA	NA	NA	20.3916	NA	20.1573	NA	NA	NA	NA	15.9993	NA	NA	NA	NA	NA	22.3739	NA	NA	NA	NA	NA	NA	NA	0	0	0	0	1	0	4550	Q9ZUR7	1	1
Q9ZUY3	Arogenate dehydratase 3, chloroplastic	ADT3	sp|Q9ZUY3|AROD3_ARATH Arogenate dehydratase 3, chloroplastic OS=Arabidopsis thaliana OX=3702 GN=ADT3 PE=1 SV=1	1	5	1	1	6	0	14.9	46.101	0.00078166	4.0309	22.5466	NA	NA	NA	NA	NA	NA	18.0872	NA	NA	NA	NA	NA	NA	NA	NA	NA	NA	NA	NA	NA	NA	NA	NA	NA	NA	0	0	0	0	0	0	4557	Q9ZUY3	5	1
CON__sp|Q5KR48|TPM2_BOVIN	Tropomyosin beta chain	TPM2	sp|Q5KR48|TPM2_BOVIN Tropomyosin beta chain OS=Bos taurus GN=TPM2 PE=2 SV=1	1	3	3	3	5	3	8.1	32.836	0	12.691	26.6108	NA	24.045	NA	NA	NA	23.8653	22.08	NA	20.045	NA	NA	NA	17.7046	NA	24.9221	NA	NA	NA	NA	NA	NA	NA	NA	NA	NA	0	1	0	0	0	2	157	CON__sp|Q5KR48|TPM2_BOVIN	3	3
CON__sp|Q5XQN5|K2C5_BOVIN;CON__sp|Q922U2|K2C5_MOUSE;CON__sp|P07744|K2C4_MOUSE;CON__sp|Q9DCV7|K2C7_MOUSE			;	4	34	2	1	5	4	39.9	62.936	0	6.6648	28.6578	NA	NA	NA	NA	24.6904	28.5501	23.7037	NA	NA	NA	NA	19.7362	23.5958	NA	NA	NA	NA	26.4619	30.0341	NA	NA	NA	NA	NA	NA	0	0	0	0	1	3	159	CON__sp|Q5XQN5|K2C5_BOVIN;CON__sp|Q922U2|K2C5_MOUSE	34;27;7;3	2;1;0;0
CON__sp|Q61897|KT33B_MOUSE	Keratin, type I cuticular Ha3-II	Krt33b	sp|Q61897|KT33B_MOUSE Keratin, type I cuticular Ha3-II OS=Mus musculus GN=Krt33b PE=1 SV=2	1	11	3	3	5	0	25.5	45.863	0	11.634	27.8013	NA	NA	NA	NA	NA	NA	21.5243	NA	NA	NA	NA	NA	NA	NA	NA	NA	NA	NA	NA	NA	NA	NA	NA	NA	NA	0	0	0	0	0	0	161	CON__sp|Q61897|KT33B_MOUSE	11	3
F4I0M4	T-box transcription factor, putative (DUF863)	At1g69360	tr|F4I0M4|F4I0M4_ARATH T-box transcription factor, putative (DUF863) OS=Arabidopsis thaliana OX=3702 GN=At1g69360 PE=1 SV=1	1	1	1	1	5	0	1.5	99.178	1	-2	25.6725	NA	22.6893	21.333	NA	NA	NA	20.1179	NA	17.1347	15.7784	NA	NA	NA	NA	23.3218	22.0309	NA	NA	NA	NA	NA	NA	NA	NA	NA	0	0	0	0	0	0	232	F4I0M4	1	1
F4J1U2	Glutamate NMDA receptor subunit epsilon-1, putative (DUF3598)	At3g29185	tr|F4J1U2|F4J1U2_ARATH Glutamate NMDA receptor subunit epsilon-1, putative (DUF3598) OS=Arabidopsis thaliana OX=3702 GN=At3g29185 PE=1 SV=1	1	1	1	1	5	0	4.8	44.676	0	6.2965	24.1674	NA	NA	NA	NA	NA	NA	19.6439	NA	NA	NA	NA	NA	NA	NA	NA	NA	NA	NA	NA	NA	NA	NA	NA	NA	NA	0	0	0	0	0	0	346	F4J1U2	1	1
F4J4H2;F4J4G9	Stress response NST1-like protein;Stress response NST1-like protein	At3g51650;At3g51640	tr|F4J4H2|F4J4H2_ARATH Stress response NST1-like protein OS=Arabidopsis thaliana OX=3702 GN=At3g51650 PE=1 SV=1;tr|F4J4G9|F4J4G9_ARATH Stress response NST1-like protein OS=Arabidopsis thaliana OX=3702 GN=At3g51640 PE=1 SV=1	2	2	2	2	5	2	1.1	94.785	0.005232	2.2877	22.3843	NA	NA	NA	NA	NA	NA	16.8607	NA	NA	NA	NA	NA	NA	NA	NA	NA	NA	NA	NA	NA	NA	NA	NA	NA	NA	0	1	1	0	0	0	353	F4J4H2;F4J4G9	2;2	2;2
F4J5M9	Clathrin light chain 3	At3g51890	sp|F4J5M9|CLC3_ARATH Clathrin light chain 3 OS=Arabidopsis thaliana OX=3702 GN=At3g51890 PE=1 SV=1	1	2	1	1	5	1	10.9	29.183	0.00098888	3.2733	24.0939	NA	NA	22.0924	NA	NA	NA	20.187	NA	NA	18.1855	NA	NA	NA	NA	NA	22.4659	NA	NA	NA	NA	NA	NA	NA	NA	NA	0	0	1	0	0	0	358	F4J5M9	2	1
F4JNB7;O23530	Disease resistance protein RPP5	RPP5	sp|F4JNB7|RPP5_ARATH Disease resistance protein RPP5 OS=Arabidopsis thaliana OX=3702 GN=RPP5 PE=1 SV=1	2	3	3	3	5	1	3.5	164.46	0	7.995	23.3529	19.0053	NA	NA	NA	NA	NA	15.9395	12.6654	NA	NA	NA	NA	NA	21.0353	NA	NA	NA	NA	NA	NA	NA	NA	NA	NA	NA	1	0	0	0	0	0	423	F4JNB7	3;1	3;1
F4KIN4;Q9LPL5	Putative 2-dehydropantoate 2-reductase;2-oxoisovalerate dehydrogenase subunit alpha 1, mitochondrial	KPR	sp|F4KIN4|PANE_ARATH Putative 2-dehydropantoate 2-reductase OS=Arabidopsis thaliana OX=3702 GN=KPR PE=3 SV=1;sp|Q9LPL5|ODBA1_ARATH 2-oxoisovalerate dehydrogenase subunit alpha 1, mitochondrial OS=Arabidopsis thaliana OX=3702 GN=At1g21400 PE=2 SV=1	2	1	1	1	5	1	3.8	41.601	0.0043488	2.3555	22.0807	19.2133	NA	19.1776	NA	NA	NA	17.4087	14.7538	NA	14.7181	NA	NA	NA	NA	NA	19.5799	NA	NA	NA	NA	NA	NA	NA	NA	NA	1	0	0	0	0	0	528	F4KIN4;Q9LPL5	1;1	1;1
O22898	Long chain acyl-CoA synthetase 1	LACS1	sp|O22898|LACS1_ARATH Long chain acyl-CoA synthetase 1 OS=Arabidopsis thaliana OX=3702 GN=LACS1 PE=2 SV=1	1	2	2	2	5	2	3.8	74.597	0.00077781	3.9709	22.8391	21.8214	NA	NA	NA	NA	NA	17.7947	16.777	NA	NA	NA	NA	NA	22.2396	NA	NA	NA	NA	NA	NA	NA	NA	NA	NA	NA	2	0	0	0	0	0	624	O22898	2	2
O24617	DNA mismatch repair protein MSH2	MSH2	sp|O24617|MSH2_ARATH DNA mismatch repair protein MSH2 OS=Arabidopsis thaliana OX=3702 GN=MSH2 PE=1 SV=1	1	2	2	2	5	2	2.2	105.5	0.00076239	3.6747	21.2821	NA	21.2821	NA	NA	NA	NA	15.7275	NA	15.7275	NA	NA	NA	NA	NA	NA	NA	NA	NA	NA	NA	NA	NA	NA	NA	NA	0	2	0	0	0	0	695	O24617	2	2
O48962	Probable 3-beta-hydroxysteroid-Delta(8),Delta(7)-isomerase	At1g20050	sp|O48962|EBP_ARATH Probable 3-beta-hydroxysteroid-Delta(8),Delta(7)-isomerase OS=Arabidopsis thaliana OX=3702 GN=At1g20050 PE=2 SV=1	1	1	1	1	5	0	4.9	25.146	0.0030141	2.5153	23.9571	NA	NA	NA	NA	NA	NA	21.6352	NA	NA	NA	NA	NA	NA	NA	NA	NA	NA	NA	NA	NA	NA	NA	NA	NA	NA	0	0	0	0	0	0	724	O48962	1	1
O49354	Ubiquinone biosynthesis O-methyltransferase, mitochondrial	COQ3	sp|O49354|COQ3_ARATH Ubiquinone biosynthesis O-methyltransferase, mitochondrial OS=Arabidopsis thaliana OX=3702 GN=COQ3 PE=1 SV=2	1	1	1	1	5	2	4.7	35.332	0.00076825	3.7822	23.6159	21.2344	NA	NA	NA	NA	20.8576	19.7091	17.3275	NA	NA	NA	NA	16.9508	21.8056	NA	NA	NA	NA	22.5708	NA	NA	NA	NA	NA	NA	1	0	0	0	0	1	739	O49354	1	1
O64635	Cytochrome P450 76C4	CYP76C4	sp|O64635|C76C4_ARATH Cytochrome P450 76C4 OS=Arabidopsis thaliana OX=3702 GN=CYP76C4 PE=3 SV=1	1	1	1	1	5	0	2.2	56.933	1	-2	27.0812	NA	NA	NA	NA	NA	NA	22.3808	NA	NA	NA	NA	NA	NA	NA	NA	NA	NA	NA	NA	NA	NA	NA	NA	NA	NA	0	0	0	0	0	0	766	O64635	1	1
O80502	F-box/kelch-repeat protein At2g44630	At2g44630	sp|O80502|FBK47_ARATH F-box/kelch-repeat protein At2g44630 OS=Arabidopsis thaliana OX=3702 GN=At2g44630 PE=2 SV=1	1	1	1	1	5	3	3	42.672	0.0097691	2.034	24.4395	21.028	21.2218	22.1222	NA	NA	NA	19.9159	16.5044	16.6982	17.5987	NA	NA	NA	21.6098	22.0605	22.7037	NA	NA	NA	NA	NA	NA	NA	NA	NA	1	1	1	0	0	0	837	O80502	1	1
O81488	PHD finger protein ALFIN-LIKE 4	AL4	sp|O81488|ALFL4_ARATH PHD finger protein ALFIN-LIKE 4 OS=Arabidopsis thaliana OX=3702 GN=AL4 PE=1 SV=2	1	1	1	1	5	2	4.3	28.779	0.0056741	2.2729	23.687	21.4682	21.4882	NA	NA	NA	NA	20.8796	18.6609	18.6808	NA	NA	NA	NA	22.0395	22.3162	NA	NA	NA	NA	NA	NA	NA	NA	NA	NA	1	1	0	0	0	0	900	O81488	1	1
P38025	Phosphoribosylaminoimidazole-succinocarboxamide synthase, chloroplastic	PUR7	sp|P38025|PUR7_ARATH Phosphoribosylaminoimidazole-succinocarboxamide synthase, chloroplastic OS=Arabidopsis thaliana OX=3702 GN=PUR7 PE=2 SV=2	1	1	1	1	5	0	4.4	46.063	0.0080863	2.142	22.1879	NA	NA	NA	NA	NA	NA	17.4875	NA	NA	NA	NA	NA	NA	NA	NA	NA	NA	NA	NA	NA	NA	NA	NA	NA	NA	0	0	0	0	0	0	1098	P38025	1	1
Q38953	Probable pre-mRNA-splicing factor ATP-dependent RNA helicase DEAH5	At3g26560	sp|Q38953|DEAH5_ARATH Probable pre-mRNA-splicing factor ATP-dependent RNA helicase DEAH5 OS=Arabidopsis thaliana OX=3702 GN=At3g26560 PE=1 SV=2	1	1	1	1	5	1	0.9	134.16	0.0076525	2.1699	23.351	21.2834	NA	NA	NA	NA	NA	17.3286	15.2611	NA	NA	NA	NA	NA	21.7016	NA	NA	NA	NA	NA	NA	NA	NA	NA	NA	NA	1	0	0	0	0	0	1528	Q38953	1	1
Q39160	Myosin-5	XI-1	sp|Q39160|MYO5_ARATH Myosin-5 OS=Arabidopsis thaliana OX=3702 GN=XI-1 PE=1 SV=1	1	6	2	2	5	1	4.5	172.91	0.0056754	2.2729	23.3348	NA	NA	NA	NA	20.0926	NA	16.827	NA	NA	NA	NA	13.5848	NA	NA	NA	NA	NA	22.0786	NA	NA	NA	NA	NA	NA	NA	0	0	0	1	0	0	1551	Q39160	6	2
Q41932	Oxygen-evolving enhancer protein 3-2, chloroplastic	PSBQ2	sp|Q41932|PSBQ2_ARATH Oxygen-evolving enhancer protein 3-2, chloroplastic OS=Arabidopsis thaliana OX=3702 GN=PSBQ2 PE=1 SV=2	1	2	2	2	5	2	11.7	24.643	0.00028409	5.6552	24.1042	NA	NA	NA	21.7723	20.3786	NA	20.2969	NA	NA	NA	17.965	16.5712	NA	NA	NA	NA	NA	22.3516	NA	NA	NA	NA	NA	NA	NA	0	0	0	1	1	0	1589	Q41932	2	2
Q67ZU1	Triacylglycerol lipase 2	LIP2	sp|Q67ZU1|LIP2_ARATH Triacylglycerol lipase 2 OS=Arabidopsis thaliana OX=3702 GN=LIP2 PE=2 SV=1	1	3	3	3	5	2	5.5	46.047	0.00028744	5.8683	22.5277	NA	NA	NA	NA	NA	20.5888	17.7697	NA	NA	NA	NA	NA	16.2669	NA	NA	NA	NA	NA	NA	NA	NA	NA	NA	NA	NA	0	0	0	0	0	2	1721	Q67ZU1	3	3
Q6GKV1	Protein GET4	At5g63220	sp|Q6GKV1|GET4_ARATH Protein GET4 OS=Arabidopsis thaliana OX=3702 GN=MDC12.19 PE=1 SV=1	1	2	2	2	5	1	8.6	37.176	0	6.1308	23.865	NA	22.1794	NA	NA	NA	NA	19.9582	NA	18.2725	NA	NA	NA	NA	NA	22.8638	NA	NA	NA	NA	NA	NA	NA	NA	NA	NA	0	1	0	0	0	0	1735	Q6GKV1	2	2
Q84VZ6	At2g31140	At2g31140	tr|Q84VZ6|Q84VZ6_ARATH At2g31140 OS=Arabidopsis thaliana OX=3702 GN=At2g31140 PE=1 SV=1	1	1	1	1	5	1	11.2	23.132	0	12.874	24.2603	22.753	NA	NA	NA	NA	NA	20.453	18.9456	NA	NA	NA	NA	NA	23.3242	NA	NA	NA	NA	NA	NA	NA	NA	NA	NA	NA	1	0	0	0	0	0	1825	Q84VZ6	1	1
Q8GW47	Afadin/alpha-actinin-binding protein	At2g18876	tr|Q8GW47|Q8GW47_ARATH Afadin/alpha-actinin-binding protein OS=Arabidopsis thaliana OX=3702 GN=At2g18876 PE=1 SV=1	1	3	3	3	5	2	6.8	43.509	0.0095577	2.0391	21.6902	19.9862	20.0323	NA	NA	NA	NA	16.4399	15.2857	15.3319	NA	NA	NA	NA	20.4043	NA	NA	NA	NA	NA	NA	NA	NA	NA	NA	NA	1	1	0	0	0	0	1865	Q8GW47	3	3
Q8H0W0	Protein LPA3	LPA3	sp|Q8H0W0|LPA3_ARATH Protein LPA3 OS=Arabidopsis thaliana OX=3702 GN=LPA3 PE=1 SV=1	1	1	1	1	5	1	5.9	40.029	0.00078064	4.0031	23.5359	NA	NA	21.3666	NA	NA	NA	19.214	NA	NA	17.0447	NA	NA	NA	NA	NA	21.9374	NA	NA	NA	NA	NA	NA	NA	NA	NA	0	0	1	0	0	0	1926	Q8H0W0	1	1
Q8H960	Tobamovirus multiplication protein 2B	TOM2B	sp|Q8H960|TOM2B_ARATH Tobamovirus multiplication protein 2B OS=Arabidopsis thaliana OX=3702 GN=TOM2B PE=2 SV=2	1	1	1	1	5	1	18	12.794	0	8.0423	23.2811	20.9714	NA	NA	NA	NA	NA	20.9592	18.6495	NA	NA	NA	NA	NA	21.5426	NA	NA	NA	NA	NA	NA	NA	NA	NA	NA	NA	1	0	0	0	0	0	1963	Q8H960	1	1
Q8L5R3	Tubulin-folding cofactor D	TFCD	sp|Q8L5R3|TBCD_ARATH Tubulin-folding cofactor D OS=Arabidopsis thaliana OX=3702 GN=TFCD PE=2 SV=1	1	1	1	1	5	0	1.3	139.91	0.00053605	4.4855	24.0568	NA	NA	NA	NA	NA	NA	17.9693	NA	NA	NA	NA	NA	NA	NA	NA	NA	NA	NA	NA	NA	NA	NA	NA	NA	NA	0	0	0	0	0	0	1972	Q8L5R3	1	1
Q8L9R6	At1g68680	At1g68680	tr|Q8L9R6|Q8L9R6_ARATH At1g68680 OS=Arabidopsis thaliana OX=3702 GN=At1g68680 PE=1 SV=1	1	1	1	1	5	1	17.3	8.3509	0.0014709	3.1426	22.3279	NA	NA	NA	NA	NA	20.8887	20.743	NA	NA	NA	NA	NA	19.3037	NA	NA	NA	NA	NA	22.6019	NA	NA	NA	NA	NA	NA	0	0	0	0	0	1	2038	Q8L9R6	1	1
Q8L9X1	Alpha/beta-Hydrolases superfamily protein	At5g20060	tr|Q8L9X1|Q8L9X1_ARATH Alpha/beta-Hydrolases superfamily protein OS=Arabidopsis thaliana OX=3702 GN=At5g20060 PE=1 SV=1	1	2	2	2	5	0	5.6	26.727	0.00052301	4.0767	22.7537	NA	NA	NA	NA	NA	NA	18.5944	NA	NA	NA	NA	NA	NA	NA	NA	NA	NA	NA	NA	NA	NA	NA	NA	NA	NA	0	0	0	0	0	0	2041	Q8L9X1	2	2
Q8RXW0	Rhomboid-like protein 14, mitochondrial	RBL14	sp|Q8RXW0|RBL14_ARATH Rhomboid-like protein 14, mitochondrial OS=Arabidopsis thaliana OX=3702 GN=RBL14 PE=2 SV=1	1	1	1	1	5	1	3.6	37.15	0.0016876	2.9608	24.489	22.1504	NA	NA	NA	NA	NA	20.5821	18.2435	NA	NA	NA	NA	NA	22.7216	NA	NA	NA	NA	NA	NA	NA	NA	NA	NA	NA	1	0	0	0	0	0	2197	Q8RXW0	1	1
Q8W4J2;Q84M93	Mitogen-activated protein kinase 16	MPK16	sp|Q8W4J2|MPK16_ARATH Mitogen-activated protein kinase 16 OS=Arabidopsis thaliana OX=3702 GN=MPK16 PE=2 SV=2	2	6	2	2	5	1	10.8	64.911	0.0012315	3.2208	22.8032	NA	NA	NA	NA	NA	NA	17.6739	NA	NA	NA	NA	NA	NA	NA	NA	NA	NA	NA	NA	NA	NA	NA	NA	NA	NA	1	0	0	0	0	0	2347	Q8W4J2	6;2	2;0
Q945F0	Protein DETOXIFICATION 47, chloroplastic	EDS5	sp|Q945F0|DTX47_ARATH Protein DETOXIFICATION 47, chloroplastic OS=Arabidopsis thaliana OX=3702 GN=DTX47 PE=2 SV=1	1	1	1	1	5	2	2.4	59.528	0.008503	2.0912	25.0258	NA	NA	NA	22.7309	NA	NA	20.778	NA	NA	NA	18.483	NA	NA	NA	NA	NA	25.0551	NA	NA	NA	NA	NA	NA	NA	NA	0	0	0	1	0	1	2499	Q945F0	1	1
Q94JV1	Appr-1-p processing enzyme family protein	At1g69340	tr|Q94JV1|Q94JV1_ARATH Appr-1-p processing enzyme family protein OS=Arabidopsis thaliana OX=3702 GN=At1g69340 PE=1 SV=1	1	1	1	1	5	1	4.1	63.304	0.001	3.4138	22.2457	NA	20.0571	NA	NA	NA	NA	17.2915	NA	15.1028	NA	NA	NA	NA	NA	20.7414	NA	NA	NA	NA	NA	NA	NA	NA	NA	NA	0	1	0	0	0	0	2610	Q94JV1	1	1
Q94K13	Ribulose-phosphate 3-epimerase	F28J7.18	tr|Q94K13|Q94K13_ARATH Ribulose-phosphate 3-epimerase OS=Arabidopsis thaliana OX=3702 GN=At3g01850 PE=1 SV=1	1	1	1	1	5	0	8.4	24.042	0.0014691	3.1288	23.2651	NA	NA	20.4552	NA	NA	NA	21.2651	NA	NA	18.4553	NA	NA	NA	NA	NA	20.8287	NA	NA	NA	NA	NA	NA	NA	NA	NA	0	0	0	0	0	0	2620	Q94K13	1	1
Q96520	Peroxidase 12	PER12	sp|Q96520|PER12_ARATH Peroxidase 12 OS=Arabidopsis thaliana OX=3702 GN=PER12 PE=1 SV=1	1	1	1	1	5	1	4.2	39.559	0	6.3662	24.9572	NA	22.3442	22.4988	NA	NA	NA	21.0503	NA	18.4373	18.5919	NA	NA	NA	NA	23.0285	22.8723	NA	NA	NA	NA	NA	NA	NA	NA	NA	0	1	0	0	0	0	2659	Q96520	1	1
Q9C5J3;F4KIA8	Protein RRC1	At5g25060	sp|Q9C5J3|RRC1_ARATH Protein RRC1 OS=Arabidopsis thaliana OX=3702 GN=RRC1 PE=1 SV=1	2	3	3	3	5	1	3.2	108.28	0.0005305	4.3149	23.5052	NA	21.6937	NA	NA	NA	NA	17.3792	NA	15.9933	NA	NA	NA	NA	NA	22.5218	NA	NA	NA	NA	NA	NA	NA	NA	NA	NA	0	1	0	0	0	0	2702	Q9C5J3	3;1	3;1
Q9C677	Allyl alcohol dehydrogenase, putative	F28B23.3	tr|Q9C677|Q9C677_ARATH Allyl alcohol dehydrogenase, putative OS=Arabidopsis thaliana OX=3702 GN=At1g26320 PE=1 SV=1	1	2	1	1	5	2	6	38.764	1	-2	24.8718	NA	NA	NA	21.8532	NA	22.5305	20.5499	NA	NA	NA	17.5313	NA	18.2085	NA	NA	NA	23.953	NA	24.0145	NA	NA	NA	NA	NA	NA	0	0	0	1	0	1	2724	Q9C677	2	1
Q9C7F9	Probable methyltransferase At1g27930	F13K9.4	sp|Q9C7F9|MT127_ARATH Probable methyltransferase At1g27930 OS=Arabidopsis thaliana OX=3702 GN=At1g27930 PE=1 SV=1	1	2	2	2	5	1	7.6	32.356	0.0016698	2.845	23.1982	20.4892	NA	NA	NA	NA	NA	19.4978	16.7888	NA	NA	NA	NA	NA	21.0603	NA	NA	NA	NA	NA	NA	NA	NA	NA	NA	NA	1	0	0	0	0	0	2750	Q9C7F9	2	2
Q9C9I6	Pentatricopeptide repeat-containing protein At1g71490	PCMP-E67	sp|Q9C9I6|PP116_ARATH Pentatricopeptide repeat-containing protein At1g71490 OS=Arabidopsis thaliana OX=3702 GN=PCMP-E67 PE=2 SV=1	1	1	1	1	5	0	1.3	75.405	1	-2	27.4322	NA	NA	NA	NA	NA	NA	22.4322	NA	NA	NA	NA	NA	NA	NA	NA	NA	NA	NA	NA	NA	NA	NA	NA	NA	NA	0	0	0	0	0	0	2794	Q9C9I6	1	1
Q9FF81	Vacuolar protein sorting-associated protein 36	VPS36	sp|Q9FF81|VPS36_ARATH Vacuolar protein sorting-associated protein 36 OS=Arabidopsis thaliana OX=3702 GN=VPS36 PE=1 SV=1	1	1	1	1	5	1	3	49.033	0.00099975	3.4124	24.5056	22.6992	20.4359	NA	NA	NA	NA	19.5987	17.7923	15.529	NA	NA	NA	NA	23.2704	21.264	NA	NA	NA	NA	NA	NA	NA	NA	NA	NA	1	0	0	0	0	0	2869	Q9FF81	1	1
Q9FKL1	At5g57625	At5g57625	tr|Q9FKL1|Q9FKL1_ARATH At5g57625 OS=Arabidopsis thaliana OX=3702 GN=At5g57625 PE=1 SV=1	1	1	1	1	5	0	6.3	22.889	0.0072056	2.1871	25.4874	NA	NA	NA	NA	NA	NA	22.1655	NA	NA	NA	NA	NA	NA	NA	NA	NA	NA	NA	NA	NA	NA	NA	NA	NA	NA	0	0	0	0	0	0	3027	Q9FKL1	1	1
Q9FMJ0	Phosphatidylinositol 4-kinase beta 1	PI4KB1	sp|Q9FMJ0|P4KB1_ARATH Phosphatidylinositol 4-kinase beta 1 OS=Arabidopsis thaliana OX=3702 GN=PI4KB1 PE=1 SV=1	1	1	1	1	5	0	1.8	126.37	0.0030395	2.6078	23.3228	NA	NA	NA	NA	NA	NA	17.49	NA	NA	NA	NA	NA	NA	NA	NA	NA	NA	NA	NA	NA	NA	NA	NA	NA	NA	0	0	0	0	0	0	3088	Q9FMJ0	1	1
Q9FT97	Alpha-galactosidase 1	AGAL1	sp|Q9FT97|AGAL1_ARATH Alpha-galactosidase 1 OS=Arabidopsis thaliana OX=3702 GN=AGAL1 PE=2 SV=1	1	1	1	1	5	2	3.4	45.709	0.0014681	3.1195	24.0638	NA	19.9666	NA	19.4466	NA	NA	19.5403	NA	15.4431	NA	14.923	NA	NA	NA	20.733	NA	21.4179	NA	NA	NA	NA	NA	NA	NA	NA	0	1	1	0	0	0	3156	Q9FT97	1	1
Q9FUZ2	Peptide deformylase 1B, chloroplastic/mitochondrial	PDF1B	sp|Q9FUZ2|DEF1B_ARATH Peptide deformylase 1B, chloroplastic/mitochondrial OS=Arabidopsis thaliana OX=3702 GN=PDF1B PE=1 SV=2	1	1	1	1	5	1	6.6	30.61	0.00076492	3.7194	22.3177	20.0084	NA	NA	NA	NA	NA	18.1478	15.8385	NA	NA	NA	NA	NA	20.4265	NA	NA	NA	NA	NA	NA	NA	NA	NA	NA	NA	1	0	0	0	0	0	3162	Q9FUZ2	1	1
Q9FX94	Probable carboxylesterase 5	CXE5	sp|Q9FX94|CXE5_ARATH Probable carboxylesterase 5 OS=Arabidopsis thaliana OX=3702 GN=CXE5 PE=2 SV=1	1	3	3	3	5	0	9.7	35.196	0.00099206	3.3217	23.297	NA	NA	NA	NA	NA	NA	19.0781	NA	NA	NA	NA	NA	NA	NA	NA	NA	NA	NA	NA	NA	NA	NA	NA	NA	NA	0	0	0	0	0	0	3189	Q9FX94	3	3
Q9LFN3	Probable sugar phosphate/phosphate translocator At5g11230	At5g11230	sp|Q9LFN3|PT511_ARATH Probable sugar phosphate/phosphate translocator At5g11230 OS=Arabidopsis thaliana OX=3702 GN=At5g11230 PE=2 SV=1	1	1	1	1	5	1	3.7	39.27	1	-2	27.061	NA	NA	25.3465	NA	NA	NA	23.4761	NA	NA	21.7615	NA	NA	NA	NA	NA	25.9173	NA	NA	NA	NA	NA	NA	NA	NA	NA	0	0	1	0	0	0	3280	Q9LFN3	1	1
Q9LQM3	Zinc finger CCCH domain-containing protein 12	At1g32360	sp|Q9LQM3|C3H12_ARATH Zinc finger CCCH domain-containing protein 12 OS=Arabidopsis thaliana OX=3702 GN=At1g32360 PE=2 SV=1	1	1	1	1	5	3	5.5	40.706	0	7.4882	24.223	22.6424	21.4586	NA	NA	21.1278	NA	20.3161	18.7355	17.5516	NA	NA	17.2209	NA	23.0605	22.1429	NA	NA	22.8993	NA	NA	NA	NA	NA	NA	NA	1	1	0	0	1	0	3454	Q9LQM3	1	1
Q9LVU5	50S ribosomal protein L9, chloroplastic	At5g53070	tr|Q9LVU5|Q9LVU5_ARATH 50S ribosomal protein L9, chloroplastic OS=Arabidopsis thaliana OX=3702 GN=MNB8.13 PE=1 SV=1	1	1	1	1	5	1	6.8	25.351	0.0016738	2.8764	23.001	NA	NA	NA	19.106	NA	NA	19.416	NA	NA	NA	15.521	NA	NA	NA	NA	NA	21.2057	NA	NA	NA	NA	NA	NA	NA	NA	0	0	0	1	0	0	3588	Q9LVU5	1	1
Q9LW85	MAR-binding filament-like protein 1	MFP1	sp|Q9LW85|MFP1_ARATH MAR-binding filament-like protein 1 OS=Arabidopsis thaliana OX=3702 GN=MFP1 PE=2 SV=2	1	1	1	1	5	1	2.3	81.972	0.0014652	3.1013	25.2387	NA	NA	22.7623	NA	NA	21.3547	19.9908	NA	NA	17.5144	NA	NA	16.1067	NA	NA	23.1372	NA	NA	22.8458	NA	NA	NA	NA	NA	NA	0	0	1	0	0	0	3603	Q9LW85	1	1
Q9LZQ9	Probable pre-mRNA-splicing factor ATP-dependent RNA helicase DEAH2	T12C14_10	sp|Q9LZQ9|DEAH2_ARATH Probable pre-mRNA-splicing factor ATP-dependent RNA helicase DEAH2 OS=Arabidopsis thaliana OX=3702 GN=At3g62310 PE=2 SV=1	1	7	1	1	5	2	10.5	82.693	0.0016863	2.9476	22.751	20.1407	NA	20.431	NA	NA	NA	17.4656	14.8553	NA	15.1456	NA	NA	NA	20.7119	NA	21.0018	NA	NA	NA	NA	NA	NA	NA	NA	NA	1	0	1	0	0	0	3688	Q9LZQ9	7	1
Q9M0A5	Gamma-glutamyl peptidase 3	At4g30550	sp|Q9M0A5|GGP3_ARATH Gamma-glutamyl peptidase 3 OS=Arabidopsis thaliana OX=3702 GN=GGP3 PE=1 SV=1	1	2	1	1	5	0	10	28.224	0.0010018	3.4608	23.4515	NA	NA	NA	NA	NA	NA	19.8666	NA	NA	NA	NA	NA	NA	NA	NA	NA	NA	NA	NA	NA	NA	NA	NA	NA	NA	0	0	0	0	0	0	3708	Q9M0A5	2	1
Q9M3C6	Photosystem I assembly factor PSA3, chloroplastic	T26I12.130	sp|Q9M3C6|PSA3C_ARATH Photosystem I assembly factor PSA3, chloroplastic OS=Arabidopsis thaliana OX=3702 GN=PSA3 PE=1 SV=1	1	1	1	1	5	3	6.9	31.245	0.0016827	2.921	21.3627	NA	NA	NA	19.4016	20.0659	NA	17.1147	NA	NA	NA	15.1537	15.8179	NA	NA	NA	NA	21.5013	21.8373	NA	NA	NA	NA	NA	NA	NA	0	0	0	1	2	0	3783	Q9M3C6	1	1
Q9SBB2	Protein ABC transporter 1, mitochondrial	T15B16.14	sp|Q9SBB2|ABC1_ARATH Protein ABC transporter 1, mitochondrial OS=Arabidopsis thaliana OX=3702 GN=ABC1 PE=2 SV=1	1	2	2	2	5	1	5.5	68.627	0.0091497	2.0633	20.2199	NA	NA	NA	NA	NA	NA	15.05	NA	NA	NA	NA	NA	NA	NA	NA	NA	NA	NA	NA	NA	NA	NA	NA	NA	NA	0	0	1	0	0	0	3939	Q9SBB2	2	2
Q9SE97	Formin-like protein 1	FH1	sp|Q9SE97|FH1_ARATH Formin-like protein 1 OS=Arabidopsis thaliana OX=3702 GN=FH1 PE=1 SV=1	1	3	3	3	5	0	2.8	115.15	0	22.418	23.1872	NA	NA	NA	NA	NA	NA	17.4059	NA	NA	NA	NA	NA	NA	NA	NA	NA	NA	NA	NA	NA	NA	NA	NA	NA	NA	0	0	0	0	0	0	3974	Q9SE97	3	3
Q9SF87	AT3g09850/F8A24_10	F8A24.10	tr|Q9SF87|Q9SF87_ARATH AT3g09850/F8A24_10 OS=Arabidopsis thaliana OX=3702 GN=F8A24.10 PE=1 SV=1	1	2	2	2	5	1	4.1	84.221	0.00056054	5.3803	25.2512	NA	NA	NA	21.1441	NA	NA	20.1636	NA	NA	NA	16.0567	NA	NA	NA	NA	NA	24.1437	NA	NA	NA	NA	NA	NA	NA	NA	0	0	0	1	0	0	3993	Q9SF87	2	2
Q9SH87	Chaperone protein dnaJ-like protein	At2g38000	tr|Q9SH87|Q9SH87_ARATH Chaperone protein dnaJ-like protein OS=Arabidopsis thaliana OX=3702 GN=At2g38000 PE=1 SV=1	1	4	4	4	5	1	8.4	46.242	0	8.8972	23.1765	NA	NA	20.7489	NA	NA	NA	18.5327	NA	NA	16.1051	NA	NA	NA	NA	NA	21.382	NA	NA	NA	NA	NA	NA	NA	NA	NA	0	0	1	0	0	0	4025	Q9SH87	4	4
Q9SJM8	Protein YIP	At2g36300	tr|Q9SJM8|Q9SJM8_ARATH Protein YIP OS=Arabidopsis thaliana OX=3702 GN=At2g36300 PE=1 SV=2	1	2	1	1	5	1	12.5	27.094	0.00077081	3.8282	23.7155	NA	NA	22.3277	NA	NA	NA	20.5457	NA	NA	19.1578	NA	NA	NA	NA	NA	22.7012	NA	NA	NA	NA	NA	NA	NA	NA	NA	0	0	1	0	0	0	4087	Q9SJM8	2	1
Q9SR36	Glutathione S-transferase U8	GSTU8	sp|Q9SR36|GSTU8_ARATH Glutathione S-transferase U8 OS=Arabidopsis thaliana OX=3702 GN=GSTU8 PE=2 SV=1	1	3	3	3	5	1	15.2	25.714	0.001467	3.1151	24.0934	NA	NA	NA	NA	NA	21.8688	20.7714	NA	NA	NA	NA	NA	18.5468	NA	NA	NA	NA	NA	22.9745	NA	NA	NA	NA	NA	NA	0	0	0	0	0	1	4198	Q9SR36	3	3
Q9SRK6	Putative 60S ribosomal protein L37a-1	RPL37AB	sp|Q9SRK6|R37A1_ARATH Putative 60S ribosomal protein L37a-1 OS=Arabidopsis thaliana OX=3702 GN=RPL37AB PE=3 SV=1	1	3	1	1	5	2	33.7	10.445	1	-2	24.8115	22.0187	NA	NA	21.4612	NA	NA	22.8115	20.0188	NA	NA	19.4612	NA	NA	22.6052	NA	NA	23.8007	NA	NA	NA	NA	NA	NA	NA	NA	1	0	0	1	0	0	4209	Q9SRK6	3	1
Q9SVM8	Glycine-rich RNA-binding protein 2, mitochondrial	RBG2	sp|Q9SVM8|RBG2_ARATH Glycine-rich RNA-binding protein 2, mitochondrial OS=Arabidopsis thaliana OX=3702 GN=RBG2 PE=1 SV=1	1	2	2	2	5	1	15.8	15.702	0.0093416	2.0441	23.268	20.9449	NA	NA	NA	NA	NA	20.9461	18.623	NA	NA	NA	NA	NA	21.3631	NA	NA	NA	NA	NA	NA	NA	NA	NA	NA	NA	1	0	0	0	0	0	4316	Q9SVM8	2	2
Q9ZQX8	Protein NETWORKED 1C	NET1C	sp|Q9ZQX8|NET1C_ARATH Protein NETWORKED 1C OS=Arabidopsis thaliana OX=3702 GN=NET1C PE=3 SV=1	1	1	1	1	5	3	1	127.71	0.0089405	2.0738	23.8005	21.8916	21.6317	NA	NA	NA	NA	18.0191	16.1102	15.8504	NA	NA	NA	NA	22.3097	22.3161	NA	NA	NA	NA	NA	NA	NA	NA	NA	NA	1	1	1	0	0	0	4503	Q9ZQX8	1	1
Q9ZW84	3-isopropylmalate dehydratase small subunit 2	IPMI2	sp|Q9ZW84|LEUD1_ARATH 3-isopropylmalate dehydratase small subunit 2 OS=Arabidopsis thaliana OX=3702 GN=SSU2 PE=1 SV=1	1	3	2	2	5	2	16	27.043	0.0014663	3.1114	23.266	NA	NA	NA	NA	21.6177	NA	19.2487	NA	NA	NA	NA	17.3323	NA	NA	NA	NA	NA	23.2016	NA	NA	NA	NA	NA	NA	NA	0	0	0	0	2	0	4599	Q9ZW84	3	2
A0A1P8B8Q4	Uncharacterized protein	At4g05555	tr|A0A1P8B8Q4|A0A1P8B8Q4_ARATH Uncharacterized protein OS=Arabidopsis thaliana OX=3702 GN=At4g05555 PE=4 SV=1	1	1	1	1	4	2	7.4	15.314	1	-2	24.8867	NA	22.6226	NA	21.9235	NA	NA	21.4273	NA	19.1631	NA	18.464	NA	NA	NA	23.4506	NA	24.2476	NA	NA	NA	NA	NA	NA	NA	NA	0	1	0	1	0	0	35	A0A1P8B8Q4	1	1
A8MRY9	UDP-N-acetylglucosamine transporter UGNT1	At4g32272	sp|A8MRY9|UGNT1_ARATH UDP-N-acetylglucosamine transporter UGNT1 OS=Arabidopsis thaliana OX=3702 GN=UGNT1 PE=1 SV=1	1	1	1	1	4	0	6.4	37.64	0.0045683	2.3322	26.5876	NA	NA	NA	NA	NA	NA	19.7104	NA	NA	NA	NA	NA	NA	NA	NA	NA	NA	NA	NA	NA	NA	NA	NA	NA	NA	0	0	0	0	0	0	71	A8MRY9	1	1
CON__sp|P02668|CASK_BOVIN	Kappa-casein	CSN3	sp|P02668|CASK_BOVIN Kappa-casein OS=Bos taurus GN=CSN3 PE=1 SV=1	1	2	2	2	4	1	15.3	21.269	0	20.24	24.6995	NA	NA	20.2547	NA	NA	NA	19.5874	NA	NA	17.4473	NA	NA	NA	NA	NA	20.6544	NA	NA	NA	NA	NA	NA	NA	NA	NA	0	0	1	0	0	0	122	CON__sp|P02668|CASK_BOVIN	2	2
CON__sp|P07224|PROS_BOVIN	Vitamin K-dependent protein S	PROS1	sp|P07224|PROS_BOVIN Vitamin K-dependent protein S OS=Bos taurus GN=PROS1 PE=1 SV=1	1	1	1	1	4	0	1.3	75.132	0.0058944	2.2572	26.0238	NA	NA	NA	NA	NA	NA	20.8144	NA	NA	NA	NA	NA	NA	NA	NA	NA	NA	NA	NA	NA	NA	NA	NA	NA	NA	0	0	0	0	0	0	127	CON__sp|P07224|PROS_BOVIN	1	1
CON__sp|P08727|K1C19_HUMAN	Keratin, type I cytoskeletal 19	KRT19	sp|P08727|K1C19_HUMAN Keratin, type I cytoskeletal 19 OS=Homo sapiens GN=KRT19 PE=1 SV=4	1	8	2	2	4	4	21	44.105	0	6.2309	25.7487	NA	NA	NA	NA	23.7955	25.3177	20.3898	NA	NA	NA	NA	18.1364	20.0502	NA	NA	NA	NA	25.5628	26.5144	NA	NA	NA	NA	NA	NA	0	0	0	0	2	2	128	CON__sp|P08727|K1C19_HUMAN	8	2
CON__sp|P19013|K2C4_HUMAN	Keratin, type II cytoskeletal 4	KRT4	sp|P19013|K2C4_HUMAN Keratin, type II cytoskeletal 4 OS=Homo sapiens GN=KRT4 PE=1 SV=4	1	7	3	3	4	4	12.4	57.285	0.00055617	5.2261	24.2562	24.2562	NA	NA	NA	NA	NA	19.5013	19.5013	NA	NA	NA	NA	NA	NA	NA	NA	NA	NA	NA	NA	NA	NA	NA	NA	NA	4	0	0	0	0	0	137	CON__sp|P19013|K2C4_HUMAN	7	3
CON__sp|Q9QWL7|K1C17_MOUSE	Keratin, type I cytoskeletal 17	Krt17	sp|Q9QWL7|K1C17_MOUSE Keratin, type I cytoskeletal 17 OS=Mus musculus GN=Krt17 PE=1 SV=3	1	31	2	2	4	4	58.9	48.161	0	31.083	25.3928	NA	NA	NA	NA	23.2867	25.0114	20.5855	NA	NA	NA	NA	18.4794	20.2041	NA	NA	NA	NA	24.3193	26.2941	NA	NA	NA	NA	NA	NA	0	0	0	0	2	2	173	CON__sp|Q9QWL7|K1C17_MOUSE	31	2
CON__tr|G3N0V2|G3N0V2_BOVIN	Uncharacterized protein	KRT1	tr|G3N0V2|G3N0V2_BOVIN Uncharacterized protein OS=Bos taurus GN=KRT1 PE=1 SV=1	1	14	4	2	4	0	19.1	63.151	0	7.0675	23.9191	NA	NA	NA	NA	NA	NA	18.5848	NA	NA	NA	NA	NA	NA	NA	NA	NA	NA	NA	NA	NA	NA	NA	NA	NA	NA	0	0	0	0	0	0	176	CON__tr|G3N0V2|G3N0V2_BOVIN	14	4
CON__tr|Q61726|Q61726_MOUSE	Keratin type II (Fragment)	Krt83	tr|Q61726|Q61726_MOUSE Keratin type II (Fragment) OS=Mus musculus GN=Krt83 PE=2 SV=1	1	17	4	3	4	2	22	54.903	0	7.9048	27.033	NA	NA	NA	NA	25.2586	NA	21.8759	NA	NA	NA	NA	19.1901	NA	NA	NA	NA	NA	NA	NA	NA	NA	NA	NA	NA	NA	0	0	0	0	2	0	177	CON__tr|Q61726|Q61726_MOUSE	17	4
F4I366	DNA-directed RNA polymerase I subunit 2	NRPA2	sp|F4I366|NRPA2_ARATH DNA-directed RNA polymerase I subunit 2 OS=Arabidopsis thaliana OX=3702 GN=NRPA2 PE=2 SV=1	1	2	2	2	4	1	2	132.38	1	-2	21.2347	NA	NA	NA	NA	NA	NA	12.6341	NA	NA	NA	NA	NA	NA	NA	NA	NA	NA	NA	NA	NA	NA	NA	NA	NA	NA	0	0	1	0	0	0	246	F4I366	2	2
F4J549	ARM repeat superfamily protein	At3g17340	tr|F4J549|F4J549_ARATH ARM repeat superfamily protein OS=Arabidopsis thaliana OX=3702 GN=At3g17340 PE=1 SV=1	1	2	2	2	4	0	3.2	121.63	0.0028077	2.6145	21.1987	NA	NA	NA	NA	NA	NA	15.5548	NA	NA	NA	NA	NA	NA	NA	NA	NA	NA	NA	NA	NA	NA	NA	NA	NA	NA	0	0	0	0	0	0	356	F4J549	2	2
O23212	Splicing factor U2af large subunit A	U2AF65A	sp|O23212|U2A2A_ARATH Splicing factor U2af large subunit A OS=Arabidopsis thaliana OX=3702 GN=U2AF65A PE=1 SV=2	1	1	1	1	4	2	2.8	63.551	0.0032415	2.4953	22.3072	NA	19.5711	19.4545	NA	NA	NA	18.3072	NA	15.5711	15.4545	NA	NA	NA	NA	20.254	19.8265	NA	NA	NA	NA	NA	NA	NA	NA	NA	0	1	1	0	0	0	646	O23212	1	1
O49663	Zinc finger A20 and AN1 domain-containing stress-associated protein 9	SAP9	sp|O49663|SAP9_ARATH Zinc finger A20 and AN1 domain-containing stress-associated protein 9 OS=Arabidopsis thaliana OX=3702 GN=SAP9 PE=2 SV=1	1	1	1	1	4	3	7.4	18.902	0.00077439	3.8923	23.6607	NA	NA	NA	20.9235	21.3158	21.4705	20.6607	NA	NA	NA	17.9235	18.3158	18.4705	NA	NA	NA	23.2476	23.2888	23.1837	NA	NA	NA	NA	NA	NA	0	0	0	1	1	1	754	O49663	1	1
O82271	At2g31130/T16B12.6	At2g31130	tr|O82271|O82271_ARATH At2g31130/T16B12.6 OS=Arabidopsis thaliana OX=3702 GN=At2g31130 PE=1 SV=2	1	1	1	1	4	1	4.3	47.372	0.00076766	3.7781	23.9668	21.4719	NA	NA	NA	NA	NA	19.3818	16.8869	NA	NA	NA	NA	NA	21.8901	NA	NA	NA	NA	NA	NA	NA	NA	NA	NA	NA	1	0	0	0	0	0	931	O82271	1	1
O82413;F4KFB0	Histidine--tRNA ligase, chloroplastic/mitochondrial;Class II aaRS and biotin synthetases superfamily protein	F12M12_70;At5g03406	sp|O82413|SYHM_ARATH Histidine--tRNA ligase, chloroplastic/mitochondrial OS=Arabidopsis thaliana OX=3702 GN=At3g46100 PE=2 SV=1;tr|F4KFB0|F4KFB0_ARATH Class II aaRS and biotin synthetases superfamily protein OS=Arabidopsis thaliana OX=3702 GN=At5g03406 PE=	2	2	2	2	4	1	4.9	54.558	0.00098985	3.2889	23.342	22.2599	NA	NA	NA	NA	NA	15.9368	17.353	NA	NA	NA	NA	NA	22.8311	NA	NA	NA	NA	NA	NA	NA	NA	NA	NA	NA	1	0	0	0	0	0	942	O82413;F4KFB0	2;1	2;1
O82659	Probable calcium-binding protein CML20	CML20	sp|O82659|CML20_ARATH Probable calcium-binding protein CML20 OS=Arabidopsis thaliana OX=3702 GN=CML20 PE=1 SV=1	1	1	1	1	4	0	7.1	19.409	0.0010025	3.4653	24.4471	NA	NA	NA	NA	NA	NA	20.9877	NA	NA	NA	NA	NA	NA	NA	NA	NA	NA	NA	NA	NA	NA	NA	NA	NA	NA	0	0	0	0	0	0	955	O82659	1	1
P43273;Q39163;Q39140	Transcription factor TGA2;Transcription factor TGA5;Transcription factor TGA6	TGA2;TGA5;TGA6	sp|P43273|TGA2_ARATH Transcription factor TGA2 OS=Arabidopsis thaliana OX=3702 GN=TGA2 PE=1 SV=1;sp|Q39163|TGA5_ARATH Transcription factor TGA5 OS=Arabidopsis thaliana OX=3702 GN=TGA5 PE=1 SV=2;sp|Q39140|TGA6_ARATH Transcription factor TGA6 OS=Arabidopsis	3	2	2	2	4	1	6.4	36.684	0.0058877	2.2481	23.1456	NA	NA	NA	NA	NA	20.8395	19.1193	NA	NA	NA	NA	NA	17.139	NA	NA	NA	NA	NA	NA	NA	NA	NA	NA	NA	NA	0	0	0	0	0	1	1147	P43273;Q39163;Q39140	2;2;1	2;2;1
P93048	GAG1At protein	GAG1At	tr|P93048|P93048_ARATH GAG1At protein OS=Arabidopsis thaliana OX=3702 GN=GAG1At PE=1 SV=1	1	3	3	3	4	2	32.6	9.2895	0.00054113	4.6669	21.7085	20.2563	NA	NA	NA	NA	18.7746	19.3866	17.9343	NA	NA	NA	NA	16.4527	20.6744	NA	NA	NA	NA	20.2587	NA	NA	NA	NA	NA	NA	1	0	0	0	0	1	1354	P93048	3	3
Q0WW21	UDP-glycosyltransferase 75C1	UGT75C1	sp|Q0WW21|U75C1_ARATH UDP-glycosyltransferase 75C1 OS=Arabidopsis thaliana OX=3702 GN=UGT75C1 PE=2 SV=2	1	1	1	1	4	1	4.2	50.702	0.0030338	2.5878	22.9279	20.1544	NA	NA	NA	NA	NA	18.3429	15.5694	NA	NA	NA	NA	NA	20.5725	NA	NA	NA	NA	NA	NA	NA	NA	NA	NA	NA	1	0	0	0	0	0	1454	Q0WW21	1	1
Q39056	Cyclic pyranopterin monophosphate synthase, mitochondrial	CNX3	sp|Q39056|CNX3_ARATH Cyclic pyranopterin monophosphate synthase, mitochondrial OS=Arabidopsis thaliana OX=3702 GN=CNX3 PE=1 SV=1	1	2	2	2	4	1	7	29.512	0.0010033	3.4675	23.0914	NA	NA	NA	NA	NA	20.9584	19.3909	NA	NA	NA	NA	NA	17.258	NA	NA	NA	NA	NA	NA	NA	NA	NA	NA	NA	NA	0	0	0	0	0	1	1541	Q39056	2	2
Q39102	ATP-dependent zinc metalloprotease FTSH 1, chloroplastic	FTSH1	sp|Q39102|FTSH1_ARATH ATP-dependent zinc metalloprotease FTSH 1, chloroplastic OS=Arabidopsis thaliana OX=3702 GN=FTSH1 PE=1 SV=2	1	20	1	1	4	0	31.7	76.758	1	-2	NA	NA	NA	NA	NA	NA	NA	NA	NA	NA	NA	NA	NA	NA	NA	NA	NA	NA	NA	NA	NA	NA	NA	NA	NA	NA	0	0	0	0	0	0	1548	Q39102	20	1
Q5PP37	Histone-lysine N-methyltransferase ATXR2	ATXR2	sp|Q5PP37|ATXR2_ARATH Histone-lysine N-methyltransferase ATXR2 OS=Arabidopsis thaliana OX=3702 GN=ATXR2 PE=2 SV=1	1	2	2	2	4	1	6.1	52.802	0.00052938	4.276	23.2042	NA	NA	21.8777	NA	NA	NA	18.8823	NA	NA	17.5558	NA	NA	NA	NA	NA	22.4485	NA	NA	NA	NA	NA	NA	NA	NA	NA	0	0	1	0	0	0	1692	Q5PP37	2	2
Q7DM58;Q9FVV9;Q8VZZ4;Q9LK62	ABC transporter C family member 4	ABCC4	sp|Q7DM58|AB4C_ARATH ABC transporter C family member 4 OS=Arabidopsis thaliana OX=3702 GN=ABCC4 PE=1 SV=2	4	7	2	2	4	1	5.9	169.08	0.00055866	5.3148	22.0539	19.6073	NA	NA	NA	NA	NA	15.9878	13.5412	NA	NA	NA	NA	NA	20.867	NA	NA	NA	NA	NA	NA	NA	NA	NA	NA	NA	1	0	0	0	0	0	1774	Q7DM58	7;1;1;1	2;0;0;0
Q7PC86	ABC transporter G family member 35	ABCG35	sp|Q7PC86|AB35G_ARATH ABC transporter G family member 35 OS=Arabidopsis thaliana OX=3702 GN=ABCG35 PE=2 SV=1	1	16	1	1	4	2	10.8	162.57	1	-2	23.718	NA	NA	22.3499	20.0485	NA	NA	17.5682	NA	NA	16.2002	13.8987	NA	NA	NA	NA	22.7234	22.1482	NA	NA	NA	NA	NA	NA	NA	NA	0	0	1	1	0	0	1779	Q7PC86	16	1
Q7XJS0	Histone-lysine N-methyltransferase ASHR1	ASHR1	sp|Q7XJS0|ASHR1_ARATH Histone-lysine N-methyltransferase ASHR1 OS=Arabidopsis thaliana OX=3702 GN=ASHR1 PE=1 SV=2	1	1	1	1	4	0	5.4	54.827	0	6.3215	24.4568	NA	NA	NA	NA	NA	NA	19.8718	NA	NA	NA	NA	NA	NA	NA	NA	NA	NA	NA	NA	NA	NA	NA	NA	NA	NA	0	0	0	0	0	0	1787	Q7XJS0	1	1
Q8GWD7	At5g53043	At5g53045	tr|Q8GWD7|Q8GWD7_ARATH At5g53043 OS=Arabidopsis thaliana OX=3702 GN=At5g53045 PE=1 SV=1	1	1	1	1	4	1	11.5	10.752	0.0030353	2.5943	23.3987	NA	21.7107	NA	NA	NA	NA	21.0768	NA	19.3888	NA	NA	NA	NA	NA	22.4398	NA	NA	NA	NA	NA	NA	NA	NA	NA	NA	0	1	0	0	0	0	1872	Q8GWD7	1	1
Q8H116;Q9C512	Mannosyl-oligosaccharide 1,2-alpha-mannosidase MNS2;Mannosyl-oligosaccharide 1,2-alpha-mannosidase MNS1	MNS2;MNS1	sp|Q8H116|MNS2_ARATH Mannosyl-oligosaccharide 1,2-alpha-mannosidase MNS2 OS=Arabidopsis thaliana OX=3702 GN=MNS2 PE=1 SV=1;sp|Q9C512|MNS1_ARATH Mannosyl-oligosaccharide 1,2-alpha-mannosidase MNS1 OS=Arabidopsis thaliana OX=3702 GN=MNS1 PE=1 SV=1	2	2	2	2	4	2	6.5	65.135	0.0054521	2.278	24.533	20.4107	NA	NA	18.9801	NA	NA	19.6261	15.5038	NA	NA	14.0731	NA	NA	20.8289	NA	NA	21.0798	NA	NA	NA	NA	NA	NA	NA	NA	1	0	0	1	0	0	1941	Q8H116;Q9C512	2;1	2;1
Q8L4Q6	Neurofilament light protein	At5g25070	tr|Q8L4Q6|Q8L4Q6_ARATH Neurofilament light protein OS=Arabidopsis thaliana OX=3702 GN=At5g25070 PE=1 SV=1	1	2	2	2	4	1	3.1	82.14	0.0014666	3.1131	22.9598	20.6401	NA	NA	NA	NA	NA	14.9501	15.4306	NA	NA	NA	NA	NA	21.0582	NA	NA	NA	NA	NA	NA	NA	NA	NA	NA	NA	1	0	0	0	0	0	1970	Q8L4Q6	2	2
Q8RWC3	Aminopeptidase (DUF3754)	At3g19340	tr|Q8RWC3|Q8RWC3_ARATH Aminopeptidase (DUF3754) OS=Arabidopsis thaliana OX=3702 GN=At3g19340 PE=1 SV=1	1	1	1	1	4	1	2.1	56.787	0.0025785	2.642	23.8574	NA	NA	NA	20.252	NA	NA	19.3338	NA	NA	NA	15.7285	NA	NA	NA	NA	NA	22.5816	NA	NA	NA	NA	NA	NA	NA	NA	0	0	0	1	0	0	2145	Q8RWC3	1	1
Q8RX71	BAG family molecular chaperone regulator 4	BAG4	sp|Q8RX71|BAG4_ARATH BAG family molecular chaperone regulator 4 OS=Arabidopsis thaliana OX=3702 GN=BAG4 PE=1 SV=1	1	3	3	3	4	0	15.6	29.21	0	13.111	24.1038	NA	NA	NA	NA	NA	NA	20.1969	NA	NA	NA	NA	NA	NA	NA	NA	NA	NA	NA	NA	NA	NA	NA	NA	NA	NA	0	0	0	0	0	0	2175	Q8RX71	3	3
Q8RXE9	Tryptophan--tRNA ligase, chloroplastic/mitochondrial	OVA4	sp|Q8RXE9|SYWM_ARATH Tryptophan--tRNA ligase, chloroplastic/mitochondrial OS=Arabidopsis thaliana OX=3702 GN=OVA4 PE=1 SV=1	1	1	1	1	4	1	5.1	45.3	0.00123	3.2141	23.6121	NA	21.4254	NA	NA	NA	NA	19.1527	NA	16.966	NA	NA	NA	NA	NA	22.1098	NA	NA	NA	NA	NA	NA	NA	NA	NA	NA	0	1	0	0	0	0	2186	Q8RXE9	1	1
Q8S8Q6	Tetraspanin-8	TET8	sp|Q8S8Q6|TET8_ARATH Tetraspanin-8 OS=Arabidopsis thaliana OX=3702 GN=TET8 PE=2 SV=1	1	1	1	1	4	2	3.7	30.658	0.0063234	2.2244	24.7656	22.7884	NA	NA	NA	NA	NA	21.0652	19.0879	NA	NA	NA	NA	NA	23.3596	NA	NA	NA	NA	NA	NA	NA	NA	NA	NA	NA	1	1	0	0	0	0	2222	Q8S8Q6	1	1
Q8VY01	Serine carboxypeptidase-like 46	SCPL46	sp|Q8VY01|SCP46_ARATH Serine carboxypeptidase-like 46 OS=Arabidopsis thaliana OX=3702 GN=SCPL46 PE=2 SV=1	1	1	1	1	4	1	2.4	51.883	0.0025937	2.6936	24.9612	NA	NA	21.6013	NA	NA	20.5797	20.5689	NA	NA	17.209	NA	NA	16.1873	NA	NA	21.8501	NA	NA	22.3562	NA	NA	NA	NA	NA	NA	0	0	0	0	0	1	2243	Q8VY01	1	1
Q8W033	Aldehyde dehydrogenase family 3 member I1, chloroplastic	ALDH3I1	sp|Q8W033|AL3I1_ARATH Aldehyde dehydrogenase family 3 member I1, chloroplastic OS=Arabidopsis thaliana OX=3702 GN=ALDH3I1 PE=1 SV=2	1	2	2	2	4	0	3.5	60.172	0.0028096	2.6182	23.4744	NA	NA	NA	NA	21.0928	NA	18.5203	NA	NA	NA	NA	16.1386	NA	NA	NA	NA	NA	23.0658	NA	NA	NA	NA	NA	NA	NA	0	0	0	0	0	0	2323	Q8W033	2	2
Q93ZE5	Probable acylpyruvase FAHD1, mitochondrial	FAHD1	sp|Q93ZE5|FAHD1_ARATH Probable acylpyruvase FAHD1, mitochondrial OS=Arabidopsis thaliana OX=3702 GN=FAHD1 PE=1 SV=1	1	2	2	2	4	0	14.3	24.283	0.00055325	5.1219	24.2523	NA	NA	NA	NA	NA	NA	20.9303	NA	NA	NA	NA	NA	NA	NA	NA	NA	NA	NA	NA	NA	NA	NA	NA	NA	NA	0	0	0	0	0	0	2439	Q93ZE5	2	2
Q940G3	39S ribosomal protein	MIJ24.9	tr|Q940G3|Q940G3_ARATH 39S ribosomal protein OS=Arabidopsis thaliana OX=3702 GN=MIJ24.9 PE=1 SV=1	1	1	1	1	4	1	19.7	14.437	0.00078023	3.999	23.8602	NA	NA	NA	19.9132	NA	NA	21.5382	NA	NA	NA	17.5913	NA	NA	NA	NA	NA	22.2374	NA	NA	NA	NA	NA	NA	NA	NA	0	0	0	1	0	0	2462	Q940G3	1	1
Q94F20	At5g25460	At5g25460	tr|Q94F20|Q94F20_ARATH At5g25460 OS=Arabidopsis thaliana OX=3702 GN=DGR2 PE=1 SV=1	1	2	2	1	4	1	8.4	39.978	0.00099354	3.3323	22.6431	NA	NA	NA	NA	NA	NA	18.6431	NA	NA	NA	NA	NA	NA	NA	NA	NA	NA	NA	NA	NA	NA	NA	NA	NA	NA	0	0	0	1	0	0	2598	Q94F20	2	2
Q9AT60	TLD-domain containing nucleolar protein	At2g05590	tr|Q9AT60|Q9AT60_ARATH TLD-domain containing nucleolar protein OS=Arabidopsis thaliana OX=3702 GN=At2g05590 PE=1 SV=1	1	2	2	2	4	1	9.9	33.29	0.003024	2.5468	23.426	NA	NA	NA	NA	NA	NA	19.426	NA	NA	NA	NA	NA	NA	NA	NA	NA	NA	NA	NA	NA	NA	NA	NA	NA	NA	0	1	0	0	0	0	2676	Q9AT60	2	2
Q9C711	AAR2 protein family	F28G11.5	tr|Q9C711|Q9C711_ARATH AAR2 protein family OS=Arabidopsis thaliana OX=3702 GN=At1g66510 PE=1 SV=1	1	1	1	1	4	0	2.5	45.609	0.0058863	2.2475	22.9914	NA	NA	NA	NA	NA	NA	18.7435	NA	NA	NA	NA	NA	NA	NA	NA	NA	NA	NA	NA	NA	NA	NA	NA	NA	NA	0	0	0	0	0	0	2740	Q9C711	1	1
Q9C912;Q9LMK0	60S ribosomal protein L35a-3;60S ribosomal protein L35a-1	RPL35AC;RPL35AA	sp|Q9C912|R35A3_ARATH 60S ribosomal protein L35a-3 OS=Arabidopsis thaliana OX=3702 GN=RPL35AC PE=3 SV=1;sp|Q9LMK0|R35A1_ARATH 60S ribosomal protein L35a-1 OS=Arabidopsis thaliana OX=3702 GN=RPL35AA PE=3 SV=1	2	6	1	1	4	0	58	12.916	1	-2	24.2778	NA	NA	NA	NA	21.139	NA	21.9559	NA	NA	NA	NA	18.8171	NA	NA	NA	NA	NA	22.8804	NA	NA	NA	NA	NA	NA	NA	0	0	0	0	0	0	2780	Q9C912;Q9LMK0	6;5	1;1
Q9FF53	Probable aquaporin PIP2-4	PIP2-4	sp|Q9FF53|PIP24_ARATH Probable aquaporin PIP2-4 OS=Arabidopsis thaliana OX=3702 GN=PIP2-4 PE=1 SV=1	1	2	1	1	4	2	7.6	30.952	0.00054392	4.7849	23.9494	21.8739	NA	21.7836	NA	NA	NA	20.6275	18.552	NA	18.4617	NA	NA	NA	22.4451	NA	22.3544	NA	NA	NA	NA	NA	NA	NA	NA	NA	1	0	1	0	0	0	2866	Q9FF53	2	1
Q9FI36	2-oxoglutarate (2OG) and Fe(II)-dependent oxygenase superfamily protein	At5g48020	tr|Q9FI36|Q9FI36_ARATH 2-oxoglutarate (2OG) and Fe(II)-dependent oxygenase superfamily protein OS=Arabidopsis thaliana OX=3702 GN=MDN11.10 PE=1 SV=1	1	1	1	1	4	0	6.2	39.846	0.00053807	4.5491	24.5939	NA	NA	21.9666	NA	NA	NA	20.5064	NA	NA	17.8791	NA	NA	NA	NA	NA	22.3625	NA	NA	NA	NA	NA	NA	NA	NA	NA	0	0	0	0	0	0	2962	Q9FI36	1	1
Q9FJM5	Anthranilate synthase beta subunit 2, chloroplastic	ASB2	sp|Q9FJM5|ASB2_ARATH Anthranilate synthase beta subunit 2, chloroplastic OS=Arabidopsis thaliana OX=3702 GN=ASB2 PE=2 SV=1	1	1	1	1	4	1	9.5	30.32	0.0030303	2.5739	23.6995	NA	20.9929	NA	NA	20.3712	NA	20.5296	NA	17.823	NA	NA	17.2013	NA	NA	21.735	NA	NA	22.0096	NA	NA	NA	NA	NA	NA	NA	0	1	0	0	0	0	2996	Q9FJM5	1	1
Q9FKA4	Peroxidase 62	PER62	sp|Q9FKA4|PER62_ARATH Peroxidase 62 OS=Arabidopsis thaliana OX=3702 GN=PER62 PE=2 SV=1	1	2	2	2	4	1	13.2	34.133	0.0016811	2.9104	22.4156	NA	NA	20.4503	NA	NA	NA	18.2456	NA	NA	16.2803	NA	NA	NA	NA	NA	21.0211	NA	NA	NA	NA	NA	NA	NA	NA	NA	0	0	1	0	0	0	3018	Q9FKA4	2	2
Q9FVR9	FAD/NAD(P)-binding oxidoreductase family protein	F12K22.18	tr|Q9FVR9|Q9FVR9_ARATH FAD/NAD(P)-binding oxidoreductase family protein OS=Arabidopsis thaliana OX=3702 GN=At1g57770 PE=1 SV=1	1	2	2	2	4	1	5.9	61.723	0.00076668	3.7505	22.1865	NA	NA	NA	NA	NA	NA	17.486	NA	NA	NA	NA	NA	NA	NA	NA	NA	NA	NA	NA	NA	NA	NA	NA	NA	NA	0	0	1	0	0	0	3170	Q9FVR9	2	2
Q9FY46	Sulfate transporter 4.1, chloroplastic;	SULTR4;1	sp|Q9FY46|SUT41_ARATH Sulfate transporter 4.1, chloroplastic OS=Arabidopsis thaliana OX=3702 GN=SULTR4;1 PE=1 SV=1	1	3	3	2	4	1	5.8	75.095	0	20.648	23.8363	21.9281	NA	NA	NA	NA	NA	17.2252	17.0213	NA	NA	NA	NA	NA	22.3463	NA	NA	NA	NA	NA	NA	NA	NA	NA	NA	NA	1	0	0	0	0	0	3196	Q9FY46	3	3
Q9FZD2	Chromatin modification-like protein	T1K7.16	tr|Q9FZD2|Q9FZD2_ARATH Chromatin modification-like protein OS=Arabidopsis thaliana OX=3702 GN=SNS1 PE=1 SV=1	1	1	1	1	4	1	12.8	15.209	0.0014706	3.1402	21.9108	20.1763	NA	NA	NA	NA	NA	18.7409	17.0063	NA	NA	NA	NA	NA	20.5945	NA	NA	NA	NA	NA	NA	NA	NA	NA	NA	NA	1	0	0	0	0	0	3223	Q9FZD2	1	1
Q9LFA4	IQ domain-containing protein IQM3	F8J2_40	sp|Q9LFA4|IQM3_ARATH IQ domain-containing protein IQM3 OS=Arabidopsis thaliana OX=3702 GN=IQM3 PE=2 SV=1	1	1	1	1	4	0	4.4	51.154	0.0039134	2.4148	24.4106	NA	NA	NA	NA	NA	NA	19.6032	NA	NA	NA	NA	NA	NA	NA	NA	NA	NA	NA	NA	NA	NA	NA	NA	NA	NA	0	0	0	0	0	0	3268	Q9LFA4	1	1
Q9LK58	Pentatricopeptide repeat-containing protein At3g13150	At3g13150	sp|Q9LK58|PP225_ARATH Pentatricopeptide repeat-containing protein At3g13150 OS=Arabidopsis thaliana OX=3702 GN=At3g13150 PE=2 SV=1	1	1	1	1	4	2	3.6	60.629	0.0009901	3.2923	22.2709	NA	NA	19.3848	NA	NA	19.6358	17.7473	NA	NA	14.8612	NA	NA	15.1123	NA	NA	19.9526	NA	NA	21.4022	NA	NA	NA	NA	NA	NA	0	0	0	1	0	1	3372	Q9LK58	1	1
Q9LX66	Receptor-like protein kinase HERK 1	HERK1	sp|Q9LX66|HERK_ARATH Receptor-like protein kinase HERK 1 OS=Arabidopsis thaliana OX=3702 GN=HERK1 PE=1 SV=1	1	3	1	1	4	2	4.2	91.466	0.0023613	2.7106	24.1037	22.3973	NA	22.6205	NA	NA	NA	18.9338	17.2274	NA	17.4506	NA	NA	NA	22.8155	NA	22.994	NA	NA	NA	NA	NA	NA	NA	NA	NA	1	0	1	0	0	0	3608	Q9LX66	3	1
Q9LXT9;Q9LTG5;Q9AUE0	Callose synthase 3;Callose synthase 4;Callose synthase 1	CALS3;CALS4;CALS1	sp|Q9LXT9|CALS3_ARATH Callose synthase 3 OS=Arabidopsis thaliana OX=3702 GN=CALS3 PE=3 SV=3;sp|Q9LTG5|CALS4_ARATH Callose synthase 4 OS=Arabidopsis thaliana OX=3702 GN=CALS4 PE=3 SV=2;sp|Q9AUE0|CALS1_ARATH Callose synthase 1 OS=Arabidopsis thaliana OX=3702	3	4	4	2	4	0	2.9	226.18	0.0017048	3.0758	23.7013	NA	NA	NA	NA	NA	NA	17.1468	NA	NA	NA	NA	NA	NA	NA	NA	NA	NA	NA	NA	NA	NA	NA	NA	NA	NA	0	0	0	0	0	0	3626	Q9LXT9;Q9LTG5;Q9AUE0	4;2;2	4;2;2
Q9SAI1	Factor of DNA methylation 5	FDM5	sp|Q9SAI1|FDM5_ARATH Factor of DNA methylation 5 OS=Arabidopsis thaliana OX=3702 GN=FDM5 PE=2 SV=1	1	1	1	1	4	0	2.1	74.293	0.0010152	3.6589	24.4031	NA	NA	NA	NA	NA	NA	19.3157	NA	NA	NA	NA	NA	NA	NA	NA	NA	NA	NA	NA	NA	NA	NA	NA	NA	NA	0	0	0	0	0	0	3921	Q9SAI1	1	1
Q9SCZ8	AT3g51510/F26O13_150	F26O13.150	tr|Q9SCZ8|Q9SCZ8_ARATH AT3g51510/F26O13_150 OS=Arabidopsis thaliana OX=3702 GN=F26O13.150 PE=1 SV=1	1	1	1	1	4	0	8.3	19.846	0.0030324	2.5812	22.4307	NA	NA	NA	NA	NA	NA	19.6233	NA	NA	NA	NA	NA	NA	NA	NA	NA	NA	NA	NA	NA	NA	NA	NA	NA	NA	0	0	0	0	0	0	3954	Q9SCZ8	1	1
Q9SJK9	Pentatricopeptide repeat-containing protein At2g36980, mitochondrial	PCMP-E73	sp|Q9SJK9|PP189_ARATH Pentatricopeptide repeat-containing protein At2g36980, mitochondrial OS=Arabidopsis thaliana OX=3702 GN=PCMP-E73 PE=2 SV=1	1	1	1	1	4	2	2.2	69.096	1	-2	25.5545	23.7224	23.3561	NA	NA	NA	NA	20.6003	18.7682	18.4019	NA	NA	NA	NA	24.2936	24.1841	NA	NA	NA	NA	NA	NA	NA	NA	NA	NA	1	1	0	0	0	0	4084	Q9SJK9	1	1
Q9SQZ9	PITH domain-containing protein At3g04780	At3g04780	sp|Q9SQZ9|PITH1_ARATH PITH domain-containing protein At3g04780 OS=Arabidopsis thaliana OX=3702 GN=At3g04780 PE=1 SV=2	1	1	1	1	4	4	8.5	19.67	0.00053191	4.3573	23.0393	NA	NA	NA	20.5267	21.3251	21.2669	20.0394	NA	NA	NA	17.5267	18.3251	18.2669	NA	NA	NA	22.8509	23.2981	22.98	NA	NA	NA	NA	NA	NA	0	0	0	1	2	1	4192	Q9SQZ9	1	1
Q9SR32	UPF0161 protein At3g09310	At3g09310	sp|Q9SR32|U161_ARATH UPF0161 protein At3g09310 OS=Arabidopsis thaliana OX=3702 GN=At3g09310 PE=2 SV=2	1	1	1	1	4	2	8.2	19.452	0.003237	2.4746	25.264	NA	NA	NA	NA	22.7973	23.2108	21.8046	NA	NA	NA	NA	19.3379	19.7514	NA	NA	NA	NA	24.5688	24.6948	NA	NA	NA	NA	NA	NA	0	0	0	0	1	1	4196	Q9SR32	1	1
Q9STS3	Anaphase-promoting complex subunit 8	APC8	sp|Q9STS3|CDC23_ARATH Anaphase-promoting complex subunit 8 OS=Arabidopsis thaliana OX=3702 GN=APC8 PE=1 SV=1	1	1	1	1	4	2	3.8	67.134	0.0034674	2.4638	23.2864	20.6013	20.9861	NA	NA	NA	NA	18.5316	15.8464	16.2312	NA	NA	NA	NA	21.0194	21.6704	NA	NA	NA	NA	NA	NA	NA	NA	NA	NA	1	1	0	0	0	0	4260	Q9STS3	1	1
Q9SZR6	Transmembrane protein	F27B13.200	tr|Q9SZR6|Q9SZR6_ARATH Transmembrane protein OS=Arabidopsis thaliana OX=3702 GN=At4g29960 PE=1 SV=1	1	1	1	1	4	0	10	31.901	0	8.2879	24.2465	NA	NA	NA	NA	NA	NA	20.546	NA	NA	NA	NA	NA	NA	NA	NA	NA	NA	NA	NA	NA	NA	NA	NA	NA	NA	0	0	0	0	0	0	4389	Q9SZR6	1	1
Q9T0H1	At4g13500	T6G15.50	tr|Q9T0H1|Q9T0H1_ARATH At4g13500 OS=Arabidopsis thaliana OX=3702 GN=At4g13500 PE=1 SV=1	1	2	1	1	4	2	24.8	13.817	0	14.029	23.4674	NA	NA	NA	20.5114	21.3183	21.0823	21.1454	NA	NA	NA	18.1895	18.9964	18.7603	NA	NA	NA	22.6112	23.0898	22.5663	NA	NA	NA	NA	NA	NA	0	0	0	1	0	1	4413	Q9T0H1	2	1
Q9XGX9	Mitochondrial import inner membrane translocase subunit TIM9	TIM9	sp|Q9XGX9|TIM9_ARATH Mitochondrial import inner membrane translocase subunit TIM9 OS=Arabidopsis thaliana OX=3702 GN=TIM9 PE=1 SV=2	1	1	1	1	4	2	12.9	10.715	0.0054533	2.2789	NA	NA	NA	NA	NA	NA	NA	NA	NA	NA	NA	NA	NA	NA	NA	NA	NA	NA	NA	NA	NA	NA	NA	NA	NA	NA	0	0	0	1	1	0	4439	Q9XGX9	1	1
Q9ZQ94;Q9ZQ95	UDP-glycosyltransferase 73C5;UDP-glycosyltransferase 73C6	UGT73C5;UGT73C6	sp|Q9ZQ94|U73C5_ARATH UDP-glycosyltransferase 73C5 OS=Arabidopsis thaliana OX=3702 GN=UGT73C5 PE=2 SV=1;sp|Q9ZQ95|U73C6_ARATH UDP-glycosyltransferase 73C6 OS=Arabidopsis thaliana OX=3702 GN=UGT73C6 PE=2 SV=1	2	3	2	2	4	1	7.5	55.798	0.0005487	4.9364	23.308	NA	NA	NA	NA	20.4923	NA	17.2779	NA	NA	NA	NA	15.8484	NA	NA	NA	NA	NA	22.4653	NA	NA	NA	NA	NA	NA	NA	0	0	0	0	1	0	4496	Q9ZQ94;Q9ZQ95	3;2	2;1
Q9ZUX7	tRNA dimethylallyltransferase 2	IPT2	sp|Q9ZUX7|IPT2_ARATH tRNA dimethylallyltransferase 2 OS=Arabidopsis thaliana OX=3702 GN=IPT2 PE=1 SV=2	1	2	2	2	4	0	6.9	53.098	0	7.2036	23.3269	NA	NA	19.3223	NA	NA	NA	17.3996	NA	NA	14.7373	NA	NA	NA	NA	NA	20.0376	NA	NA	NA	NA	NA	NA	NA	NA	NA	0	0	0	0	0	0	4556	Q9ZUX7	2	2
Q9ZW82	Pirin-like protein 2	PRN2	sp|Q9ZW82|PRNL2_ARATH Pirin-like protein 2 OS=Arabidopsis thaliana OX=3702 GN=PRN2 PE=1 SV=3	1	2	2	2	4	0	10.9	35.538	0.0010096	3.5936	23.7824	NA	NA	20.9328	NA	NA	NA	19.1443	NA	NA	17.3478	NA	NA	NA	NA	NA	21.3063	NA	NA	NA	NA	NA	NA	NA	NA	NA	0	0	0	0	0	0	4598	Q9ZW82	2	2
A0A178VY62	TRAF-like family protein	At2g25320	tr|A0A178VY62|A0A178VY62_ARATH TRAF-like family protein OS=Arabidopsis thaliana OX=3702 GN=At2g25320 PE=1 SV=1	1	1	1	1	3	0	0.9	187.81	0.004136	2.3975	23.3765	NA	NA	NA	NA	NA	NA	17.0911	NA	NA	NA	NA	NA	NA	NA	NA	NA	NA	NA	NA	NA	NA	NA	NA	NA	NA	0	0	0	0	0	0	1	A0A178VY62	1	1
CON__sp|P02539|K2M1_SHEEP	Keratin, type II microfibrillar (Fragment)	p|P02539|K2M1_SHEEP	sp|P02539|K2M1_SHEEP Keratin, type II microfibrillar (Fragment) OS=Ovis aries PE=1 SV=1	1	10	3	3	3	0	83.5	12.683	0	49.975	25.3012	NA	NA	NA	NA	NA	NA	21.6493	NA	NA	NA	NA	NA	NA	NA	NA	NA	NA	NA	NA	NA	NA	NA	NA	NA	NA	0	0	0	0	0	0	118	CON__sp|P02539|K2M1_SHEEP	10	3
CON__sp|Q14532|K1H2_HUMAN	Keratin, type I cuticular Ha2	KRT32	sp|Q14532|K1H2_HUMAN Keratin, type I cuticular Ha2 OS=Homo sapiens GN=KRT32 PE=2 SV=3	1	6	2	2	3	2	10.5	50.343	0.00028289	5.5858	23.7389	NA	NA	NA	NA	23.7389	NA	17.4663	NA	NA	NA	NA	17.4663	NA	NA	NA	NA	NA	NA	NA	NA	NA	NA	NA	NA	NA	0	0	0	0	2	0	153	CON__sp|Q14532|K1H2_HUMAN	6	2
CON__sp|Q61765|K1H1_MOUSE	Keratin, type I cuticular Ha1	Krt31	sp|Q61765|K1H1_MOUSE Keratin, type I cuticular Ha1 OS=Mus musculus GN=Krt31 PE=1 SV=2	1	11	2	0	3	3	24	47.117	0	9.8241	24.3352	NA	NA	NA	NA	24.3352	NA	19.435	NA	NA	NA	NA	19.435	NA	NA	NA	NA	NA	NA	NA	NA	NA	NA	NA	NA	NA	0	0	0	0	3	0	160	CON__sp|Q61765|K1H1_MOUSE	11	2
CON__sp|Q99PS0|K1C23_MOUSE	Keratin, type I cytoskeletal 23	Krt23	sp|Q99PS0|K1C23_MOUSE Keratin, type I cytoskeletal 23 OS=Mus musculus GN=Krt23 PE=1 SV=1	1	4	3	3	3	2	11.8	48.026	0.00028703	5.8525	23.768	NA	NA	NA	NA	NA	23.1584	19.0675	NA	NA	NA	NA	NA	18.458	NA	NA	NA	NA	NA	NA	NA	NA	NA	NA	NA	NA	0	0	0	0	0	2	171	CON__sp|Q99PS0|K1C23_MOUSE	4	3
CON__sp|Q9R0H5|K2C71_MOUSE;CON__sp|Q3SY84|K2C71_HUMAN			;	2	8	4	2	3	1	17	57.382	0.001002	3.4631	25.6869	NA	NA	25.1047	NA	NA	NA	19.1424	NA	NA	20.1504	NA	NA	NA	NA	NA	NA	NA	NA	NA	NA	NA	NA	NA	NA	NA	0	0	1	0	0	0	174	CON__sp|Q9R0H5|K2C71_MOUSE;CON__sp|Q3SY84|K2C71_HUMAN	8;5	4;2
F4HUK6	Butanoate--CoA ligase AAE1	AAE1	sp|F4HUK6|AAE1_ARATH Butanoate--CoA ligase AAE1 OS=Arabidopsis thaliana OX=3702 GN=AAE1 PE=1 SV=1	1	2	2	2	3	1	7.9	61.073	0.002595	2.6968	22.4344	NA	NA	NA	NA	NA	18.8525	17.7905	NA	NA	NA	NA	NA	14.2087	NA	NA	NA	NA	NA	20.3366	NA	NA	NA	NA	NA	NA	0	0	0	0	0	1	199	F4HUK6	2	2
F4HWR0;Q9LZJ2	Desiccation-like protein;AT3g62730/F26K9_160	At1g47980;F26K9_160	tr|F4HWR0|F4HWR0_ARATH Desiccation-like protein OS=Arabidopsis thaliana OX=3702 GN=At1g47980 PE=1 SV=1;tr|Q9LZJ2|Q9LZJ2_ARATH AT3g62730/F26K9_160 OS=Arabidopsis thaliana OX=3702 GN=F26K9_160 PE=1 SV=1	2	3	3	3	3	3	7.9	34.293	0	21.047	25.7983	NA	NA	NA	NA	25.7983	NA	21.6143	NA	NA	NA	NA	21.6143	NA	NA	NA	NA	NA	NA	NA	NA	NA	NA	NA	NA	NA	0	0	0	0	3	0	212	F4HWR0;Q9LZJ2	3;2	3;2
F4I9F1;Q9FHF6	ADP-ribosyl cyclase/cyclic ADP-ribose hydrolase;Disease resistance protein (TIR-NBS-LRR class) family	At1g31540;At5g46490	tr|F4I9F1|F4I9F1_ARATH ADP-ribosyl cyclase/cyclic ADP-ribose hydrolase OS=Arabidopsis thaliana OX=3702 GN=At1g31540 PE=1 SV=1;tr|Q9FHF6|Q9FHF6_ARATH Disease resistance protein (TIR-NBS-LRR class) family OS=Arabidopsis thaliana OX=3702 GN=At5g46490 PE=4 SV=	2	2	2	2	3	0	2.4	133.49	1	-2	24.3514	NA	NA	NA	NA	NA	NA	16.0609	NA	NA	NA	NA	NA	NA	NA	NA	NA	NA	NA	NA	NA	NA	NA	NA	NA	NA	0	0	0	0	0	0	267	F4I9F1;Q9FHF6	2;1	2;1
F4IIU4	187-kDa microtubule-associated protein AIR9	AIR9	sp|F4IIU4|AIR9_ARATH 187-kDa microtubule-associated protein AIR9 OS=Arabidopsis thaliana OX=3702 GN=AIR9 PE=1 SV=1	1	3	3	3	3	1	3.6	186.86	0	6.7201	22.4712	NA	NA	NA	NA	NA	NA	15.9014	NA	NA	NA	NA	NA	NA	NA	NA	NA	NA	NA	NA	NA	NA	NA	NA	NA	NA	1	0	0	0	0	0	291	F4IIU4	3	3
F4J8L1	C18orf8	At3g12010	tr|F4J8L1|F4J8L1_ARATH C18orf8 OS=Arabidopsis thaliana OX=3702 GN=At3g12010 PE=1 SV=1	1	3	3	3	3	0	8.4	76.411	0	7.2748	23.0911	NA	NA	NA	NA	NA	NA	18.1369	NA	NA	NA	NA	NA	NA	NA	NA	NA	NA	NA	NA	NA	NA	NA	NA	NA	NA	0	0	0	0	0	0	369	F4J8L1	3	3
F4J8V5	Autophagy-related protein 13b	At3g18770	sp|F4J8V5|AT13B_ARATH Autophagy-related protein 13b OS=Arabidopsis thaliana OX=3702 GN=ATG13B PE=2 SV=1	1	1	1	1	3	2	3	69.453	0.00077841	3.982	23.5438	21.2383	NA	21.0218	NA	NA	NA	18.2219	15.9164	NA	15.6999	NA	NA	NA	21.6564	NA	21.3953	NA	NA	NA	NA	NA	NA	NA	NA	NA	1	0	1	0	0	0	371	F4J8V5	1	1
F4JAU3	Prolyl 4-hydroxylase 2	P4H2	sp|F4JAU3|P4H2_ARATH Prolyl 4-hydroxylase 2 OS=Arabidopsis thaliana OX=3702 GN=P4H2 PE=1 SV=1	1	3	1	1	3	1	14	33.019	0.00099577	3.3538	22.0785	NA	NA	20.1828	NA	NA	NA	18.2712	NA	NA	16.3754	NA	NA	NA	NA	NA	20.5948	NA	NA	NA	NA	NA	NA	NA	NA	NA	0	0	1	0	0	0	381	F4JAU3	3	1
F4JMV6	Protein IQ-DOMAIN 25	IQD25	sp|F4JMV6|IQD25_ARATH Protein IQ-DOMAIN 25 OS=Arabidopsis thaliana OX=3702 GN=IQD25 PE=1 SV=1	1	1	1	1	3	0	4.5	43.341	1	-2	24.4256	NA	NA	NA	NA	NA	NA	19.8407	NA	NA	NA	NA	NA	NA	NA	NA	NA	NA	NA	NA	NA	NA	NA	NA	NA	NA	0	0	0	0	0	0	422	F4JMV6	1	1
F4JNX2	Senescence/dehydration-associated protein At4g35985, chloroplastic	At4g35985	sp|F4JNX2|SDEH4_ARATH Senescence/dehydration-associated protein At4g35985, chloroplastic OS=Arabidopsis thaliana OX=3702 GN=P85 PE=2 SV=1	1	1	1	1	3	0	3.3	48.678	0.0025852	2.6604	21.8537	NA	NA	NA	NA	NA	NA	17.3943	NA	NA	NA	NA	NA	NA	NA	NA	NA	NA	NA	NA	NA	NA	NA	NA	NA	NA	0	0	0	0	0	0	428	F4JNX2	1	1
F4K3A9	HAD-superfamily hydrolase, subfamily IG, 5-nucleotidase	At5g48960	tr|F4K3A9|F4K3A9_ARATH HAD-superfamily hydrolase, subfamily IG, 5-nucleotidase OS=Arabidopsis thaliana OX=3702 GN=At5g48960 PE=1 SV=1	1	1	1	1	3	1	1.7	72.892	0.0050102	2.298	NA	NA	NA	NA	NA	NA	NA	NA	NA	NA	NA	NA	NA	NA	NA	NA	NA	NA	NA	NA	NA	NA	NA	NA	NA	NA	0	0	0	1	0	0	483	F4K3A9	1	1
F4K452	SOUL heme-binding family protein	At5g20140	tr|F4K452|F4K452_ARATH SOUL heme-binding family protein OS=Arabidopsis thaliana OX=3702 GN=HBP5 PE=1 SV=1	1	1	1	1	3	3	3.3	44.88	0.00077101	3.8301	22.5894	22.5894	NA	NA	NA	NA	NA	18.4195	18.4195	NA	NA	NA	NA	NA	NA	NA	NA	NA	NA	NA	NA	NA	NA	NA	NA	NA	2	1	0	0	0	0	486	F4K452	1	1
Q8LCC7;F4K455	Ribonucloprotein;Ribonucloprotein	At4g22380;At5g20160	tr|Q8LCC7|Q8LCC7_ARATH Ribonucloprotein OS=Arabidopsis thaliana OX=3702 GN=At4g22380 PE=1 SV=1;tr|F4K455|F4K455_ARATH Ribonucloprotein OS=Arabidopsis thaliana OX=3702 GN=At5g20160 PE=3 SV=1	2	1	1	1	3	1	17.2	13.915	0	16.984	22.9583	22.1979	NA	NA	NA	NA	NA	20.1509	19.3906	NA	NA	NA	NA	NA	22.7691	NA	NA	NA	NA	NA	NA	NA	NA	NA	NA	NA	1	0	0	0	0	0	487	Q8LCC7;F4K455	1;1	1;1
O04153	Calreticulin-3	CRT3	sp|O04153|CALR3_ARATH Calreticulin-3 OS=Arabidopsis thaliana OX=3702 GN=CRT3 PE=1 SV=2	1	2	2	2	3	0	4.7	49.843	0.00076963	3.8146	22.9056	NA	NA	NA	NA	19.9077	NA	18.2051	NA	NA	NA	NA	15.2073	NA	NA	NA	NA	NA	21.7708	NA	NA	NA	NA	NA	NA	NA	0	0	0	0	0	0	538	O04153	2	2
O22151	Golgi SNAP receptor complex member 1-2	GOS12	sp|O22151|GOS12_ARATH Golgi SNAP receptor complex member 1-2 OS=Arabidopsis thaliana OX=3702 GN=GOS12 PE=1 SV=2	1	2	2	2	3	0	8.9	28.521	0.008079	2.1346	23.0505	21.2343	NA	NA	NA	NA	NA	18.9631	17.1469	NA	NA	NA	NA	NA	21.6525	NA	NA	NA	NA	NA	NA	NA	NA	NA	NA	NA	0	0	0	0	0	0	581	O22151	2	2
O22791	Putative RNA-binding protein	At2g33410	tr|O22791|O22791_ARATH Putative RNA-binding protein OS=Arabidopsis thaliana OX=3702 GN=At2g33410 PE=1 SV=1	1	1	1	1	3	2	2.7	41.328	0.0099778	2.0234	20.8263	19.2701	NA	19.2303	NA	NA	NA	17.1259	15.5697	NA	15.5299	NA	NA	NA	19.8413	NA	19.8011	NA	NA	NA	NA	NA	NA	NA	NA	NA	1	0	1	0	0	0	609	O22791	1	1
O23342	Preprotein translocase subunit SECE1	SECE1	sp|O23342|SECE1_ARATH Preprotein translocase subunit SECE1 OS=Arabidopsis thaliana OX=3702 GN=SECE1 PE=1 SV=1	1	1	1	1	3	0	21.5	19.12	0.0005259	4.1929	23.847	NA	NA	NA	NA	NA	NA	20.5251	NA	NA	NA	NA	NA	NA	NA	NA	NA	NA	NA	NA	NA	NA	NA	NA	NA	NA	0	0	0	0	0	0	655	O23342	1	1
O49553	AT4g21110/F7J7_50	F7J7.50	tr|O49553|O49553_ARATH AT4g21110/F7J7_50 OS=Arabidopsis thaliana OX=3702 GN=At4g21110 PE=1 SV=1	1	1	1	1	3	0	10.3	17.187	0.0005291	4.2677	23.5278	NA	NA	21.8242	NA	NA	NA	20.7204	NA	NA	19.0169	NA	NA	NA	NA	NA	22.1143	NA	NA	NA	NA	NA	NA	NA	NA	NA	0	0	0	0	0	0	749	O49553	1	1
O64745	Berberine bridge enzyme-like 16	At2g34810	sp|O64745|BBE16_ARATH Berberine bridge enzyme-like 16 OS=Arabidopsis thaliana OX=3702 GN=At2g34810 PE=2 SV=1	1	2	2	2	3	1	4.8	61.306	0.0017007	3.0446	23.0172	NA	NA	NA	20.2947	20.3467	NA	16.8606	NA	NA	NA	15.3405	15.3924	NA	NA	NA	NA	NA	21.8992	NA	NA	NA	NA	NA	NA	NA	0	0	0	1	0	0	774	O64745	2	2
O65679	Probable pinoresinol-lariciresinol reductase 3	PLR3	sp|O65679|PILR3_ARATH Probable pinoresinol-lariciresinol reductase 3 OS=Arabidopsis thaliana OX=3702 GN=PLR3 PE=3 SV=2	1	3	3	3	3	0	11.1	34.071	0.0010003	3.4153	24.2117	NA	NA	21.7765	NA	NA	NA	19.8871	NA	NA	17.6065	NA	NA	NA	NA	NA	22.101	NA	NA	NA	NA	NA	NA	NA	NA	NA	0	0	0	0	0	0	818	O65679	3	3
O80568	Inositol 1,3,4-trisphosphate 5/6-kinase 4	ITPK4	sp|O80568|ITPK4_ARATH Inositol 1,3,4-trisphosphate 5/6-kinase 4 OS=Arabidopsis thaliana OX=3702 GN=ITPK4 PE=1 SV=2	1	1	1	1	3	1	3.7	54.18	0.0016702	2.8452	23.316	NA	NA	NA	20.0299	NA	NA	18.731	NA	NA	NA	15.4449	NA	NA	NA	NA	NA	22.1295	NA	NA	NA	NA	NA	NA	NA	NA	0	0	0	1	0	0	845	O80568	1	1
O81014	4-diphosphocytidyl-2-C-methyl-D-erythritol kinase, chloroplastic	ISPE	sp|O81014|ISPE_ARATH 4-diphosphocytidyl-2-C-methyl-D-erythritol kinase, chloroplastic OS=Arabidopsis thaliana OX=3702 GN=ISPE PE=2 SV=1	1	1	1	1	3	0	3.4	42.042	0.0091294	2.0482	23.7947	NA	NA	NA	NA	NA	NA	19.9873	NA	NA	NA	NA	NA	NA	NA	NA	NA	NA	NA	NA	NA	NA	NA	NA	NA	NA	0	0	0	0	0	0	884	O81014	1	1
O82299	Putative chloroplast RNA binding protein	At2g35410	tr|O82299|O82299_ARATH Putative chloroplast RNA binding protein OS=Arabidopsis thaliana OX=3702 GN=At2g35410 PE=1 SV=1	1	1	1	1	3	1	4.5	33.785	0.0047923	2.3226	23.3716	NA	NA	NA	20.4816	NA	NA	19.2016	NA	NA	NA	16.3117	NA	NA	NA	NA	NA	22.8058	NA	NA	NA	NA	NA	NA	NA	NA	0	0	0	1	0	0	935	O82299	1	1
P29511	Tubulin alpha-6 chain	TUBA6	sp|P29511|TBA6_ARATH Tubulin alpha-6 chain OS=Arabidopsis thaliana OX=3702 GN=TUBA6 PE=1 SV=1	1	21	1	1	3	1	58.9	49.537	0.006322	2.2236	22.4698	NA	NA	NA	20.8188	NA	NA	18.0775	NA	NA	NA	16.4264	NA	NA	NA	NA	NA	22.9185	NA	NA	NA	NA	NA	NA	NA	NA	0	0	0	1	0	0	1057	P29511	21	1
P40228	Casein kinase II subunit beta-1	CKB1	sp|P40228|CSK2B_ARATH Casein kinase II subunit beta-1 OS=Arabidopsis thaliana OX=3702 GN=CKB1 PE=1 SV=1	1	2	2	1	3	0	7	32.355	0.0014688	3.1279	22.773	NA	NA	NA	NA	NA	NA	19.6031	NA	NA	NA	NA	NA	NA	NA	NA	NA	NA	NA	NA	NA	NA	NA	NA	NA	NA	0	0	0	0	0	0	1106	P40228	2	2
P42813	Ribonuclease 1	RNS1	sp|P42813|RNS1_ARATH Ribonuclease 1 OS=Arabidopsis thaliana OX=3702 GN=RNS1 PE=1 SV=1	1	2	2	2	3	1	10.9	25.396	0.00028918	5.9662	24.1037	NA	NA	22.2776	NA	NA	NA	15.295	NA	NA	18.5771	NA	NA	NA	NA	NA	22.6511	NA	NA	NA	NA	NA	NA	NA	NA	NA	0	0	1	0	0	0	1143	P42813	2	2
P43333	U2 small nuclear ribonucleoprotein A	At1g09760	sp|P43333|RU2A_ARATH U2 small nuclear ribonucleoprotein A OS=Arabidopsis thaliana OX=3702 GN=At1g09760 PE=2 SV=2	1	1	1	1	3	1	4	28.041	0.0043518	2.368	24.7388	NA	20.9549	21.6677	NA	NA	NA	20.8319	NA	17.048	17.7608	NA	NA	NA	NA	21.7356	22.3678	NA	NA	NA	NA	NA	NA	NA	NA	NA	0	0	1	0	0	0	1154	P43333	1	1
P56753	NAD(P)H-quinone oxidoreductase subunit H, chloroplastic	ndhH	sp|P56753|NDHH_ARATH NAD(P)H-quinone oxidoreductase subunit H, chloroplastic OS=Arabidopsis thaliana OX=3702 GN=ndhH PE=1 SV=1	1	1	1	1	3	1	5.1	45.502	0.0012297	3.214	23.453	NA	NA	NA	NA	20.966	NA	18.9935	NA	NA	NA	NA	16.5066	NA	NA	NA	NA	NA	22.7375	NA	NA	NA	NA	NA	NA	NA	0	0	0	0	1	0	1259	P56753	1	1
P92980;P92979	5-adenylylsulfate reductase 3, chloroplastic;5-adenylylsulfate reductase 1, chloroplastic	APR3;APR1	sp|P92980|APR3_ARATH 5-adenylylsulfate reductase 3, chloroplastic OS=Arabidopsis thaliana OX=3702 GN=APR3 PE=2 SV=2;sp|P92979|APR1_ARATH 5-adenylylsulfate reductase 1, chloroplastic OS=Arabidopsis thaliana OX=3702 GN=APR1 PE=1 SV=2	2	3	1	1	3	1	8.5	50.694	0.0032445	2.5103	22.0432	NA	NA	NA	NA	NA	20.1053	17.4582	NA	NA	NA	NA	NA	15.5203	NA	NA	NA	NA	NA	21.8185	NA	NA	NA	NA	NA	NA	0	0	0	0	0	1	1340	P92980;P92979	3;3	1;1
Q1PDX5	Subtilisin-like protease SBT3.11	At5g11940	sp|Q1PDX5|SBT3B_ARATH Subtilisin-like protease SBT3.11 OS=Arabidopsis thaliana OX=3702 GN=SBT3.11 PE=2 SV=1	1	1	1	1	3	0	2.2	82.926	1	-2	25.3461	NA	NA	NA	NA	NA	NA	20.0607	NA	NA	NA	NA	NA	NA	NA	NA	NA	NA	NA	NA	NA	NA	NA	NA	NA	NA	0	0	0	0	0	0	1480	Q1PDX5	1	1
Q2HIM5	Membrane magnesium transporter	At5g03345	sp|Q2HIM5|MMGT_ARATH Membrane magnesium transporter OS=Arabidopsis thaliana OX=3702 GN=At5g03345 PE=3 SV=1	1	1	1	1	3	0	15.4	11.828	0	6.1851	23.1713	NA	NA	NA	NA	NA	NA	20.5864	NA	NA	NA	NA	NA	NA	NA	NA	NA	NA	NA	NA	NA	NA	NA	NA	NA	NA	0	0	0	0	0	0	1489	Q2HIM5	1	1
Q2PGG3	Serine racemase	SR	sp|Q2PGG3|SRR_ARATH Serine racemase OS=Arabidopsis thaliana OX=3702 GN=SR PE=1 SV=1	1	1	1	1	3	0	4.5	35.068	0.00028994	6.0053	24.1553	NA	NA	NA	NA	NA	NA	20.2484	NA	NA	NA	NA	NA	NA	NA	NA	NA	NA	NA	NA	NA	NA	NA	NA	NA	NA	0	0	0	0	0	0	1492	Q2PGG3	1	1
Q5XEV6	At4g24090	At4g24090	tr|Q5XEV6|Q5XEV6_ARATH At4g24090 OS=Arabidopsis thaliana OX=3702 GN=At4g24090 PE=1 SV=1	1	2	2	2	3	0	7.5	33.64	0.0025882	2.6721	24.309	20.0671	20.0261	NA	NA	NA	NA	20.5017	16.2598	16.2188	NA	NA	NA	NA	NA	NA	NA	NA	NA	NA	NA	NA	NA	NA	NA	NA	0	0	0	0	0	0	1697	Q5XEV6	2	2
Q66GN3	Protein NPGR2	NPGR2	sp|Q66GN3|NPGR2_ARATH Protein NPGR2 OS=Arabidopsis thaliana OX=3702 GN=NPGR2 PE=1 SV=1	1	2	2	2	3	1	2.7	82.732	0.00369	2.4262	23.2651	NA	NA	21.6568	NA	19.5973	NA	17.8389	NA	NA	16.2306	NA	14.171	NA	NA	NA	22.219	NA	21.6797	NA	NA	NA	NA	NA	NA	NA	0	0	1	0	0	0	1709	Q66GN3	2	2
Q67XD9;Q9C560	Alkaline/neutral invertase CINV2	CINV2	sp|Q67XD9|CINV2_ARATH Alkaline/neutral invertase CINV2 OS=Arabidopsis thaliana OX=3702 GN=CINV2 PE=1 SV=1	2	6	2	2	3	0	12.5	64.232	0.0016912	2.9802	23.5559	NA	20.7126	NA	NA	NA	NA	18.649	NA	15.8058	NA	NA	NA	NA	NA	NA	NA	NA	NA	NA	NA	NA	NA	NA	NA	NA	0	0	0	0	0	0	1715	Q67XD9	6;2	2;1
Q84JR9	TPR repeat-containing thioredoxin TTL4	TTL4	sp|Q84JR9|TTL4_ARATH TPR repeat-containing thioredoxin TTL4 OS=Arabidopsis thaliana OX=3702 GN=TTL4 PE=2 SV=1	1	2	2	2	3	0	7.6	74.386	0	13.782	21.5713	NA	NA	NA	NA	NA	NA	16.3233	NA	NA	NA	NA	NA	NA	NA	NA	NA	NA	NA	NA	NA	NA	NA	NA	NA	NA	0	0	0	0	0	0	1799	Q84JR9	2	2
Q84L32	Probable ubiquitin receptor RAD23a	RAD23A	sp|Q84L32|RD23A_ARATH Probable ubiquitin receptor RAD23a OS=Arabidopsis thaliana OX=3702 GN=RAD23A PE=2 SV=2	1	2	1	1	3	3	4.6	39.842	0.0034666	2.4568	21.9871	NA	NA	NA	20.6733	20.2327	20.2565	18.1797	NA	NA	NA	16.8659	16.4253	16.4491	NA	NA	NA	22.9975	22.2057	21.9696	NA	NA	NA	NA	NA	NA	0	0	0	1	1	1	1809	Q84L32	2	1
Q84R20	Cleavage and polyadenylation specificity factor (CPSF) A subunit protein	At3g11960	tr|Q84R20|Q84R20_ARATH Cleavage and polyadenylation specificity factor (CPSF) A subunit protein OS=Arabidopsis thaliana OX=3702 GN=At3g11960 PE=1 SV=1	1	2	2	2	3	0	2.5	151.85	0.0016888	2.9644	21.4465	NA	NA	NA	NA	NA	NA	15.5396	NA	NA	NA	NA	NA	NA	NA	NA	NA	NA	NA	NA	NA	NA	NA	NA	NA	NA	0	0	0	0	0	0	1818	Q84R20	2	2
Q8GUK1	Protein DGS1, mitochondrial	DGS1	sp|Q8GUK1|DGS1_ARATH Protein DGS1, mitochondrial OS=Arabidopsis thaliana OX=3702 GN=DGS1 PE=1 SV=1	1	1	1	1	3	1	2.5	68.893	0.0030162	2.522	22.4876	NA	NA	NA	NA	NA	20.7574	17.5334	NA	NA	NA	NA	NA	15.8031	NA	NA	NA	NA	NA	22.2413	NA	NA	NA	NA	NA	NA	0	0	0	0	0	1	1856	Q8GUK1	1	1
Q8GY96	Phosphoglycerate mutase-like protein	PGM	sp|Q8GY96|PGM_ARATH Phosphoglycerate mutase-like protein OS=Arabidopsis thaliana OX=3702 GN=PGM PE=2 SV=1	1	2	2	2	3	2	7.7	29.889	0.0080899	2.1487	22.1111	22.1111	NA	NA	NA	NA	NA	18.2042	18.2042	NA	NA	NA	NA	NA	NA	NA	NA	NA	NA	NA	NA	NA	NA	NA	NA	NA	1	0	1	0	0	0	1897	Q8GY96	2	2
Q8GYC9	Transcriptional regulator ATRX	At3g52240	tr|Q8GYC9|Q8GYC9_ARATH Transcriptional regulator ATRX OS=Arabidopsis thaliana OX=3702 GN=At3g52240 PE=1 SV=1	1	3	3	3	3	0	4.6	74.801	0.0016754	2.8822	22.1015	NA	NA	NA	NA	NA	NA	16.7204	NA	NA	NA	NA	NA	NA	NA	NA	NA	NA	NA	NA	NA	NA	NA	NA	NA	NA	0	0	0	0	0	0	1901	Q8GYC9	3	3
Q8LCH9	Thioredoxin-like 3-3	At3g53220	sp|Q8LCH9|TRL33_ARATH Thioredoxin-like 3-3 OS=Arabidopsis thaliana OX=3702 GN=At3g53220 PE=2 SV=1	1	1	1	1	3	0	11.1	14.414	0.0082997	2.1295	NA	NA	NA	NA	NA	NA	NA	NA	NA	NA	NA	NA	NA	NA	NA	NA	NA	NA	NA	NA	NA	NA	NA	NA	NA	NA	0	0	0	0	0	0	2073	Q8LCH9	1	1
Q8VXU6	Protein DEHYDRATION-INDUCED 19 homolog 4	DI19-4	sp|Q8VXU6|DI194_ARATH Protein DEHYDRATION-INDUCED 19 homolog 4 OS=Arabidopsis thaliana OX=3702 GN=DI19-4 PE=1 SV=1	1	1	1	1	3	3	5.8	24.649	0.0023685	2.7444	22.5688	NA	NA	NA	20.6818	20.7838	21.3826	19.3989	NA	NA	NA	17.5119	17.6139	18.2127	NA	NA	NA	23.006	22.7568	23.0958	NA	NA	NA	NA	NA	NA	0	0	0	1	1	1	2237	Q8VXU6	1	1
Q8VXZ7	Alpha-galactosidase 3	AGAL3	sp|Q8VXZ7|AGAL3_ARATH Alpha-galactosidase 3 OS=Arabidopsis thaliana OX=3702 GN=AGAL3 PE=1 SV=1	1	2	2	2	3	0	5	48.362	0.0021418	2.8084	23.0612	NA	NA	NA	19.9802	NA	NA	16.6498	NA	NA	NA	15.5879	NA	NA	NA	NA	NA	21.8657	NA	NA	NA	NA	NA	NA	NA	NA	0	0	0	0	0	0	2241	Q8VXZ7	2	2
Q8VZ55	50S ribosomal protein L35, chloroplastic	At2g24090	sp|Q8VZ55|RK35_ARATH 50S ribosomal protein L35, chloroplastic OS=Arabidopsis thaliana OX=3702 GN=RPL35 PE=1 SV=1	1	1	1	1	3	0	9.7	16.089	0.00099527	3.3514	23.0321	NA	NA	NA	NA	20.0477	NA	20.7101	NA	NA	NA	NA	17.7257	NA	NA	NA	NA	NA	21.8753	NA	NA	NA	NA	NA	NA	NA	0	0	0	0	0	0	2280	Q8VZ55	1	1
Q8VZJ7	Probable prolyl 4-hydroxylase 9	P4H9	sp|Q8VZJ7|P4H9_ARATH Probable prolyl 4-hydroxylase 9 OS=Arabidopsis thaliana OX=3702 GN=P4H9 PE=2 SV=1	1	1	1	1	3	1	6.6	32.278	0.00052438	4.1374	22.775	20.7904	NA	NA	NA	NA	20.1859	19.7751	17.7904	NA	NA	NA	NA	17.1859	21.2086	NA	NA	NA	NA	21.6699	NA	NA	NA	NA	NA	NA	1	0	0	0	0	0	2301	Q8VZJ7	1	1
Q93W95	Probable pectin methyltransferase QUA3	QUA3	sp|Q93W95|PMTD_ARATH Probable pectin methyltransferase QUA3 OS=Arabidopsis thaliana OX=3702 GN=QUA3 PE=2 SV=1	1	2	2	2	3	2	5.5	67.554	0.0036909	2.4316	23.2545	NA	NA	22.5011	NA	NA	19.6995	18.554	NA	NA	17.8007	NA	NA	14.999	NA	NA	22.0816	NA	NA	21.334	NA	NA	NA	NA	NA	NA	0	0	2	0	0	0	2395	Q93W95	2	2
Q9C584	At5g22040	At5g22040	tr|Q9C584|Q9C584_ARATH At5g22040 OS=Arabidopsis thaliana OX=3702 GN=At5g22040 PE=1 SV=1	1	1	1	1	3	0	5.3	32.135	0.0036926	2.4337	23.1209	NA	NA	NA	NA	NA	NA	19.4204	NA	NA	NA	NA	NA	NA	NA	NA	NA	NA	NA	NA	NA	NA	NA	NA	NA	NA	0	0	0	0	0	0	2690	Q9C584	1	1
Q9C6I8	Nucleolar GTP-binding protein 1	At1g50920	sp|Q9C6I8|NOG1_ARATH Nucleolar GTP-binding protein 1 OS=Arabidopsis thaliana OX=3702 GN=At1g50920 PE=2 SV=1	1	3	3	3	3	0	5.2	76.848	0.00052757	4.227	22.6792	NA	NA	NA	NA	NA	NA	17.6348	NA	NA	NA	NA	NA	NA	NA	NA	NA	NA	NA	NA	NA	NA	NA	NA	NA	NA	0	0	0	0	0	0	2732	Q9C6I8	3	3
Q9C8T3	Ribulose-phosphate 3-epimerase	F9N12.9	tr|Q9C8T3|Q9C8T3_ARATH Ribulose-phosphate 3-epimerase OS=Arabidopsis thaliana OX=3702 GN=At1g63290 PE=1 SV=1	1	2	2	2	3	1	8.4	24.111	0.00099083	3.3123	22.2105	NA	NA	NA	NA	NA	NA	19.6255	NA	NA	NA	NA	NA	NA	NA	NA	NA	NA	NA	NA	NA	NA	NA	NA	NA	NA	1	0	0	0	0	0	2776	Q9C8T3	2	2
Q9CAN6	Pentatricopeptide repeat-containing protein At1g63070, mitochondrial	At1g63070	sp|Q9CAN6|PPR97_ARATH Pentatricopeptide repeat-containing protein At1g63070, mitochondrial OS=Arabidopsis thaliana OX=3702 GN=At1g63070 PE=2 SV=1	1	1	1	1	3	0	2.2	66.071	1	-2	23.948	NA	NA	NA	NA	NA	NA	19.09	NA	NA	NA	NA	NA	NA	NA	NA	NA	NA	NA	NA	NA	NA	NA	NA	NA	NA	0	0	0	0	0	0	2833	Q9CAN6	1	1
Q9FEA0	F2G19.2	F2G19.22	tr|Q9FEA0|Q9FEA0_ARATH F2G19.2 OS=Arabidopsis thaliana OX=3702 GN=SBP1 PE=2 SV=1	1	1	1	1	3	0	3.7	36.858	1	-2	24.1555	NA	NA	NA	NA	NA	NA	20.2485	NA	NA	NA	NA	NA	NA	NA	NA	NA	NA	NA	NA	NA	NA	NA	NA	NA	NA	0	0	0	0	0	0	2858	Q9FEA0	1	1
Q9FMF1	D-fructose-1,6-bisphosphate 1-phosphohydrolase	At5g64380	tr|Q9FMF1|Q9FMF1_ARATH D-fructose-1,6-bisphosphate 1-phosphohydrolase OS=Arabidopsis thaliana OX=3702 GN=MSJ1.22 PE=1 SV=1	1	2	2	2	3	0	6.9	43.975	0.0016758	2.8853	22.2128	NA	NA	NA	NA	NA	NA	17.1021	NA	NA	NA	NA	NA	NA	NA	NA	NA	NA	NA	NA	NA	NA	NA	NA	NA	NA	0	0	0	0	0	0	3080	Q9FMF1	2	2
Q9FZ19	Putative pentatricopeptide repeat-containing protein At1g02420	At1g02420	sp|Q9FZ19|PPR5_ARATH Putative pentatricopeptide repeat-containing protein At1g02420 OS=Arabidopsis thaliana OX=3702 GN=At1g02420 PE=3 SV=2	1	1	1	1	3	0	2	56.556	1	-2	26.8808	NA	NA	24.2304	NA	NA	NA	22.0228	NA	NA	19.3724	NA	NA	NA	NA	NA	24.6223	NA	NA	NA	NA	NA	NA	NA	NA	NA	0	0	0	0	0	0	3213	Q9FZ19	1	1
Q9FZ87	Indole-3-acetic acid-amido synthetase GH3.17	GH3.17	sp|Q9FZ87|GH317_ARATH Indole-3-acetic acid-amido synthetase GH3.17 OS=Arabidopsis thaliana OX=3702 GN=GH3.17 PE=1 SV=1	1	2	2	2	3	2	3.6	68.863	0.0030176	2.5272	21.9122	21.9122	NA	NA	NA	NA	NA	17.0542	17.0542	NA	NA	NA	NA	NA	NA	NA	NA	NA	NA	NA	NA	NA	NA	NA	NA	NA	1	0	0	0	0	1	3219	Q9FZ87	2	2
Q9LE59;Q0WQD2	Polygalacturonate 4-alpha-galacturonosyltransferase;Probable galacturonosyltransferase 3	GAUT1;GAUT3	sp|Q9LE59|GAUT1_ARATH Polygalacturonate 4-alpha-galacturonosyltransferase OS=Arabidopsis thaliana OX=3702 GN=GAUT1 PE=1 SV=1;sp|Q0WQD2|GAUT3_ARATH Probable galacturonosyltransferase 3 OS=Arabidopsis thaliana OX=3702 GN=GAUT3 PE=2 SV=2	2	2	2	2	3	0	3.3	77.372	0.0005349	4.4263	24.2536	NA	NA	NA	NA	NA	NA	18.7941	NA	NA	NA	NA	NA	NA	NA	NA	NA	NA	NA	NA	NA	NA	NA	NA	NA	NA	0	0	0	0	0	0	3248	Q9LE59;Q0WQD2	2;1	2;1
Q9LF51	Glutamine-rich protein	K3M16_80	tr|Q9LF51|Q9LF51_ARATH Glutamine-rich protein OS=Arabidopsis thaliana OX=3702 GN=At5g17510 PE=1 SV=1	1	2	2	2	3	1	8.7	42.554	0	30.434	23.3898	NA	20.8922	NA	NA	NA	NA	19.1419	NA	16.6443	NA	NA	NA	NA	NA	21.5765	NA	NA	NA	NA	NA	NA	NA	NA	NA	NA	0	1	0	0	0	0	3262	Q9LF51	2	2
Q9LIF9	Beta-glucosidase 19	BGLU19	sp|Q9LIF9|BGL19_ARATH Beta-glucosidase 19 OS=Arabidopsis thaliana OX=3702 GN=BGLU19 PE=2 SV=1	1	2	1	1	3	0	3	60.014	1	-2	23.778	NA	NA	21.2661	NA	NA	NA	19.0775	NA	NA	16.5657	NA	NA	NA	NA	NA	21.7218	NA	NA	NA	NA	NA	NA	NA	NA	NA	0	0	0	0	0	0	3323	Q9LIF9	2	1
Q9LK65;Q84R21	Putative DUF21 domain-containing protein At3g13070, chloroplastic;DUF21 domain-containing protein At1g55930, chloroplastic	CBSDUFCH1;CBSDUFCH2	sp|Q9LK65|Y3307_ARATH Putative DUF21 domain-containing protein At3g13070, chloroplastic OS=Arabidopsis thaliana OX=3702 GN=CBSDUFCH1 PE=4 SV=1;sp|Q84R21|Y1559_ARATH DUF21 domain-containing protein At1g55930, chloroplastic OS=Arabidopsis thaliana OX=3702 GN	2	2	2	2	3	2	5	73.752	0	7.0492	22.9073	NA	NA	21.0186	NA	NA	21.0491	17.7979	NA	NA	16.3748	NA	NA	16.4052	NA	NA	21.1295	NA	NA	NA	NA	NA	NA	NA	NA	NA	0	0	0	0	0	2	3374	Q9LK65;Q84R21	2;1	2;1
Q9LKB6	DNA-binding protein-like protein	At3g14880	tr|Q9LKB6|Q9LKB6_ARATH DNA-binding protein-like protein OS=Arabidopsis thaliana OX=3702 GN=At3g14880 PE=2 SV=1	1	2	2	2	3	1	4.5	28.097	0.0089425	2.077	23.5	NA	21.8944	NA	NA	NA	NA	19.6926	NA	18.0871	NA	NA	NA	NA	NA	22.5787	NA	NA	NA	NA	NA	NA	NA	NA	NA	NA	0	1	0	0	0	0	3385	Q9LKB6	2	2
Q9LT77	Probable cysteine protease RDL2	RDL2	sp|Q9LT77|RDL2_ARATH Probable cysteine protease RDL2 OS=Arabidopsis thaliana OX=3702 GN=RDL2 PE=2 SV=1	1	1	1	1	3	1	4.4	40.29	0.0010045	3.4898	23.1515	NA	21.3919	NA	NA	NA	NA	19.0641	NA	17.3044	NA	NA	NA	NA	NA	22.0762	NA	NA	NA	NA	NA	NA	NA	NA	NA	NA	0	1	0	0	0	0	3511	Q9LT77	1	1
Q9LU86	Peroxiredoxin Q, chloroplastic	PRXQ	sp|Q9LU86|PRXQ_ARATH Peroxiredoxin Q, chloroplastic OS=Arabidopsis thaliana OX=3702 GN=PRXQ PE=1 SV=1	1	1	1	1	3	0	7.9	23.678	0.0021337	2.7596	24.1295	NA	NA	NA	NA	NA	NA	20.67	NA	NA	NA	NA	NA	NA	NA	NA	NA	NA	NA	NA	NA	NA	NA	NA	NA	NA	0	0	0	0	0	0	3538	Q9LU86	1	1
Q9LVH6	Aldose 1-epimerase	At3g17940	tr|Q9LVH6|Q9LVH6_ARATH Aldose 1-epimerase OS=Arabidopsis thaliana OX=3702 GN=At3g17940 PE=1 SV=1	1	2	2	2	3	1	8.8	37.196	0.00077399	3.8743	23.5784	NA	NA	NA	NA	NA	NA	19.4085	NA	NA	NA	NA	NA	NA	NA	NA	NA	NA	NA	NA	NA	NA	NA	NA	NA	NA	0	0	1	0	0	0	3576	Q9LVH6	2	2
Q9LXX0	Cysteine/Histidine-rich C1 domain family protein	T15B3_30	tr|Q9LXX0|Q9LXX0_ARATH Cysteine/Histidine-rich C1 domain family protein OS=Arabidopsis thaliana OX=3702 GN=T15B3_30 PE=4 SV=1	1	1	1	1	3	2	1.4	76.532	1	-2	21.5049	NA	NA	NA	20.3953	NA	20.6068	16.257	NA	NA	NA	15.1473	NA	15.359	NA	NA	NA	22.495	NA	22.0909	NA	NA	NA	NA	NA	NA	0	0	0	1	0	1	3630	Q9LXX0	1	1
Q9LYE2	AT5g11480/F15N18_70	F15N18_70	tr|Q9LYE2|Q9LYE2_ARATH AT5g11480/F15N18_70 OS=Arabidopsis thaliana OX=3702 GN=At5g11480 PE=1 SV=1	1	1	1	1	3	3	3.5	35.661	0.0056728	2.2704	NA	NA	NA	NA	NA	NA	NA	NA	NA	NA	NA	NA	NA	NA	NA	NA	NA	NA	NA	NA	NA	NA	NA	NA	NA	NA	1	0	1	1	0	0	3647	Q9LYE2	1	1
Q9M287	Late embryogenesis abundant (LEA) hydroxyproline-rich glycoprotein family	T22K7_60	tr|Q9M287|Q9M287_ARATH Late embryogenesis abundant (LEA) hydroxyproline-rich glycoprotein family OS=Arabidopsis thaliana OX=3702 GN=T22K7_60 PE=1 SV=1	1	1	1	1	3	0	5.9	20.405	0.006982	2.1884	24.0302	NA	NA	NA	NA	NA	NA	20.5707	NA	NA	NA	NA	NA	NA	NA	NA	NA	NA	NA	NA	NA	NA	NA	NA	NA	NA	0	0	0	0	0	0	3745	Q9M287	1	1
Q9M3A3	Protein ABIL2	ABIL2	sp|Q9M3A3|ABIL2_ARATH Protein ABIL2 OS=Arabidopsis thaliana OX=3702 GN=ABIL2 PE=2 SV=1	1	1	1	1	3	1	5.8	35.777	0.0016694	2.8442	23.6681	NA	NA	21.1167	NA	NA	NA	19.5806	NA	NA	17.0292	NA	NA	NA	NA	NA	21.5138	NA	NA	NA	NA	NA	NA	NA	NA	NA	0	0	1	0	0	0	3781	Q9M3A3	1	1
Q9M8R4	Protein DJ-1 homolog D	DJ1D	sp|Q9M8R4|DJ1D_ARATH Protein DJ-1 homolog D OS=Arabidopsis thaliana OX=3702 GN=DJ1D PE=1 SV=1	1	2	2	2	3	2	8.2	41.645	0.0030155	2.5204	22.988	21.0034	NA	NA	NA	NA	22.2105	19.0811	17.0965	NA	NA	NA	NA	18.3036	21.5746	NA	NA	NA	NA	NA	NA	NA	NA	NA	NA	NA	1	0	0	0	0	1	3808	Q9M8R4	2	2
Q9M9H6	Probable choline kinase 1	CK1	sp|Q9M9H6|CK1_ARATH Probable choline kinase 1 OS=Arabidopsis thaliana OX=3702 GN=CK1 PE=2 SV=1	1	2	2	2	3	1	9.5	40.016	0	8.7668	22.8924	NA	NA	21.6926	NA	NA	NA	18.8049	NA	NA	17.6052	NA	NA	NA	NA	NA	22.2634	NA	NA	NA	NA	NA	NA	NA	NA	NA	0	0	1	0	0	0	3816	Q9M9H6	2	2
Q9MAH1	TPR repeat-containing thioredoxin TTL1	TTL1	sp|Q9MAH1|TTL1_ARATH TPR repeat-containing thioredoxin TTL1 OS=Arabidopsis thaliana OX=3702 GN=TTL1 PE=1 SV=1	1	3	3	3	3	0	6	76.114	0	6.9716	21.6212	NA	NA	NA	NA	NA	NA	16.1949	NA	NA	NA	NA	NA	NA	NA	NA	NA	NA	NA	NA	NA	NA	NA	NA	NA	NA	0	0	0	0	0	0	3835	Q9MAH1	3	3
Q9MAS5	Putative vesicle-associated membrane protein 726	VAMP726	sp|Q9MAS5|VA726_ARATH Putative vesicle-associated membrane protein 726 OS=Arabidopsis thaliana OX=3702 GN=VAMP726 PE=2 SV=2	1	5	1	1	3	1	20.5	24.873	1	-2	23.7844	NA	NA	22.5699	NA	NA	NA	20.0839	NA	NA	18.8695	NA	NA	NA	NA	NA	22.9434	NA	NA	NA	NA	NA	NA	NA	NA	NA	0	0	1	0	0	0	3840	Q9MAS5	5	1
Q9S7E9	Glutamate--glyoxylate aminotransferase 2	GGAT2	sp|Q9S7E9|GGT2_ARATH Glutamate--glyoxylate aminotransferase 2 OS=Arabidopsis thaliana OX=3702 GN=GGAT2 PE=1 SV=1	1	17	1	1	3	0	38	53.444	0.00053735	4.5321	27.1602	NA	NA	NA	NA	NA	NA	22.4053	NA	NA	NA	NA	NA	NA	NA	NA	NA	NA	NA	NA	NA	NA	NA	NA	NA	NA	0	0	0	0	0	0	3866	Q9S7E9	17	1
Q9SCS6	RPW8-like protein 4	HR4	sp|Q9SCS6|HR4_ARATH RPW8-like protein 4 OS=Arabidopsis thaliana OX=3702 GN=HR4 PE=2 SV=1	1	2	2	2	3	1	19.5	23.389	0.0005531	5.1196	23.1646	NA	NA	NA	NA	NA	NA	19.5796	NA	NA	NA	NA	NA	NA	NA	NA	NA	NA	NA	NA	NA	NA	NA	NA	NA	NA	0	0	1	0	0	0	3949	Q9SCS6	2	2
Q9SD96	SNAP25 homologous protein SNAP29	SNAP29	sp|Q9SD96|SNP29_ARATH SNAP25 homologous protein SNAP29 OS=Arabidopsis thaliana OX=3702 GN=SNAP29 PE=2 SV=1	1	1	1	1	3	1	4.8	28.307	1	-2	23.1415	NA	NA	NA	NA	NA	NA	19.4411	NA	NA	NA	NA	NA	NA	NA	NA	NA	NA	NA	NA	NA	NA	NA	NA	NA	NA	0	0	1	0	0	0	3964	Q9SD96	1	1
Q9SFF6	Pectin acetylesterase 12	PAE12	sp|Q9SFF6|PAE12_ARATH Pectin acetylesterase 12 OS=Arabidopsis thaliana OX=3702 GN=PAE12 PE=2 SV=1	1	1	1	1	3	1	5.1	46.326	0.0010055	3.505	23.6642	NA	21.6319	NA	NA	NA	NA	19.2718	NA	17.2396	NA	NA	NA	NA	NA	22.3162	NA	NA	NA	NA	NA	NA	NA	NA	NA	NA	0	1	0	0	0	0	3997	Q9SFF6	1	1
Q9SS39;Q9ZUZ0	Probable 3-ketoacyl-CoA synthase 14;3-ketoacyl-CoA synthase 13	KCS14;HIC	sp|Q9SS39|KCS14_ARATH Probable 3-ketoacyl-CoA synthase 14 OS=Arabidopsis thaliana OX=3702 GN=KCS14 PE=2 SV=1;sp|Q9ZUZ0|KCS13_ARATH 3-ketoacyl-CoA synthase 13 OS=Arabidopsis thaliana OX=3702 GN=HIC PE=2 SV=1	2	1	1	1	3	1	2.4	51.625	0.0030183	2.5311	NA	NA	NA	NA	NA	NA	NA	NA	NA	NA	NA	NA	NA	NA	NA	NA	NA	NA	NA	NA	NA	NA	NA	NA	NA	NA	1	0	0	0	0	0	4228	Q9SS39;Q9ZUZ0	1;1	1;1
Q9SS94	Cell division control protein 48 homolog C	CDC48C	sp|Q9SS94|CD48C_ARATH Cell division control protein 48 homolog C OS=Arabidopsis thaliana OX=3702 GN=CDC48C PE=2 SV=2	1	1	1	1	3	1	2.2	90.004	0.001007	3.5404	22.086	NA	NA	20.2774	NA	NA	NA	16.5624	NA	NA	14.7539	NA	NA	NA	NA	NA	20.6509	NA	NA	NA	NA	NA	NA	NA	NA	NA	0	0	1	0	0	0	4234	Q9SS94	1	1
Q9STL9	MA3 DOMAIN-CONTAINING TRANSLATION REGULATORY FACTOR 4	T29H11_90	sp|Q9STL9|MRF4_ARATH MA3 DOMAIN-CONTAINING TRANSLATION REGULATORY FACTOR 4 OS=Arabidopsis thaliana OX=3702 GN=MRF4 PE=1 SV=1	1	1	1	1	3	0	2.4	70.751	0.0016718	2.8633	23.134	NA	NA	NA	NA	NA	NA	18.1798	NA	NA	NA	NA	NA	NA	NA	NA	NA	NA	NA	NA	NA	NA	NA	NA	NA	NA	0	0	0	0	0	0	4256	Q9STL9	1	1
Q9SUM2	Probable small nuclear ribonucleoprotein F	At4g30220	sp|Q9SUM2|RUXF_ARATH Probable small nuclear ribonucleoprotein F OS=Arabidopsis thaliana OX=3702 GN=At4g30220 PE=3 SV=1	1	2	2	2	3	0	28.4	9.8641	0.0023618	2.7115	22.7692	NA	NA	NA	NA	NA	NA	20.7692	NA	NA	NA	NA	NA	NA	NA	NA	NA	NA	NA	NA	NA	NA	NA	NA	NA	NA	0	0	0	0	0	0	4290	Q9SUM2	2	2
Q9SVJ5	Uncharacterized protein At4g38980	F19H22.80	tr|Q9SVJ5|Q9SVJ5_ARATH Uncharacterized protein At4g38980 OS=Arabidopsis thaliana OX=3702 GN=At4g38980 PE=1 SV=1	1	1	1	1	3	1	8.6	30.709	0.00052966	4.2831	24.426	NA	NA	21.7483	NA	NA	NA	20.6186	NA	NA	17.9409	NA	NA	NA	NA	NA	22.2895	NA	NA	NA	NA	NA	NA	NA	NA	NA	0	0	1	0	0	0	4314	Q9SVJ5	1	1
Q9T0H2	Small acidic protein 1	SMAP1	sp|Q9T0H2|SMAP1_ARATH Small acidic protein 1 OS=Arabidopsis thaliana OX=3702 GN=SMAP1 PE=1 SV=1	1	1	1	1	3	1	32.3	6.9415	0.005885	2.2453	23.1093	NA	NA	21.2451	NA	NA	NA	22.1093	NA	NA	20.2452	NA	NA	NA	NA	NA	21.6186	NA	NA	NA	NA	NA	NA	NA	NA	NA	0	0	1	0	0	0	4414	Q9T0H2	1	1
Q9ZPE7	Protein EXORDIUM	EXO	sp|Q9ZPE7|EXO_ARATH Protein EXORDIUM OS=Arabidopsis thaliana OX=3702 GN=EXO PE=2 SV=1	1	1	1	1	3	0	5.7	33.599	0.00099626	3.3568	NA	NA	NA	NA	NA	NA	NA	NA	NA	NA	NA	NA	NA	NA	NA	NA	NA	NA	NA	NA	NA	NA	NA	NA	NA	NA	0	0	0	0	0	0	4480	Q9ZPE7	1	1
Q9ZS88	Derlin-2.2	DER2.2	sp|Q9ZS88|DER22_ARATH Derlin-2.2 OS=Arabidopsis thaliana OX=3702 GN=DER2.2 PE=2 SV=1	1	1	1	1	3	0	7	28.098	0.0099756	2.0223	23.264	NA	NA	NA	NA	NA	NA	20.2641	NA	NA	NA	NA	NA	NA	NA	NA	NA	NA	NA	NA	NA	NA	NA	NA	NA	NA	0	0	0	0	0	0	4513	Q9ZS88	1	1
Q9ZVX1	Probable ubiquitin-conjugating enzyme E2 23	UBC23	sp|Q9ZVX1|UBC23_ARATH Probable ubiquitin-conjugating enzyme E2 23 OS=Arabidopsis thaliana OX=3702 GN=UBC23 PE=1 SV=1	1	2	2	2	3	0	3.7	122.18	0.0010101	3.5961	22.8421	NA	NA	19.35	NA	NA	NA	17.2274	NA	NA	13.7352	NA	NA	NA	NA	NA	19.7235	NA	NA	NA	NA	NA	NA	NA	NA	NA	0	0	0	0	0	0	4585	Q9ZVX1	2	2
A0A1I9LQK5	RNA-binding (RRM/RBD/RNP motifs) family protein	At3g21100	tr|A0A1I9LQK5|A0A1I9LQK5_ARATH RNA-binding (RRM/RBD/RNP motifs) family protein OS=Arabidopsis thaliana OX=3702 GN=At3g21100 PE=1 SV=1	1	1	1	1	2	2	4	66.234	0	18.736	22.6935	22.6935	NA	NA	NA	NA	NA	17.7393	17.7393	NA	NA	NA	NA	NA	NA	NA	NA	NA	NA	NA	NA	NA	NA	NA	NA	NA	1	0	1	0	0	0	9	A0A1I9LQK5	1	1
A0MFT2	Caldesmon-like protein	At4g25070	tr|A0MFT2|A0MFT2_ARATH Caldesmon-like protein OS=Arabidopsis thaliana OX=3702 GN=At4g25070 PE=1 SV=1	1	2	2	2	2	1	2	86.851	0.00076746	3.7761	21.1898	NA	NA	20.8748	NA	NA	NA	15.8679	NA	NA	15.5529	NA	NA	NA	NA	NA	21.2483	NA	NA	NA	NA	NA	NA	NA	NA	NA	0	0	1	0	0	0	53	A0MFT2	2	2
CON__sp|O76013|KRT36_HUMAN	Keratin, type I cuticular Ha6	KRT36	sp|O76013|KRT36_HUMAN Keratin, type I cuticular Ha6 OS=Homo sapiens GN=KRT36 PE=2 SV=1	1	7	1	1	2	0	12.8	52.247	0.0012288	3.2061	27.7374	NA	NA	NA	NA	NA	NA	22.9825	NA	NA	NA	NA	NA	NA	NA	NA	NA	NA	NA	NA	NA	NA	NA	NA	NA	NA	0	0	0	0	0	0	107	CON__sp|O76013|KRT36_HUMAN	7	1
CON__sp|O76015|KRT38_HUMAN	Keratin, type I cuticular Ha8	KRT38	sp|O76015|KRT38_HUMAN Keratin, type I cuticular Ha8 OS=Homo sapiens GN=KRT38 PE=1 SV=3	1	5	2	0	2	0	10.3	50.479	1	-2	22.4585	NA	NA	NA	NA	NA	NA	17.8735	NA	NA	NA	NA	NA	NA	NA	NA	NA	NA	NA	NA	NA	NA	NA	NA	NA	NA	0	0	0	0	0	0	108	CON__sp|O76015|KRT38_HUMAN	5	2
CON__sp|O82803|SRPP_HEVBR	Small rubber particle protein	SRPP	sp|O82803|SRPP_HEVBR Small rubber particle protein OS=Hevea brasiliensis GN=SRPP PE=1 SV=1	1	2	2	2	2	1	7.8	22.344	0.0002867	5.8357	25.1342	NA	NA	NA	24.1056	NA	NA	21.0396	NA	NA	NA	19.9851	NA	NA	NA	NA	NA	26.1166	NA	NA	NA	NA	NA	NA	NA	NA	0	0	0	1	0	0	109	CON__sp|O82803|SRPP_HEVBR	2	2
CON__sp|P08729|K2C7_HUMAN	Keratin, type II cytoskeletal 7	KRT7	sp|P08729|K2C7_HUMAN Keratin, type II cytoskeletal 7 OS=Homo sapiens GN=KRT7 PE=1 SV=5	1	5	1	0	2	1	9	51.385	0.00054825	4.9075	23.5557	NA	NA	NA	NA	NA	NA	18.6976	NA	NA	NA	NA	NA	NA	NA	NA	NA	NA	NA	NA	NA	NA	NA	NA	NA	NA	0	0	0	0	1	0	129	CON__sp|P08729|K2C7_HUMAN	5	1
CON__sp|P78386|KRT85_HUMAN	Keratin, type II cuticular Hb5	KRT85	sp|P78386|KRT85_HUMAN Keratin, type II cuticular Hb5 OS=Homo sapiens GN=KRT85 PE=1 SV=1	1	23	2	1	2	1	33.1	55.802	0.00056117	5.4103	23.5647	NA	NA	NA	NA	20.7101	NA	18.5203	NA	NA	NA	NA	15.6657	NA	NA	NA	NA	NA	NA	NA	NA	NA	NA	NA	NA	NA	0	0	0	0	1	0	148	CON__sp|P78386|KRT85_HUMAN	23	2
CON__sp|Q14525|KT33B_HUMAN	Keratin, type I cuticular Ha3-II	KRT33B	sp|Q14525|KT33B_HUMAN Keratin, type I cuticular Ha3-II OS=Homo sapiens GN=KRT33B PE=1 SV=3	1	13	2	2	2	0	30.9	46.213	0	6.4763	26.5799	NA	NA	NA	NA	NA	NA	20.4333	NA	NA	NA	NA	NA	NA	NA	NA	NA	NA	NA	NA	NA	NA	NA	NA	NA	NA	0	0	0	0	0	0	152	CON__sp|Q14525|KT33B_HUMAN	13	2
CON__sp|Q6IFZ6|K2C1B_MOUSE	Keratin, type II cytoskeletal 1b	Krt77	sp|Q6IFZ6|K2C1B_MOUSE Keratin, type II cytoskeletal 1b OS=Mus musculus GN=Krt77 PE=1 SV=1	1	7	2	1	2	2	10	61.358	0.0021398	2.793	22.9413	NA	NA	NA	NA	NA	22.9413	17.812	NA	NA	NA	NA	NA	17.812	NA	NA	NA	NA	NA	NA	NA	NA	NA	NA	NA	NA	0	0	0	0	0	2	163	CON__sp|Q6IFZ6|K2C1B_MOUSE	7	2
CON__sp|Q99456|K1C12_HUMAN	Keratin, type I cytoskeletal 12	KRT12	sp|Q99456|K1C12_HUMAN Keratin, type I cytoskeletal 12 OS=Homo sapiens GN=KRT12 PE=1 SV=1	1	2	1	1	2	0	4.3	53.511	0.0021378	2.7817	26.4869	NA	NA	NA	NA	NA	NA	21.843	NA	NA	NA	NA	NA	NA	NA	NA	NA	NA	NA	NA	NA	NA	NA	NA	NA	NA	0	0	0	0	0	0	170	CON__sp|Q99456|K1C12_HUMAN	2	1
CON__sp|Q9NSB4|KRT82_HUMAN	Keratin, type II cuticular Hb2	KRT82	sp|Q9NSB4|KRT82_HUMAN Keratin, type II cuticular Hb2 OS=Homo sapiens GN=KRT82 PE=3 SV=3	1	8	2	2	2	2	13.1	56.652	0.0016766	2.8871	22.497	NA	NA	NA	NA	22.497	NA	16.7937	NA	NA	NA	NA	16.7937	NA	NA	NA	NA	NA	NA	NA	NA	NA	NA	NA	NA	NA	0	0	0	0	2	0	172	CON__sp|Q9NSB4|KRT82_HUMAN	8	2
F4HVJ0	RNA-binding (RRM/RBD/RNP motifs) family protein	At1g67950	tr|F4HVJ0|F4HVJ0_ARATH RNA-binding (RRM/RBD/RNP motifs) family protein OS=Arabidopsis thaliana OX=3702 GN=At1g67950 PE=1 SV=1	1	1	1	1	2	1	5	30.007	0.0010035	3.4728	22.3681	21.2713	NA	NA	NA	NA	NA	17.5708	17.5708	NA	NA	NA	NA	NA	NA	NA	NA	NA	NA	NA	NA	NA	NA	NA	NA	NA	1	0	0	0	0	0	203	F4HVJ0	1	1
F4IBV4	Alpha-1,3/1,6-mannosyltransferase ALG2	At1g78800	tr|F4IBV4|F4IBV4_ARATH Alpha-1,3/1,6-mannosyltransferase ALG2 OS=Arabidopsis thaliana OX=3702 GN=At1g78800 PE=1 SV=1	1	2	2	2	2	1	5.5	45.027	0.00099925	3.4011	22.4249	NA	NA	NA	20.4411	NA	NA	17.8345	NA	NA	NA	16.2712	NA	NA	NA	NA	NA	NA	NA	NA	NA	NA	NA	NA	NA	NA	0	0	0	1	0	0	274	F4IBV4	2	2
F4IT21	Uncharacterized protein	At2g43945	tr|F4IT21|F4IT21_ARATH Uncharacterized protein OS=Arabidopsis thaliana OX=3702 GN=At2g43945 PE=1 SV=1	1	2	2	2	2	0	8.7	32.167	0.0005496	4.992	23.3539	NA	NA	NA	NA	NA	NA	18.8744	NA	NA	NA	NA	NA	NA	NA	NA	NA	NA	NA	NA	NA	NA	NA	NA	NA	NA	0	0	0	0	0	0	315	F4IT21	2	2
F4IZD3	ARM repeat superfamily protein	At3g56210	tr|F4IZD3|F4IZD3_ARATH ARM repeat superfamily protein OS=Arabidopsis thaliana OX=3702 GN=At3g56210 PE=1 SV=1	1	2	2	2	2	1	15.5	21.456	0.00078084	4.0045	20.295	NA	NA	NA	NA	20.295	NA	16.9731	NA	NA	NA	NA	16.9731	NA	NA	NA	NA	NA	NA	NA	NA	NA	NA	NA	NA	NA	0	0	0	0	1	0	336	F4IZD3	2	2
F4JSC0;F4JSB9	Transducin/WD40 repeat-like superfamily protein;Transducin/WD40 repeat-like superfamily protein	At4g18905;At4g18900	tr|F4JSC0|F4JSC0_ARATH Transducin/WD40 repeat-like superfamily protein OS=Arabidopsis thaliana OX=3702 GN=At4g18905 PE=1 SV=1;tr|F4JSB9|F4JSB9_ARATH Transducin/WD40 repeat-like superfamily protein OS=Arabidopsis thaliana OX=3702 GN=At4g18900 PE=1 SV=1	2	2	2	2	2	0	6.2	55.235	0	18.81	23.0916	NA	NA	NA	NA	NA	NA	16.8747	NA	NA	NA	NA	NA	NA	NA	NA	NA	NA	NA	NA	NA	NA	NA	NA	NA	NA	0	0	0	0	0	0	439	F4JSC0;F4JSB9	2;1	2;1
F4K464	Tetratricopeptide repeat (TPR)-like superfamily protein	At5g20190	tr|F4K464|F4K464_ARATH Tetratricopeptide repeat (TPR)-like superfamily protein OS=Arabidopsis thaliana OX=3702 GN=At5g20190 PE=1 SV=1	1	1	1	1	2	0	5.9	31.819	0.0025943	2.6958	22.608	NA	NA	NA	NA	NA	NA	18.9076	NA	NA	NA	NA	NA	NA	NA	NA	NA	NA	NA	NA	NA	NA	NA	NA	NA	NA	0	0	0	0	0	0	488	F4K464	1	1
F4K940	Uncharacterized protein	At5g56850	tr|F4K940|F4K940_ARATH Uncharacterized protein OS=Arabidopsis thaliana OX=3702 GN=MIK19.5 PE=1 SV=1	1	2	2	2	2	0	4	62.04	0.0010139	3.6284	20.9946	NA	NA	NA	NA	NA	NA	15.9071	NA	NA	NA	NA	NA	NA	NA	NA	NA	NA	NA	NA	NA	NA	NA	NA	NA	NA	0	0	0	0	0	0	503	F4K940	2	2
O04551	Plant/protein	At1g27020	tr|O04551|O04551_ARATH Plant/protein OS=Arabidopsis thaliana OX=3702 GN=At1g27020 PE=1 SV=1	1	1	1	1	2	0	5.2	35.079	0.00099133	3.3139	21.7461	NA	NA	NA	NA	NA	NA	17.7461	NA	NA	NA	NA	NA	NA	NA	NA	NA	NA	NA	NA	NA	NA	NA	NA	NA	NA	0	0	0	0	0	0	564	O04551	1	1
O22211;Q9M2M5	GlcNAc-1-P transferase;GlcNAc-1-P transferase	GPT;F28O9.70	tr|O22211|O22211_ARATH GlcNAc-1-P transferase OS=Arabidopsis thaliana OX=3702 GN=GPT PE=1 SV=2;tr|Q9M2M5|Q9M2M5_ARATH GlcNAc-1-P transferase OS=Arabidopsis thaliana OX=3702 GN=F28O9.70 PE=1 SV=1	2	2	2	2	2	1	7.7	47.724	0.00052924	4.269	22.8386	22.0496	NA	NA	NA	NA	NA	19.0313	18.2422	NA	NA	NA	NA	NA	NA	NA	NA	NA	NA	NA	NA	NA	NA	NA	NA	NA	1	0	0	0	0	0	587	O22211;Q9M2M5	2;1	2;1
O22607	WD-40 repeat-containing protein MSI4	MSI4	sp|O22607|MSI4_ARATH WD-40 repeat-containing protein MSI4 OS=Arabidopsis thaliana OX=3702 GN=MSI4 PE=1 SV=3	1	2	2	2	2	0	5.1	55.758	0.005893	2.255	23.5356	NA	NA	NA	NA	20.2134	NA	18.8918	NA	NA	NA	NA	15.5694	NA	NA	NA	NA	NA	22.246	NA	NA	NA	NA	NA	NA	NA	0	0	0	0	0	0	598	O22607	2	2
O23429	Vesicle-associated membrane protein 724	VAMP724	sp|O23429|VA724_ARATH Vesicle-associated membrane protein 724 OS=Arabidopsis thaliana OX=3702 GN=VAMP724 PE=2 SV=2	1	3	2	2	2	0	17.6	25.209	0.0036934	2.4364	22.5973	NA	NA	NA	NA	NA	NA	18.7899	NA	NA	NA	NA	NA	NA	NA	NA	NA	NA	NA	NA	NA	NA	NA	NA	NA	NA	0	0	0	0	0	0	661	O23429	3	2
O24466	Ras-related protein RABE1a	RABE1A	sp|O24466|RAE1A_ARATH Ras-related protein RABE1a OS=Arabidopsis thaliana OX=3702 GN=RABE1A PE=1 SV=1	1	10	2	2	2	1	57.9	23.939	1	-2	20.778	NA	20.778	NA	NA	NA	NA	16.778	NA	16.778	NA	NA	NA	NA	NA	NA	NA	NA	NA	NA	NA	NA	NA	NA	NA	NA	0	1	0	0	0	0	690	O24466	10	2
O49213	GDP-L-fucose synthase 1	GER1	sp|O49213|FCL1_ARATH GDP-L-fucose synthase 1 OS=Arabidopsis thaliana OX=3702 GN=GER1 PE=1 SV=3	1	4	2	2	2	0	16.1	35.569	0.0025895	2.6823	21.8823	NA	NA	NA	NA	NA	NA	17.2202	NA	NA	NA	NA	NA	NA	NA	NA	NA	NA	NA	NA	NA	NA	NA	NA	NA	NA	0	0	0	0	0	0	731	O49213	4	2
O64765;Q940S3	UDP-N-acetylglucosamine diphosphorylase 2;UDP-N-acetylglucosamine diphosphorylase 1	GLCNAC1PUT2;GLCNAC1PUT1	sp|O64765|UAP2_ARATH UDP-N-acetylglucosamine diphosphorylase 2 OS=Arabidopsis thaliana OX=3702 GN=GLCNAC1PUT2 PE=1 SV=1;sp|Q940S3|UAP1_ARATH UDP-N-acetylglucosamine diphosphorylase 1 OS=Arabidopsis thaliana OX=3702 GN=GLCNAC1PUT1 PE=1 SV=1	2	2	2	2	2	1	4.4	55.759	0.0047891	2.3167	22.2698	NA	NA	19.9948	NA	NA	NA	17.6848	NA	NA	15.4098	NA	NA	NA	NA	NA	20.5655	NA	NA	NA	NA	NA	NA	NA	NA	NA	0	0	1	0	0	0	778	O64765;Q940S3	2;2	2;2
O80567	La-related protein 6B	LARP6B	sp|O80567|LRP6B_ARATH La-related protein 6B OS=Arabidopsis thaliana OX=3702 GN=LARP6B PE=1 SV=2	1	1	1	1	2	0	2.6	60.588	0.0067659	2.209	23.2784	NA	NA	21.9246	NA	NA	20.6461	18.6346	NA	NA	17.2808	NA	NA	16.0023	NA	NA	22.4296	NA	NA	22.3616	NA	NA	NA	NA	NA	NA	0	0	0	0	0	0	844	O80567	1	1
O80846	tRNA (adenine(58)-N(1))-methyltransferase non-catalytic subunit TRM6	At2g45730	tr|O80846|O80846_ARATH tRNA (adenine(58)-N(1))-methyltransferase non-catalytic subunit TRM6 OS=Arabidopsis thaliana OX=3702 GN=At2g45730 PE=1 SV=1	1	2	2	2	2	0	6.7	49.41	0.0082904	2.115	19.4875	NA	NA	NA	NA	NA	NA	15.1655	NA	NA	NA	NA	NA	NA	NA	NA	NA	NA	NA	NA	NA	NA	NA	NA	NA	NA	0	0	0	0	0	0	866	O80846	2	2
O80996	BRAP2 RING ZnF UBP domain-containing protein 2	BRIZ2	sp|O80996|BRIZ2_ARATH BRAP2 RING ZnF UBP domain-containing protein 2 OS=Arabidopsis thaliana OX=3702 GN=BRIZ2 PE=1 SV=1	1	2	2	2	2	1	5	53.777	0.00076864	3.8019	21.4972	NA	21.4972	NA	NA	NA	NA	17.6899	NA	17.6899	NA	NA	NA	NA	NA	NA	NA	NA	NA	NA	NA	NA	NA	NA	NA	NA	0	1	0	0	0	0	882	O80996	2	2
Q9SYK9;P0C7P7	UDP-glycosyltransferase 74E2;UDP-glycosyltransferase 74E1	UGT74E2;UGT74E1	sp|Q9SYK9|U74E2_ARATH UDP-glycosyltransferase 74E2 OS=Arabidopsis thaliana OX=3702 GN=UGT74E2 PE=1 SV=1;sp|P0C7P7|U74E1_ARATH UDP-glycosyltransferase 74E1 OS=Arabidopsis thaliana OX=3702 GN=UGT74E1 PE=3 SV=1	2	1	1	1	2	0	3.3	51.05	0.0016675	2.8184	22.2367	NA	NA	NA	NA	NA	NA	17.9888	NA	NA	NA	NA	NA	NA	NA	NA	NA	NA	NA	NA	NA	NA	NA	NA	NA	NA	0	0	0	0	0	0	970	Q9SYK9;P0C7P7	1;1	1;1
P12411	Tubulin beta-1 chain	TUBB1	sp|P12411|TBB1_ARATH Tubulin beta-1 chain OS=Arabidopsis thaliana OX=3702 GN=TUBB1 PE=2 SV=1	1	19	1	1	2	1	44.7	50.217	1	-2	21.9498	NA	NA	NA	NA	NA	21.0433	17.5575	NA	NA	NA	NA	NA	16.651	NA	NA	NA	NA	NA	22.7565	NA	NA	NA	NA	NA	NA	0	0	0	0	0	1	998	P12411	19	1
P42738	Chorismate mutase 1, chloroplastic	CM1	sp|P42738|CM1_ARATH Chorismate mutase 1, chloroplastic OS=Arabidopsis thaliana OX=3702 GN=CM1 PE=1 SV=3	1	2	2	2	2	0	6.2	38.238	0.0025822	2.6469	21.7591	NA	NA	NA	NA	NA	NA	17.5892	NA	NA	NA	NA	NA	NA	NA	NA	NA	NA	NA	NA	NA	NA	NA	NA	NA	NA	0	0	0	0	0	0	1127	P42738	2	2
P42804;Q9SJX1	Glutamyl-tRNA reductase 1, chloroplastic;Probable glutamyl-tRNA reductase 3, chloroplastic	HEMA1;HEMA3	sp|P42804|HEM11_ARATH Glutamyl-tRNA reductase 1, chloroplastic OS=Arabidopsis thaliana OX=3702 GN=HEMA1 PE=1 SV=2;sp|Q9SJX1|HEM13_ARATH Probable glutamyl-tRNA reductase 3, chloroplastic OS=Arabidopsis thaliana OX=3702 GN=HEMA3 PE=3 SV=1	2	2	2	2	2	0	5.9	59.515	0.00028466	5.6826	21.4092	NA	NA	NA	NA	NA	NA	16.5024	NA	NA	NA	NA	NA	NA	NA	NA	NA	NA	NA	NA	NA	NA	NA	NA	NA	NA	0	0	0	0	0	0	1142	P42804;Q9SJX1	2;1	2;1
Q9FX60;P59226;P59169;Q9FKQ3	Histone H3-like 1;Histone H3.2;Histone H3.3	HTR2;HTR4	sp|Q9FX60|H3L1_ARATH Histone H3-like 1 OS=Arabidopsis thaliana OX=3702 GN=At1g13370 PE=2 SV=3;sp|P59226|H32_ARATH Histone H3.2 OS=Arabidopsis thaliana OX=3702 GN=HTR1 PE=1 SV=2;sp|P59169|H33_ARATH Histone H3.3 OS=Arabidopsis thaliana OX=3702 GN=HTR8 PE=1 S	4	1	1	1	2	2	8.1	15.358	0.0030197	2.5358	24.0513	NA	NA	NA	NA	NA	22.3847	22.0513	NA	NA	NA	NA	NA	20.3848	NA	NA	NA	NA	NA	24.098	NA	NA	NA	NA	NA	NA	0	0	0	0	1	1	1303	Q9FX60;P59226;P59169;Q9FKQ3	1;1;1;1	1;1;1;1
Q0WMN5;F4KFP8	Uncharacterized protein At3g49140;Pentatricopeptide repeat (PPR) superfamily protein	At5g24060	sp|Q0WMN5|Y3913_ARATH Uncharacterized protein At3g49140 OS=Arabidopsis thaliana OX=3702 GN=At3g49140 PE=1 SV=2;tr|F4KFP8|F4KFP8_ARATH Pentatricopeptide repeat (PPR) superfamily protein OS=Arabidopsis thaliana OX=3702 GN=MZF18.6 PE=1 SV=1	2	2	2	2	2	0	5	55.87	0.003019	2.5333	22.6127	NA	NA	18.9473	NA	NA	NA	16.6922	NA	NA	14.4238	NA	NA	NA	NA	NA	19.5153	NA	NA	NA	NA	NA	NA	NA	NA	NA	0	0	0	0	0	0	1413	Q0WMN5;F4KFP8	2;1	2;1
Q0WVX5	Probable starch synthase 4, chloroplastic/amyloplastic	SS4	sp|Q0WVX5|SSY4_ARATH Probable starch synthase 4, chloroplastic/amyloplastic OS=Arabidopsis thaliana OX=3702 GN=SS4 PE=1 SV=1	1	2	2	2	2	2	2.4	117.75	0.0017003	3.0439	20.9884	NA	NA	NA	NA	NA	20.9884	15.3736	NA	NA	NA	NA	NA	15.3736	NA	NA	NA	NA	NA	NA	NA	NA	NA	NA	NA	NA	0	0	0	0	1	1	1452	Q0WVX5	2	2
Q1G3U6	Plant cysteine oxidase 3	PCO3	sp|Q1G3U6|PCO3_ARATH Plant cysteine oxidase 3 OS=Arabidopsis thaliana OX=3702 GN=PCO3 PE=1 SV=1	1	1	1	1	2	0	3.9	31.291	0.0041265	2.3782	24.0451	NA	NA	21.7398	NA	NA	NA	20.2378	NA	NA	17.9325	NA	NA	NA	NA	NA	22.3327	NA	NA	NA	NA	NA	NA	NA	NA	NA	0	0	0	0	0	0	1469	Q1G3U6	1	1
Q39165	Oleosin 21.2 kDa	At5g40420	sp|Q39165|OLEO2_ARATH Oleosin 21.2 kDa OS=Arabidopsis thaliana OX=3702 GN=At5g40420 PE=2 SV=1	1	1	1	1	2	0	5.5	21.279	1	-2	22.8904	NA	NA	NA	NA	NA	NA	19.8904	NA	NA	NA	NA	NA	NA	NA	NA	NA	NA	NA	NA	NA	NA	NA	NA	NA	NA	0	0	0	0	0	0	1553	Q39165	1	1
Q708Y0	EIN3-binding F-box protein 2	EBF2	sp|Q708Y0|EBF2_ARATH EIN3-binding F-box protein 2 OS=Arabidopsis thaliana OX=3702 GN=EBF2 PE=1 SV=1	1	2	2	2	2	0	5.1	66.06	0.0097756	2.0376	23.0625	NA	NA	NA	NA	NA	NA	17.3292	NA	NA	NA	NA	NA	NA	NA	NA	NA	NA	NA	NA	NA	NA	NA	NA	NA	NA	0	0	0	0	0	0	1767	Q708Y0	2	2
Q7X9V3	Acetyltransferase NSI	NSI	sp|Q7X9V3|NSI_ARATH Acetyltransferase NSI OS=Arabidopsis thaliana OX=3702 GN=NSI PE=1 SV=1	1	1	1	1	2	0	10.5	28.649	0.0056715	2.2694	21.5568	NA	NA	NA	NA	NA	NA	18.7495	NA	NA	NA	NA	NA	NA	NA	NA	NA	NA	NA	NA	NA	NA	NA	NA	NA	NA	0	0	0	0	0	0	1782	Q7X9V3	1	1
Q84JH2	Nuclear transport factor 2 (NTF2) family protein with RNA binding (RRM-RBD-RNP motifs) domain-containing protein	At5g48650	tr|Q84JH2|Q84JH2_ARATH Nuclear transport factor 2 (NTF2) family protein with RNA binding (RRM-RBD-RNP motifs) domain-containing protein OS=Arabidopsis thaliana OX=3702 GN=At5g48650 PE=1 SV=1	1	1	1	1	2	1	3.1	50.074	0.0016679	2.8205	22.4603	NA	NA	21.4837	NA	NA	NA	17.7598	NA	NA	16.7833	NA	NA	NA	NA	NA	21.8572	NA	NA	NA	NA	NA	NA	NA	NA	NA	0	0	1	0	0	0	1797	Q84JH2	1	1
Q84WU4	Golgin candidate 3	GC3	sp|Q84WU4|GOGC3_ARATH Golgin candidate 3 OS=Arabidopsis thaliana OX=3702 GN=GC3 PE=1 SV=1	1	2	2	1	2	0	2.9	81.722	0.0010015	3.4488	21.5426	NA	NA	NA	NA	NA	NA	15.2518	NA	NA	NA	NA	NA	NA	NA	NA	NA	NA	NA	NA	NA	NA	NA	NA	NA	NA	0	0	0	0	0	0	1838	Q84WU4	2	2
Q8GY63	Probable SAL3 phosphatase	SAL3	sp|Q8GY63|DPNP3_ARATH Probable SAL3 phosphatase OS=Arabidopsis thaliana OX=3702 GN=SAL3 PE=2 SV=1	1	1	1	1	2	0	5.6	38.384	0.00054451	4.803	23.4419	NA	NA	NA	NA	NA	NA	19.194	NA	NA	NA	NA	NA	NA	NA	NA	NA	NA	NA	NA	NA	NA	NA	NA	NA	NA	0	0	0	0	0	0	1896	Q8GY63	1	1
Q8GYF7	Nuclear pore complex protein NUP54	NUP54	sp|Q8GYF7|NUP54_ARATH Nuclear pore complex protein NUP54 OS=Arabidopsis thaliana OX=3702 GN=NUP54 PE=1 SV=1	1	2	2	2	2	2	6.1	41.817	0.0007716	3.8351	22.9851	21.9025	NA	NA	22.0632	NA	NA	18.0632	17.9025	NA	NA	18.0632	NA	NA	NA	NA	NA	NA	NA	NA	NA	NA	NA	NA	NA	NA	1	0	0	1	0	0	1905	Q8GYF7	2	2
Q8LDD3	Protein CURVATURE THYLAKOID 1D, chloroplastic	CURT1D	sp|Q8LDD3|CUT1D_ARATH Protein CURVATURE THYLAKOID 1D, chloroplastic OS=Arabidopsis thaliana OX=3702 GN=CURT1D PE=1 SV=1	1	1	1	1	2	0	17.1	21.355	0	11.646	24.1403	NA	NA	NA	NA	NA	NA	21.1403	NA	NA	NA	NA	NA	NA	NA	NA	NA	NA	NA	NA	NA	NA	NA	NA	NA	NA	0	0	0	0	0	0	2081	Q8LDD3	1	1
Q8LPQ8	Monosaccharide-sensing protein 2	MSSP2	sp|Q8LPQ8|MSSP2_ARATH Monosaccharide-sensing protein 2 OS=Arabidopsis thaliana OX=3702 GN=MSSP2 PE=1 SV=2	1	1	1	1	2	1	2.2	78.524	0.001692	2.9838	22.1407	NA	22.1407	NA	NA	NA	NA	17.8188	NA	17.8188	NA	NA	NA	NA	NA	NA	NA	NA	NA	NA	NA	NA	NA	NA	NA	NA	0	1	0	0	0	0	2127	Q8LPQ8	1	1
Q9FLL4;Q8RY83	Putative purine permease 12;Probable purine permease 13	PUP12;PUP13	sp|Q9FLL4|PUP12_ARATH Putative purine permease 12 OS=Arabidopsis thaliana OX=3702 GN=PUP12 PE=3 SV=1;sp|Q8RY83|PUP13_ARATH Probable purine permease 13 OS=Arabidopsis thaliana OX=3702 GN=PUP13 PE=2 SV=1	2	1	1	1	2	1	2.5	39.623	1	-2	22.1874	NA	NA	NA	21.5027	NA	NA	19.8654	NA	NA	NA	19.1807	NA	NA	NA	NA	NA	NA	NA	NA	NA	NA	NA	NA	NA	NA	0	0	0	1	0	0	2210	Q9FLL4;Q8RY83	1;1	1;1
Q8VY63	Mannose-P-dolichol utilization defect 1 protein homolog 2	At4g07390	sp|Q8VY63|MPU12_ARATH Mannose-P-dolichol utilization defect 1 protein homolog 2 OS=Arabidopsis thaliana OX=3702 GN=At4g07390 PE=2 SV=1	1	1	1	1	2	1	6.8	25.798	1	-2	20.4107	NA	NA	NA	NA	17.7438	18.9325	17.4107	NA	NA	NA	NA	14.7438	15.9326	NA	NA	NA	NA	19.5152	20.4166	NA	NA	NA	NA	NA	NA	0	0	0	0	0	1	2248	Q8VY63	1	1
Q8VYH2	Squalene epoxidase 3	SQE3	sp|Q8VYH2|ERG16_ARATH Squalene epoxidase 3 OS=Arabidopsis thaliana OX=3702 GN=SQE3 PE=1 SV=1	1	1	1	1	2	1	3.8	57.098	0.0085011	2.0859	19.9573	18.8567	NA	NA	NA	NA	NA	15.1499	14.0494	NA	NA	NA	NA	NA	19.2749	NA	NA	NA	NA	NA	NA	NA	NA	NA	NA	NA	1	0	0	0	0	0	2256	Q8VYH2	1	1
Q8VZS0	Peroxisomal adenine nucleotide carrier 2	PNC2	sp|Q8VZS0|PNC2_ARATH Peroxisomal adenine nucleotide carrier 2 OS=Arabidopsis thaliana OX=3702 GN=PNC2 PE=1 SV=1	1	1	1	1	2	0	4.7	35.159	0.0021393	2.7909	22.3873	NA	NA	NA	NA	NA	NA	18.8024	NA	NA	NA	NA	NA	NA	NA	NA	NA	NA	NA	NA	NA	NA	NA	NA	NA	NA	0	0	0	0	0	0	2312	Q8VZS0	1	1
Q8W117	Suppressor of mec-8 and unc-52 protein homolog 1	SMU1	sp|Q8W117|SMU1_ARATH Suppressor of mec-8 and unc-52 protein homolog 1 OS=Arabidopsis thaliana OX=3702 GN=SMU1 PE=1 SV=1	1	1	1	1	2	0	2.7	57.723	0.0091436	2.0597	NA	NA	NA	NA	NA	NA	NA	NA	NA	NA	NA	NA	NA	NA	NA	NA	NA	NA	NA	NA	NA	NA	NA	NA	NA	NA	0	0	0	0	0	0	2327	Q8W117	1	1
Q8W4E2	V-type proton ATPase subunit B3	VHA-B3	sp|Q8W4E2|VATB3_ARATH V-type proton ATPase subunit B3 OS=Arabidopsis thaliana OX=3702 GN=VHA-B3 PE=2 SV=1	1	37	1	1	2	0	77.8	54.311	0.0009933	3.3311	23.9691	NA	NA	21.6567	NA	NA	NA	19.3841	NA	NA	17.0718	NA	NA	NA	NA	NA	21.9525	NA	NA	NA	NA	NA	NA	NA	NA	NA	0	0	0	0	0	0	2341	Q8W4E2	37	1
Q93V93	Peroxidase 44	PER44	sp|Q93V93|PER44_ARATH Peroxidase 44 OS=Arabidopsis thaliana OX=3702 GN=PER44 PE=2 SV=1	1	1	1	1	2	1	3.2	33.805	0.0091334	2.052	21.2327	NA	NA	NA	NA	NA	19.9	17.1453	NA	NA	NA	NA	NA	15.8125	NA	NA	NA	NA	NA	21.6132	NA	NA	NA	NA	NA	NA	0	0	0	0	0	1	2369	Q93V93	1	1
Q93WK6	DNA polymerase epsilon catalytic subunit A	At1g19530	tr|Q93WK6|Q93WK6_ARATH DNA polymerase epsilon catalytic subunit A OS=Arabidopsis thaliana OX=3702 GN=At1g19530 PE=1 SV=1	1	1	1	1	2	1	10.3	13.656	0.0065448	2.2196	22.066	NA	19.7965	NA	NA	NA	NA	19.2586	NA	16.9892	NA	NA	NA	NA	NA	20.6245	NA	NA	NA	NA	NA	NA	NA	NA	NA	NA	0	1	0	0	0	0	2400	Q93WK6	1	1
Q93YP9	Sugar transporter ERD6-like 4	At1g19450	sp|Q93YP9|ERDL4_ARATH Sugar transporter ERD6-like 4 OS=Arabidopsis thaliana OX=3702 GN=At1g19450 PE=2 SV=1	1	1	1	1	2	0	3.1	52.787	0.0099734	2.0203	22.7124	NA	NA	NA	NA	NA	NA	19.012	NA	NA	NA	NA	NA	NA	NA	NA	NA	NA	NA	NA	NA	NA	NA	NA	NA	NA	0	0	0	0	0	0	2419	Q93YP9	1	1
Q94AL6	Excitatory amino acid transporter	At4g20150	tr|Q94AL6|Q94AL6_ARATH Excitatory amino acid transporter OS=Arabidopsis thaliana OX=3702 GN=At4g20150 PE=1 SV=1	1	1	1	1	2	0	13.6	9.2076	1	-2	24.539	NA	NA	22.5298	NA	NA	NA	22.9541	NA	NA	20.9449	NA	NA	NA	NA	NA	22.8793	NA	NA	NA	NA	NA	NA	NA	NA	NA	0	0	0	0	0	0	2541	Q94AL6	1	1
Q94AQ8	Photosynthetic NDH subunit of subcomplex B 2, chloroplastic	PNSB2	sp|Q94AQ8|PNSB2_ARATH Photosynthetic NDH subunit of subcomplex B 2, chloroplastic OS=Arabidopsis thaliana OX=3702 GN=PNSB2 PE=2 SV=1	1	1	1	1	2	1	4	38.005	0.0045673	2.3308	22.4394	21.4877	NA	NA	NA	NA	NA	18.2694	17.3177	NA	NA	NA	NA	NA	21.9058	NA	NA	NA	NA	NA	NA	NA	NA	NA	NA	NA	1	0	0	0	0	0	2544	Q94AQ8	1	1
Q9C501	Pentatricopeptide repeat-containing protein At1g33350	PCMP-E57	sp|Q9C501|PPR70_ARATH Pentatricopeptide repeat-containing protein At1g33350 OS=Arabidopsis thaliana OX=3702 GN=PCMP-E57 PE=2 SV=1	1	1	1	1	2	1	1.7	60.473	1	-2	22.8094	NA	21.4559	NA	NA	NA	NA	18.0545	NA	16.701	NA	NA	NA	NA	NA	22.284	NA	NA	NA	NA	NA	NA	NA	NA	NA	NA	0	1	0	0	0	0	2680	Q9C501	1	1
Q9C720	Transmembrane 9 superfamily member 6	TMN6	sp|Q9C720|TMN6_ARATH Transmembrane 9 superfamily member 6 OS=Arabidopsis thaliana OX=3702 GN=TMN6 PE=2 SV=1	1	4	1	1	2	1	7.4	73.622	1	-2	23.8195	NA	NA	NA	NA	NA	22.6082	19.3601	NA	NA	NA	NA	NA	18.1488	NA	NA	NA	NA	NA	24.3214	NA	NA	NA	NA	NA	NA	0	0	0	0	0	1	2742	Q9C720	4	1
Q9C9U4	Mitogen-activated protein kinase 15	MPK15	sp|Q9C9U4|MPK15_ARATH Mitogen-activated protein kinase 15 OS=Arabidopsis thaliana OX=3702 GN=MPK15 PE=1 SV=3	1	8	1	0	2	0	15.6	65.25	1	-2	23.0226	NA	NA	NA	NA	NA	NA	17.8933	NA	NA	NA	NA	NA	NA	NA	NA	NA	NA	NA	NA	NA	NA	NA	NA	NA	NA	0	0	0	0	0	0	2804	Q9C9U4	8	1
Q9CAJ1	Hydroxyproline-rich glycoprotein family protein	F28P22.2	tr|Q9CAJ1|Q9CAJ1_ARATH Hydroxyproline-rich glycoprotein family protein OS=Arabidopsis thaliana OX=3702 GN=At1g72790 PE=1 SV=1	1	1	1	1	2	0	4.3	62.614	0.00053177	4.3518	23.082	NA	NA	NA	NA	NA	NA	18.497	NA	NA	NA	NA	NA	NA	NA	NA	NA	NA	NA	NA	NA	NA	NA	NA	NA	NA	0	0	0	0	0	0	2828	Q9CAJ1	1	1
Q9FG01	Splicing factor SF3a60 homolog	ATO	sp|Q9FG01|ATO_ARATH Splicing factor SF3a60 homolog OS=Arabidopsis thaliana OX=3702 GN=ATO PE=1 SV=1	1	2	2	2	2	0	4	58.971	0.0014641	3.0867	23.4442	NA	NA	NA	NA	NA	NA	18.6369	NA	NA	NA	NA	NA	NA	NA	NA	NA	NA	NA	NA	NA	NA	NA	NA	NA	NA	0	0	0	0	0	0	2904	Q9FG01	2	2
Q9FH98	Anthranilate N-hydroxycinnamoyl/benzoyltransferase-like protein	At5g67150	tr|Q9FH98|Q9FH98_ARATH Anthranilate N-hydroxycinnamoyl/benzoyltransferase-like protein OS=Arabidopsis thaliana OX=3702 GN=At5g67150 PE=1 SV=1	1	2	2	2	2	0	7.4	49.939	0.00099552	3.3519	23.9927	NA	20.5336	20.7343	NA	NA	NA	18.0684	NA	15.7788	15.9794	NA	NA	NA	NA	NA	NA	NA	NA	NA	NA	NA	NA	NA	NA	NA	0	0	0	0	0	0	2946	Q9FH98	2	2
Q9FIS4	ATP-dependent Clp protease ATP-binding subunit	At5g62140	tr|Q9FIS4|Q9FIS4_ARATH ATP-dependent Clp protease ATP-binding subunit OS=Arabidopsis thaliana OX=3702 GN=MTG10.17 PE=1 SV=1	1	1	1	1	2	0	5.8	26.439	0.004788	2.3146	21.8395	NA	NA	NA	NA	NA	NA	18.3801	NA	NA	NA	NA	NA	NA	NA	NA	NA	NA	NA	NA	NA	NA	NA	NA	NA	NA	0	0	0	0	0	0	2981	Q9FIS4	1	1
Q9FJ36	Myosin heavy chain-like	At5g41780	tr|Q9FJ36|Q9FJ36_ARATH Myosin heavy chain-like OS=Arabidopsis thaliana OX=3702 GN=At5g41780 PE=1 SV=1	1	2	2	2	2	0	3.4	62.735	1	-2	24.2046	NA	NA	NA	NA	NA	NA	19.4497	NA	NA	NA	NA	NA	NA	NA	NA	NA	NA	NA	NA	NA	NA	NA	NA	NA	NA	0	0	0	0	0	0	2985	Q9FJ36	2	2
Q9FLQ7	Formin-like protein 20	FH20	sp|Q9FLQ7|FH20_ARATH Formin-like protein 20 OS=Arabidopsis thaliana OX=3702 GN=FH20 PE=2 SV=3	1	2	1	1	2	2	1	178.15	1	-2	22.0035	21.2755	20.668	NA	NA	NA	NA	15.7747	15.0467	14.4391	NA	NA	NA	NA	21.8467	21.496	NA	NA	NA	NA	NA	NA	NA	NA	NA	NA	1	1	0	0	0	0	3055	Q9FLQ7	2	1
Q9FNG8	Putative pentatricopeptide repeat-containing protein At5g06400, mitochondrial	At5g06400	sp|Q9FNG8|PP366_ARATH Putative pentatricopeptide repeat-containing protein At5g06400, mitochondrial OS=Arabidopsis thaliana OX=3702 GN=At5g06400 PE=3 SV=1	1	1	1	1	2	0	1.3	116.91	1	-2	21.7043	NA	NA	19.7	NA	NA	NA	15.7501	NA	NA	13.7458	NA	NA	NA	NA	NA	19.7844	NA	NA	NA	NA	NA	NA	NA	NA	NA	0	0	0	0	0	0	3119	Q9FNG8	1	1
Q9FNY8	At4g01895	nimin-1b	tr|Q9FNY8|Q9FNY8_ARATH At4g01895 OS=Arabidopsis thaliana OX=3702 GN=nimin-1b PE=1 SV=1	1	1	1	1	2	0	8.6	16.663	0.0041322	2.3888	22.1319	NA	NA	NA	NA	NA	NA	18.962	NA	NA	NA	NA	NA	NA	NA	NA	NA	NA	NA	NA	NA	NA	NA	NA	NA	NA	0	0	0	0	0	0	3135	Q9FNY8	1	1
Q9FZK5	F17L21.9	At1g27300	tr|Q9FZK5|Q9FZK5_ARATH F17L21.9 OS=Arabidopsis thaliana OX=3702 GN=At1g27300 PE=1 SV=1	1	2	2	2	2	0	17.5	22.42	0	26.853	23.8233	NA	NA	NA	NA	NA	NA	20.4335	NA	NA	NA	NA	NA	NA	NA	NA	NA	NA	NA	NA	NA	NA	NA	NA	NA	NA	0	0	0	0	0	0	3226	Q9FZK5	2	2
Q9LK47	AT3g23700/MYM9_3	At3g23700	tr|Q9LK47|Q9LK47_ARATH AT3g23700/MYM9_3 OS=Arabidopsis thaliana OX=3702 GN=At3g23700 PE=1 SV=1	1	1	1	1	2	1	3.6	42.75	0.000776	3.9292	23.6479	NA	21.4198	NA	NA	20.2513	NA	19.478	NA	17.2499	NA	NA	16.0814	NA	NA	22.3128	NA	NA	22.0606	NA	NA	NA	NA	NA	NA	NA	0	1	0	0	0	0	3369	Q9LK47	1	1
Q9LKB3	At3g14910	At3g14910	tr|Q9LKB3|Q9LKB3_ARATH At3g14910 OS=Arabidopsis thaliana OX=3702 GN=At3g14910 PE=1 SV=1	1	2	2	2	2	0	4.6	50.296	0.00099059	3.3094	24.2316	NA	NA	NA	NA	NA	NA	19.5312	NA	NA	NA	NA	NA	NA	NA	NA	NA	NA	NA	NA	NA	NA	NA	NA	NA	NA	0	0	0	0	0	0	3384	Q9LKB3	2	2
Q9LKF9	Cleavage and polyadenylation specificity factor subunit 2	CPSF100	sp|Q9LKF9|CPSF2_ARATH Cleavage and polyadenylation specificity factor subunit 2 OS=Arabidopsis thaliana OX=3702 GN=CPSF100 PE=1 SV=2	1	2	2	2	2	0	2.8	82.138	0.0021408	2.7985	20.9954	NA	NA	NA	NA	NA	NA	15.71	NA	NA	NA	NA	NA	NA	NA	NA	NA	NA	NA	NA	NA	NA	NA	NA	NA	NA	0	0	0	0	0	0	3387	Q9LKF9	2	2
Q9LPZ4	Partner of Y14 and mago	PYM	sp|Q9LPZ4|PYM1_ARATH Partner of Y14 and mago OS=Arabidopsis thaliana OX=3702 GN=PYM PE=1 SV=1	1	1	1	1	2	0	9.3	22.588	0.0005475	4.8844	21.0206	NA	NA	NA	NA	NA	NA	18.6986	NA	NA	NA	NA	NA	NA	NA	NA	NA	NA	NA	NA	NA	NA	NA	NA	NA	NA	0	0	0	0	0	0	3443	Q9LPZ4	1	1
Q9LW88	Nuclear pore complex protein NUP50B	NUP50B	sp|Q9LW88|NU50B_ARATH Nuclear pore complex protein NUP50B OS=Arabidopsis thaliana OX=3702 GN=NUP50B PE=1 SV=1	1	1	1	1	2	0	4.3	49.108	0.0095598	2.0415	21.4591	NA	NA	NA	NA	NA	NA	16.7586	NA	NA	NA	NA	NA	NA	NA	NA	NA	NA	NA	NA	NA	NA	NA	NA	NA	NA	0	0	0	0	0	0	3604	Q9LW88	1	1
Q9LX30	eIF-2-alpha kinase GCN2	GCN2	sp|Q9LX30|GCN2_ARATH eIF-2-alpha kinase GCN2 OS=Arabidopsis thaliana OX=3702 GN=GCN2 PE=2 SV=2	1	2	2	2	2	0	1.9	140.32	0.00053149	4.3421	21.9498	NA	NA	NA	NA	NA	NA	15.3845	NA	NA	NA	NA	NA	NA	NA	NA	NA	NA	NA	NA	NA	NA	NA	NA	NA	NA	0	0	0	0	0	0	3606	Q9LX30	2	2
Q9LY99	Prohibitin-5, mitochondrial	PHB5	sp|Q9LY99|PHB5_ARATH Prohibitin-5, mitochondrial OS=Arabidopsis thaliana OX=3702 GN=PHB5 PE=1 SV=1	1	2	1	1	2	1	7.6	27.391	1	-2	21.2582	NA	NA	21.2582	NA	NA	NA	17.4509	NA	NA	17.4509	NA	NA	NA	NA	NA	NA	NA	NA	NA	NA	NA	NA	NA	NA	NA	0	0	1	0	0	0	3641	Q9LY99	2	1
Q9LZA6	Triacylglycerol lipase SDP1	SDP1	sp|Q9LZA6|SDP1_ARATH Triacylglycerol lipase SDP1 OS=Arabidopsis thaliana OX=3702 GN=SDP1 PE=1 SV=1	1	1	1	1	2	0	2.7	92.091	0.00052288	4.0744	23.3262	NA	NA	NA	NA	NA	NA	18.197	NA	NA	NA	NA	NA	NA	NA	NA	NA	NA	NA	NA	NA	NA	NA	NA	NA	NA	0	0	0	0	0	0	3674	Q9LZA6	1	1
Q9LZM1	Oxysterol-binding protein-related protein 3A	ORP3A	sp|Q9LZM1|ORP3A_ARATH Oxysterol-binding protein-related protein 3A OS=Arabidopsis thaliana OX=3702 GN=ORP3A PE=1 SV=1	1	8	1	1	2	0	18.8	51.544	0.0093437	2.0442	23.9903	NA	NA	NA	NA	NA	NA	19.598	NA	NA	NA	NA	NA	NA	NA	NA	NA	NA	NA	NA	NA	NA	NA	NA	NA	NA	0	0	0	0	0	0	3685	Q9LZM1	8	1
Q9M1G6	Basic leucine zipper 25	BZIP25	sp|Q9M1G6|BZP25_ARATH Basic leucine zipper 25 OS=Arabidopsis thaliana OX=3702 GN=BZIP25 PE=1 SV=1	1	2	2	2	2	0	6.7	44.33	0.00099305	3.3282	22.4904	NA	NA	NA	NA	NA	NA	16.5236	NA	NA	NA	NA	NA	NA	NA	NA	NA	NA	NA	NA	NA	NA	NA	NA	NA	NA	0	0	0	0	0	0	3728	Q9M1G6	2	2
Q9M2V9	Protein MAEA homolog	T15C9_70	sp|Q9M2V9|MAEA_ARATH Protein MAEA homolog OS=Arabidopsis thaliana OX=3702 GN=MAEA PE=1 SV=1	1	1	1	1	2	0	3.6	47.841	0.00076258	3.677	22.7405	NA	NA	NA	NA	NA	NA	18.1555	NA	NA	NA	NA	NA	NA	NA	NA	NA	NA	NA	NA	NA	NA	NA	NA	NA	NA	0	0	0	0	0	0	3761	Q9M2V9	1	1
Q9M352;O80929	60S ribosomal protein L36-2	RPL36B	sp|Q9M352|RL362_ARATH 60S ribosomal protein L36-2 OS=Arabidopsis thaliana OX=3702 GN=RPL36B PE=3 SV=1	2	5	1	1	2	0	30.4	12.676	0.0041247	2.373	23.7199	NA	NA	NA	NA	NA	NA	21.3981	NA	NA	NA	NA	NA	NA	NA	NA	NA	NA	NA	NA	NA	NA	NA	NA	NA	NA	0	0	0	0	0	0	3772	Q9M352	5;2	1;1
Q9M376	Vesicle-associated membrane protein 727	VAMP727	sp|Q9M376|VA727_ARATH Vesicle-associated membrane protein 727 OS=Arabidopsis thaliana OX=3702 GN=VAMP727 PE=1 SV=1	1	1	1	1	2	1	3.8	27.459	1	-2	22.9115	20.6599	NA	NA	NA	NA	NA	19.0046	16.753	NA	NA	NA	NA	NA	21.1302	NA	NA	NA	NA	NA	NA	NA	NA	NA	NA	NA	1	0	0	0	0	0	3776	Q9M376	1	1
Q9MBA1	Chlorophyllide a oxygenase, chloroplastic	CAO	sp|Q9MBA1|CAO_ARATH Chlorophyllide a oxygenase, chloroplastic OS=Arabidopsis thaliana OX=3702 GN=CAO PE=1 SV=1	1	1	1	1	2	1	4.3	60.33	0.0043498	2.36	23.6206	22.4168	NA	NA	NA	NA	NA	18.8658	17.6619	NA	NA	NA	NA	NA	22.988	NA	NA	NA	NA	NA	NA	NA	NA	NA	NA	NA	1	0	0	0	0	0	3848	Q9MBA1	1	1
Q9MBH1	Protein AIG2 C	At3g28950	sp|Q9MBH1|AIG2C_ARATH Protein AIG2 C OS=Arabidopsis thaliana OX=3702 GN=AIG2C PE=1 SV=1	1	1	1	1	2	1	13.9	18.619	0.00076511	3.7226	22.9687	22.24	NA	NA	NA	NA	NA	19.9686	19.24	NA	NA	NA	NA	NA	22.8112	NA	NA	NA	NA	NA	NA	NA	NA	NA	NA	NA	1	0	0	0	0	0	3849	Q9MBH1	1	1
Q9S7C9	AT-hook motif nuclear-localized protein 27	AHL27	sp|Q9S7C9|AHL27_ARATH AT-hook motif nuclear-localized protein 27 OS=Arabidopsis thaliana OX=3702 GN=AHL27 PE=1 SV=1	1	1	1	1	2	2	6.8	31.842	0.0010086	3.5843	22.8476	NA	21.2429	21.3637	NA	NA	NA	19.5257	NA	17.921	18.0418	NA	NA	NA	NA	21.9272	21.7372	NA	NA	NA	NA	NA	NA	NA	NA	NA	0	1	1	0	0	0	3863	Q9S7C9	1	1
Q9SCP7	Nicotinate N-methyltransferase 1	T4D2.70	sp|Q9SCP7|NAMT1_ARATH Nicotinate N-methyltransferase 1 OS=Arabidopsis thaliana OX=3702 GN=NANMT1 PE=1 SV=1	1	1	1	1	2	0	3.1	39.688	1	-2	21.5264	NA	NA	NA	NA	NA	NA	17.0028	NA	NA	NA	NA	NA	NA	NA	NA	NA	NA	NA	NA	NA	NA	NA	NA	NA	NA	0	0	0	0	0	0	3947	Q9SCP7	1	1
Q9SCW1	Beta-galactosidase 1	BGAL1	sp|Q9SCW1|BGAL1_ARATH Beta-galactosidase 1 OS=Arabidopsis thaliana OX=3702 GN=BGAL1 PE=2 SV=1	1	1	1	1	2	0	1.8	93.658	0.00052411	4.1347	23.9242	NA	NA	NA	NA	NA	NA	18.6022	NA	NA	NA	NA	NA	NA	NA	NA	NA	NA	NA	NA	NA	NA	NA	NA	NA	NA	0	0	0	0	0	0	3950	Q9SCW1	1	1
Q9SEU4;Q9LHP2	Serine/arginine-rich SC35-like splicing factor SCL33;Serine/arginine-rich SC35-like splicing factor SCL30A	SCL33;SCL30A	sp|Q9SEU4|SRC33_ARATH Serine/arginine-rich SC35-like splicing factor SCL33 OS=Arabidopsis thaliana OX=3702 GN=SCL33 PE=1 SV=1;sp|Q9LHP2|SL30A_ARATH Serine/arginine-rich SC35-like splicing factor SCL30A OS=Arabidopsis thaliana OX=3702 GN=SCL30A PE=1 SV=1	2	2	2	2	2	0	9.1	33.337	0.0025834	2.6547	NA	NA	NA	NA	NA	NA	NA	NA	NA	NA	NA	NA	NA	NA	NA	NA	NA	NA	NA	NA	NA	NA	NA	NA	NA	NA	0	0	0	0	0	0	3982	Q9SEU4;Q9LHP2	2;1	2;1
Q9SF91	Ras-related protein RABE1e	RABE1E	sp|Q9SF91|RAE1E_ARATH Ras-related protein RABE1e OS=Arabidopsis thaliana OX=3702 GN=RABE1E PE=1 SV=1	1	10	1	1	2	0	50	24.294	0.0016779	2.8903	23.6925	NA	NA	NA	NA	NA	NA	19.6051	NA	NA	NA	NA	NA	NA	NA	NA	NA	NA	NA	NA	NA	NA	NA	NA	NA	NA	0	0	0	0	0	0	3994	Q9SF91	10	1
Q9SJM9	Alpha/beta-Hydrolases superfamily protein	At2g36290	tr|Q9SJM9|Q9SJM9_ARATH Alpha/beta-Hydrolases superfamily protein OS=Arabidopsis thaliana OX=3702 GN=At2g36290 PE=1 SV=1	1	1	1	1	2	0	3.8	40.459	0.0012303	3.2159	23.4252	NA	NA	NA	NA	19.2542	NA	19.1033	NA	NA	NA	NA	14.9323	NA	NA	NA	NA	NA	21.1057	NA	NA	NA	NA	NA	NA	NA	0	0	0	0	0	0	4088	Q9SJM9	1	1
Q9SK37	Myb/SANT-like DNA-binding domain protein	At2g24960	tr|Q9SK37|Q9SK37_ARATH Myb/SANT-like DNA-binding domain protein OS=Arabidopsis thaliana OX=3702 GN=At2g24960 PE=1 SV=1	1	1	1	1	2	1	1.3	92.531	1	-2	24.023	NA	NA	NA	22.2005	NA	NA	18.5967	NA	NA	NA	16.7742	NA	NA	NA	NA	NA	24.3002	NA	NA	NA	NA	NA	NA	NA	NA	0	0	0	1	0	0	4101	Q9SK37	1	1
Q9SL42	Peptidyl-prolyl cis-trans isomerase Pin1	PIN1	sp|Q9SL42|PIN1_ARATH Peptidyl-prolyl cis-trans isomerase Pin1 OS=Arabidopsis thaliana OX=3702 GN=PIN1 PE=1 SV=1	1	2	2	2	2	0	23.5	13.015	0.00055172	5.0543	23.7008	NA	NA	NA	NA	NA	NA	20.0799	NA	NA	NA	NA	NA	NA	NA	NA	NA	NA	NA	NA	NA	NA	NA	NA	NA	NA	0	0	0	0	0	0	4134	Q9SL42	2	2
Q9SLH1	Myb domain protein 81	MYB81	tr|Q9SLH1|Q9SLH1_ARATH Myb domain protein 81 OS=Arabidopsis thaliana OX=3702 GN=MYB81 PE=1 SV=1	1	1	1	1	2	1	2.6	48.219	0.0091314	2.0497	23.6433	NA	NA	22.1148	NA	NA	NA	19.9428	NA	NA	18.4144	NA	NA	NA	NA	NA	22.6856	NA	NA	NA	NA	NA	NA	NA	NA	NA	0	0	1	0	0	0	4146	Q9SLH1	1	1
Q9SLI4	At1g54500/F20D21_31	F20D21.31	tr|Q9SLI4|Q9SLI4_ARATH At1g54500/F20D21_31 OS=Arabidopsis thaliana OX=3702 GN=F20D21.31 PE=1 SV=1	1	2	2	2	2	1	14.4	21.874	0	11.029	23.4743	NA	NA	NA	NA	NA	23	18.4688	NA	NA	NA	NA	NA	19.83	NA	NA	NA	NA	NA	NA	NA	NA	NA	NA	NA	NA	0	0	0	0	0	1	4147	Q9SLI4	2	2
Q9SRW9	Cellulose synthase-like protein D5	CSLD5	sp|Q9SRW9|CSLD5_ARATH Cellulose synthase-like protein D5 OS=Arabidopsis thaliana OX=3702 GN=CSLD5 PE=2 SV=1	1	2	1	1	2	0	1.4	132.59	1	-2	22.4059	NA	NA	NA	NA	NA	NA	16.5986	NA	NA	NA	NA	NA	NA	NA	NA	NA	NA	NA	NA	NA	NA	NA	NA	NA	NA	0	0	0	0	0	0	4222	Q9SRW9	2	1
Q9SSC1	MAPK kinase substrate protein At1g80180	F18B13.26	sp|Q9SSC1|Y1801_ARATH MAPK kinase substrate protein At1g80180 OS=Arabidopsis thaliana OX=3702 GN=At1g80180 PE=1 SV=1	1	1	1	1	2	1	16.7	15.106	0.00028678	5.8371	24.4133	22.6261	NA	NA	NA	20.7772	NA	21.2434	19.4562	NA	NA	NA	17.6073	NA	23.2764	NA	NA	NA	22.6202	NA	NA	NA	NA	NA	NA	NA	1	0	0	0	0	0	4237	Q9SSC1	1	1
Q9T017	Dirigent protein 13	DIR13	sp|Q9T017|DIR13_ARATH Dirigent protein 13 OS=Arabidopsis thaliana OX=3702 GN=DIR13 PE=2 SV=1	1	1	1	1	2	0	7.6	20.939	0.00076453	3.7153	20.9109	NA	NA	NA	NA	NA	NA	17.911	NA	NA	NA	NA	NA	NA	NA	NA	NA	NA	NA	NA	NA	NA	NA	NA	NA	NA	0	0	0	0	0	0	4397	Q9T017	1	1
Q9T0I6	Pre-mRNA-processing-splicing factor 8B	At4g38780	sp|Q9T0I6|PRP8B_ARATH Pre-mRNA-processing-splicing factor 8B OS=Arabidopsis thaliana OX=3702 GN=PRP8B PE=3 SV=2	1	20	1	1	2	0	9.3	274.8	1	-2	21.8833	NA	NA	NA	NA	NA	NA	14.906	NA	NA	NA	NA	NA	NA	NA	NA	NA	NA	NA	NA	NA	NA	NA	NA	NA	NA	0	0	0	0	0	0	4415	Q9T0I6	20	1
Q9XIA9	Long chain acyl-CoA synthetase 2	LACS2	sp|Q9XIA9|LACS2_ARATH Long chain acyl-CoA synthetase 2 OS=Arabidopsis thaliana OX=3702 GN=LACS2 PE=2 SV=1	1	2	2	2	2	1	3.5	74.388	0.0016762	2.8865	22.6039	NA	18.7597	NA	NA	21.1386	NA	17.4747	NA	13.6304	NA	NA	16.0093	NA	NA	NA	NA	NA	22.9101	NA	NA	NA	NA	NA	NA	NA	0	0	0	0	1	0	4455	Q9XIA9	2	2
Q9XIG1	Sterol 3-beta-glucosyltransferase UGT80B1	UGT80B1	sp|Q9XIG1|U80B1_ARATH Sterol 3-beta-glucosyltransferase UGT80B1 OS=Arabidopsis thaliana OX=3702 GN=UGT80B1 PE=1 SV=1	1	2	2	2	2	0	4.7	68.344	0.0016859	2.946	21.7825	NA	NA	NA	NA	NA	NA	16.8757	NA	NA	NA	NA	NA	NA	NA	NA	NA	NA	NA	NA	NA	NA	NA	NA	NA	NA	0	0	0	0	0	0	4461	Q9XIG1	2	2
A0A1P8AS03	YTH domain-containing protein ECT4	ECT4	sp|A0A1P8AS03|ECT4_ARATH YTH domain-containing protein ECT4 OS=Arabidopsis thaliana OX=3702 GN=ECT4 PE=2 SV=1	1	3	1	1	1	1	5.6	66.59	0.00099478	3.3443	22.6503	NA	NA	20.7819	NA	NA	NA	17.843	NA	NA	15.9745	NA	NA	NA	NA	NA	21.4269	NA	NA	NA	NA	NA	NA	NA	NA	NA	0	0	1	0	0	0	14	A0A1P8AS03	3	1
CON__sp|O43790|KRT86_HUMAN;CON__sp|Q14533|KRT81_HUMAN			;	2	22	1	1	1	1	30	53.5	0.0080917	2.1511	21.2389	NA	NA	NA	NA	21.2389	NA	16.2847	NA	NA	NA	NA	16.2847	NA	NA	NA	NA	NA	NA	NA	NA	NA	NA	NA	NA	NA	0	0	0	0	1	0	106	CON__sp|O43790|KRT86_HUMAN;CON__sp|Q14533|KRT81_HUMAN	22;20	1;1
CON__sp|O95678|K2C75_HUMAN	Keratin, type II cytoskeletal 75	KRT75	sp|O95678|K2C75_HUMAN Keratin, type II cytoskeletal 75 OS=Homo sapiens GN=KRT75 PE=1 SV=2	1	21	1	1	1	1	26.1	59.56	1	-2	22.6202	NA	NA	NA	NA	NA	22.6202	17.7622	NA	NA	NA	NA	NA	17.7622	NA	NA	NA	NA	NA	NA	NA	NA	NA	NA	NA	NA	0	0	0	0	0	1	110	CON__sp|O95678|K2C75_HUMAN	21	1
CON__sp|Q9BYR9|KRA24_HUMAN;CON__sp|P02443|KRA3A_SHEEP;CON__sp|P02441|KRA3_SHEEP	;	;	;;	3	1	1	1	1	0	7.8	13.48	0.0050091	2.2957	23.47	NA	NA	NA	NA	NA	NA	20.47	NA	NA	NA	NA	NA	NA	NA	NA	NA	NA	NA	NA	NA	NA	NA	NA	NA	NA	0	0	0	0	0	0	114	CON__sp|Q9BYR9|KRA24_HUMAN;CON__sp|P02443|KRA3A_SHEEP;CON__sp|P02441|KRA3_SHEEP	1;1;1	1;1;1
CON__sp|P02666|CASB_BOVIN	Beta-casein	CSN2	sp|P02666|CASB_BOVIN Beta-casein OS=Bos taurus GN=CSN2 PE=1 SV=2	1	1	1	1	1	0	8.5	25.107	0.0012327	3.2361	28.271	NA	NA	NA	NA	NA	NA	25.4636	NA	NA	NA	NA	NA	NA	NA	NA	NA	NA	NA	NA	NA	NA	NA	NA	NA	NA	0	0	0	0	0	0	121	CON__sp|P02666|CASB_BOVIN	1	1
CON__sp|P12035|K2C3_HUMAN	Keratin, type II cytoskeletal 3	KRT3	sp|P12035|K2C3_HUMAN Keratin, type II cytoskeletal 3 OS=Homo sapiens GN=KRT3 PE=1 SV=3	1	13	1	1	1	1	14.5	64.416	0	8.1798	22.9704	22.9704	NA	NA	NA	NA	NA	17.9703	17.9703	NA	NA	NA	NA	NA	NA	NA	NA	NA	NA	NA	NA	NA	NA	NA	NA	NA	1	0	0	0	0	0	131	CON__sp|P12035|K2C3_HUMAN	13	1
CON__sp|Q01546|K22O_HUMAN	Keratin, type II cytoskeletal 2 oral	KRT76	sp|Q01546|K22O_HUMAN Keratin, type II cytoskeletal 2 oral OS=Homo sapiens GN=KRT76 PE=1 SV=2	1	13	1	1	1	1	12.5	65.84	1	-2	26.0834	NA	NA	NA	NA	NA	26.0834	20.9135	NA	NA	NA	NA	NA	20.9135	NA	NA	NA	NA	NA	NA	NA	NA	NA	NA	NA	NA	0	0	0	0	0	1	149	CON__sp|Q01546|K22O_HUMAN	13	1
CON__sp|Q6KB66|K2C80_HUMAN;CON__sp|Q0VBK2|K2C80_MOUSE			;	2	1	1	1	1	1	2.2	50.525	0.003031	2.5748	21.3521	NA	NA	NA	NA	NA	21.3521	16.3077	NA	NA	NA	NA	NA	16.3077	NA	NA	NA	NA	NA	NA	NA	NA	NA	NA	NA	NA	0	0	0	0	0	1	151	CON__sp|Q6KB66|K2C80_HUMAN;CON__sp|Q0VBK2|K2C80_MOUSE	1;1	1;1
CON__sp|Q497I4|KRT35_MOUSE	Keratin, type I cuticular Ha5	Krt35	sp|Q497I4|KRT35_MOUSE Keratin, type I cuticular Ha5 OS=Mus musculus GN=Krt35 PE=1 SV=1	1	8	1	0	1	1	14.9	50.529	0.0030268	2.5638	20.5769	NA	NA	NA	NA	20.5769	NA	15.7695	NA	NA	NA	NA	15.7695	NA	NA	NA	NA	NA	NA	NA	NA	NA	NA	NA	NA	NA	0	0	0	0	1	0	155	CON__sp|Q497I4|KRT35_MOUSE	8	1
CON__sp|Q5XKE5|K2C79_HUMAN	Keratin, type II cytoskeletal 79	KRT79	sp|Q5XKE5|K2C79_HUMAN Keratin, type II cytoskeletal 79 OS=Homo sapiens GN=KRT79 PE=1 SV=2	1	10	1	0	1	0	14	57.835	0.0016815	2.9148	22.1163	NA	NA	NA	NA	NA	NA	17.3089	NA	NA	NA	NA	NA	NA	NA	NA	NA	NA	NA	NA	NA	NA	NA	NA	NA	NA	0	0	0	0	0	0	158	CON__sp|Q5XKE5|K2C79_HUMAN	10	1
CON__sp|Q6A162|K1C40_HUMAN	Keratin, type I cytoskeletal 40	KRT40	sp|Q6A162|K1C40_HUMAN Keratin, type I cytoskeletal 40 OS=Homo sapiens GN=KRT40 PE=1 SV=2	1	4	1	1	1	1	9.3	48.139	0.0028064	2.6121	21.2388	NA	NA	NA	NA	21.2388	NA	17.1514	NA	NA	NA	NA	17.1514	NA	NA	NA	NA	NA	NA	NA	NA	NA	NA	NA	NA	NA	0	0	0	0	1	0	162	CON__sp|Q6A162|K1C40_HUMAN	4	1
CON__sp|Q7Z3Y8|K1C27_HUMAN	Keratin, type I cytoskeletal 27	KRT27	sp|Q7Z3Y8|K1C27_HUMAN Keratin, type I cytoskeletal 27 OS=Homo sapiens GN=KRT27 PE=1 SV=2	1	3	1	1	1	0	6.5	49.822	0	8.5594	21.9321	NA	NA	NA	NA	NA	NA	17.2883	NA	NA	NA	NA	NA	NA	NA	NA	NA	NA	NA	NA	NA	NA	NA	NA	NA	NA	0	0	0	0	0	0	164	CON__sp|Q7Z3Y8|K1C27_HUMAN	3	1
CON__sp|Q7Z794|K2C1B_HUMAN	Keratin, type II cytoskeletal 1b	KRT77	sp|Q7Z794|K2C1B_HUMAN Keratin, type II cytoskeletal 1b OS=Homo sapiens GN=KRT77 PE=2 SV=3	1	5	1	1	1	0	8.8	61.901	0.0030282	2.5681	21.861	NA	NA	NA	NA	NA	NA	16.9068	NA	NA	NA	NA	NA	NA	NA	NA	NA	NA	NA	NA	NA	NA	NA	NA	NA	NA	0	0	0	0	0	0	165	CON__sp|Q7Z794|K2C1B_HUMAN	5	1
CON__sp|Q86Y46|K2C73_HUMAN;CON__sp|Q7RTS7|K2C74_HUMAN			;	2	7	1	0	1	1	9.6	58.923	0.0025816	2.6447	21.8916	21.8916	NA	NA	NA	NA	NA	17.0336	17.0336	NA	NA	NA	NA	NA	NA	NA	NA	NA	NA	NA	NA	NA	NA	NA	NA	NA	1	0	0	0	0	0	166	CON__sp|Q86Y46|K2C73_HUMAN;CON__sp|Q7RTS7|K2C74_HUMAN	7;5	1;0
CON__tr|Q61782|Q61782_MOUSE	Type I epidermal keratin mRNA, 3'end (Fragment)	r|Q61782|Q61782_MOUSE	tr|Q61782|Q61782_MOUSE Type I epidermal keratin mRNA, 3'end (Fragment) OS=Mus musculus PE=2 SV=1	1	8	1	1	1	0	59.1	10.662	0.00053533	4.4618	25.9109	NA	NA	NA	NA	NA	NA	23.3259	NA	NA	NA	NA	NA	NA	NA	NA	NA	NA	NA	NA	NA	NA	NA	NA	NA	NA	0	0	0	0	0	0	178	CON__tr|Q61782|Q61782_MOUSE	8	1
F4I4V4	Cyclin/Brf1-like TBP-binding domain-containing protein	At1g30455	tr|F4I4V4|F4I4V4_ARATH Cyclin/Brf1-like TBP-binding domain-containing protein OS=Arabidopsis thaliana OX=3702 GN=At1g30455 PE=3 SV=1	1	1	1	1	1	1	5.5	28.597	1	-2	NA	NA	NA	NA	NA	NA	NA	NA	NA	NA	NA	NA	NA	NA	NA	NA	NA	NA	NA	NA	NA	NA	NA	NA	NA	NA	0	0	0	1	0	0	257	F4I4V4	1	1
F4IAN2	Protein kinase superfamily protein	At1g18160	tr|F4IAN2|F4IAN2_ARATH Protein kinase superfamily protein OS=Arabidopsis thaliana OX=3702 GN=At1g18160 PE=1 SV=1	1	7	2	2	1	0	10.1	108.16	0.00053433	4.4081	24.126	NA	NA	22.4518	NA	NA	NA	18.2433	NA	NA	16.5691	NA	NA	NA	NA	NA	22.2835	NA	NA	NA	NA	NA	NA	NA	NA	NA	0	0	0	0	0	0	272	F4IAN2	7	2
F4IFU5	ATP-dependent RNA helicase	At2g33510	tr|F4IFU5|F4IFU5_ARATH ATP-dependent RNA helicase OS=Arabidopsis thaliana OX=3702 GN=At2g33510 PE=1 SV=1	1	2	2	2	1	0	22.5	23.304	0.0080844	2.1404	23.7012	22.8092	NA	NA	NA	NA	NA	19.1252	19.3497	NA	NA	NA	NA	NA	NA	NA	NA	NA	NA	NA	NA	NA	NA	NA	NA	NA	0	0	0	0	0	0	284	F4IFU5	2	2
F4IJ68	Transducin family protein / WD-40 repeat family protein	At2g46560	tr|F4IJ68|F4IJ68_ARATH Transducin family protein / WD-40 repeat family protein OS=Arabidopsis thaliana OX=3702 GN=At2g46560 PE=1 SV=1	1	2	2	2	1	0	1	275.51	0.00054348	4.764	21.8801	21.3009	NA	NA	NA	NA	NA	15.1522	14.573	NA	NA	NA	NA	NA	NA	NA	NA	NA	NA	NA	NA	NA	NA	NA	NA	NA	0	0	0	0	0	0	292	F4IJ68	2	2
F4J0B7	AAA-ATPase At3g28570, mitochondrial	At3g28570	sp|F4J0B7|AATP8_ARATH AAA-ATPase At3g28570, mitochondrial OS=Arabidopsis thaliana OX=3702 GN=At3g28570 PE=3 SV=1	1	2	1	1	1	0	5.5	52.149	1	-2	23.9456	NA	NA	NA	NA	NA	NA	19.3017	NA	NA	NA	NA	NA	NA	NA	NA	NA	NA	NA	NA	NA	NA	NA	NA	NA	NA	0	0	0	0	0	0	338	F4J0B7	2	1
F4J152	Uncharacterized protein	At3g03560	tr|F4J152|F4J152_ARATH Uncharacterized protein OS=Arabidopsis thaliana OX=3702 GN=At3g03560 PE=1 SV=1	1	1	1	1	1	1	2.3	59.122	0.0067628	2.2028	21.3681	NA	NA	21.3681	NA	NA	NA	16.6132	NA	NA	16.6132	NA	NA	NA	NA	NA	NA	NA	NA	NA	NA	NA	NA	NA	NA	NA	0	0	1	0	0	0	342	F4J152	1	1
F4JSE7	Protein ENHANCED DISEASE RESISTANCE 2	EDR2	sp|F4JSE7|EDR2_ARATH Protein ENHANCED DISEASE RESISTANCE 2 OS=Arabidopsis thaliana OX=3702 GN=EDR2 PE=2 SV=1	1	1	1	1	1	0	2.2	81.846	0	7.6107	NA	NA	NA	NA	NA	NA	NA	NA	NA	NA	NA	NA	NA	NA	NA	NA	NA	NA	NA	NA	NA	NA	NA	NA	NA	NA	0	0	0	0	0	0	440	F4JSE7	1	1
F4JT80	Disease resistance protein RPP2B	At4g19510	sp|F4JT80|RPP2B_ARATH Disease resistance protein RPP2B OS=Arabidopsis thaliana OX=3702 GN=RPP2B PE=1 SV=2	1	1	1	1	1	0	1.3	138.31	0.001704	3.0697	19.7565	NA	NA	NA	NA	NA	NA	13.6904	NA	NA	NA	NA	NA	NA	NA	NA	NA	NA	NA	NA	NA	NA	NA	NA	NA	NA	0	0	0	0	0	0	443	F4JT80	1	1
F4JTJ9	Meiosis-specific protein ASY2	ASY2	sp|F4JTJ9|ASY2_ARATH Meiosis-specific protein ASY2 OS=Arabidopsis thaliana OX=3702 GN=ASY2 PE=2 SV=1	1	1	1	1	1	1	1	158.52	0.0034658	2.4553	23.3872	NA	NA	21.1376	NA	NA	19.8999	17.2172	NA	NA	14.9677	NA	NA	13.7299	NA	NA	21.6584	NA	NA	21.6185	NA	NA	NA	NA	NA	NA	0	0	0	0	0	1	447	F4JTJ9	1	1
F4JY11	Protein CANDIDATE G-PROTEIN COUPLED RECEPTOR 7	At5g18520	sp|F4JY11|CAND7_ARATH Protein CANDIDATE G-PROTEIN COUPLED RECEPTOR 7 OS=Arabidopsis thaliana OX=3702 GN=CAND7 PE=2 SV=1	1	1	1	1	1	0	3.6	50.244	1	-2	24.5179	NA	NA	23.0661	NA	NA	NA	20.4304	NA	NA	18.9786	NA	NA	NA	NA	NA	23.3526	NA	NA	NA	NA	NA	NA	NA	NA	NA	0	0	0	0	0	0	461	F4JY11	1	1
F4KHI7	Man1-Src1p-carboxy-terminal domain protein	At5g46560	tr|F4KHI7|F4KHI7_ARATH Man1-Src1p-carboxy-terminal domain protein OS=Arabidopsis thaliana OX=3702 GN=At5g46560 PE=1 SV=1	1	1	1	1	1	0	3.1	44.389	0.0030219	2.5412	21.5361	NA	NA	NA	NA	NA	NA	17.2142	NA	NA	NA	NA	NA	NA	NA	NA	NA	NA	NA	NA	NA	NA	NA	NA	NA	NA	0	0	0	0	0	0	524	F4KHI7	1	1
F4KIB2	Transmembrane 9 superfamily member 8	TMN8	sp|F4KIB2|TMN8_ARATH Transmembrane 9 superfamily member 8 OS=Arabidopsis thaliana OX=3702 GN=TMN8 PE=2 SV=1	1	8	2	2	1	0	12.5	74.466	0.0030374	2.6017	23.3905	NA	NA	NA	NA	NA	NA	18.931	NA	NA	NA	NA	NA	NA	NA	NA	NA	NA	NA	NA	NA	NA	NA	NA	NA	NA	0	0	0	0	0	0	526	F4KIB2	8	2
O22765	Tryptophan synthase alpha chain	TRPA1	sp|O22765|TRPA1_ARATH Tryptophan synthase alpha chain OS=Arabidopsis thaliana OX=3702 GN=TRPA1 PE=1 SV=2	1	1	1	1	1	0	7.6	29.579	0.0082922	2.119	20.6388	NA	NA	NA	NA	NA	NA	16.9384	NA	NA	NA	NA	NA	NA	NA	NA	NA	NA	NA	NA	NA	NA	NA	NA	NA	NA	0	0	0	0	0	0	604	O22765	1	1
O22775	Xyloglucan 6-xylosyltransferase 2	XXT2	sp|O22775|XXT2_ARATH Xyloglucan 6-xylosyltransferase 2 OS=Arabidopsis thaliana OX=3702 GN=XXT2 PE=1 SV=1	1	1	1	1	1	0	3.9	53.094	0.0021327	2.7565	21.2827	NA	NA	NA	NA	NA	NA	16.8904	NA	NA	NA	NA	NA	NA	NA	NA	NA	NA	NA	NA	NA	NA	NA	NA	NA	NA	0	0	0	0	0	0	606	O22775	1	1
O22810;O22809	At2g33600;NAD(P)-binding Rossmann-fold superfamily protein	At2g33600;At2g33590	tr|O22810|O22810_ARATH At2g33600 OS=Arabidopsis thaliana OX=3702 GN=CRL2 PE=1 SV=1;tr|O22809|O22809_ARATH NAD(P)-binding Rossmann-fold superfamily protein OS=Arabidopsis thaliana OX=3702 GN=CRL1 PE=1 SV=1	2	1	1	1	1	1	6.5	35.614	0.0025925	2.6917	21.816	NA	NA	20.6208	NA	NA	NA	18.2311	NA	NA	17.0359	NA	NA	NA	NA	NA	20.9942	NA	NA	NA	NA	NA	NA	NA	NA	NA	0	0	1	0	0	0	613	O22810;O22809	1;1	1;1
O22873	bZIP transcription factor 18	At2g40620	sp|O22873|BZP18_ARATH bZIP transcription factor 18 OS=Arabidopsis thaliana OX=3702 GN=BZIP18 PE=1 SV=1	1	1	1	1	1	0	4.9	40.666	0.0041332	2.3896	22.6731	NA	NA	21.2557	NA	NA	NA	18.9727	NA	NA	17.5553	NA	NA	NA	NA	NA	21.6633	NA	NA	NA	NA	NA	NA	NA	NA	NA	0	0	0	0	0	0	622	O22873	1	1
O49447	ADP,ATP carrier protein 3, mitochondrial	AAC3	sp|O49447|ADT3_ARATH ADP,ATP carrier protein 3, mitochondrial OS=Arabidopsis thaliana OX=3702 GN=AAC3 PE=1 SV=1	1	9	1	1	1	0	18.5	40.718	1	-2	22.0147	NA	NA	NA	NA	NA	NA	17.6928	NA	NA	NA	NA	NA	NA	NA	NA	NA	NA	NA	NA	NA	NA	NA	NA	NA	NA	0	0	0	0	0	0	741	O49447	9	1
O49653	Probable tRNA N6-adenosine threonylcarbamoyltransferase	T12H17.110	tr|O49653|O49653_ARATH Probable tRNA N6-adenosine threonylcarbamoyltransferase OS=Arabidopsis thaliana OX=3702 GN=GCP2 PE=1 SV=1	1	1	1	1	1	0	3.1	38.767	0.0080772	2.1327	21.4262	NA	NA	NA	NA	NA	NA	17.1783	NA	NA	NA	NA	NA	NA	NA	NA	NA	NA	NA	NA	NA	NA	NA	NA	NA	NA	0	0	0	0	0	0	753	O49653	1	1
O80673;Q9LET1;Q9ZUZ2;Q9LJL9;Q9SCS2;Q9FX86	CDPK-related kinase 1;CDPK-related kinase 7;CDPK-related kinase 3	CRK1;CRK7;CRK3;CRK2;CRK5;CRK8	sp|O80673|CAMK1_ARATH CDPK-related kinase 1 OS=Arabidopsis thaliana OX=3702 GN=CRK1 PE=1 SV=1;sp|Q9LET1|CAMK7_ARATH CDPK-related kinase 7 OS=Arabidopsis thaliana OX=3702 GN=CRK7 PE=1 SV=1;sp|Q9ZUZ2|CAMK3_ARATH CDPK-related kinase 3 OS=Arabidopsis thaliana	6	1	1	1	1	1	3.1	64.314	0.00998	2.0243	21.9544	21.9544	NA	NA	NA	NA	NA	16.7449	16.7449	NA	NA	NA	NA	NA	NA	NA	NA	NA	NA	NA	NA	NA	NA	NA	NA	NA	1	0	0	0	0	0	852	O80673;Q9LET1;Q9ZUZ2;Q9LJL9;Q9SCS2;Q9FX86	1;1;1;1;1;1	1;1;1;1;1;1
O81749	ROH1, putative (DUF793)	F16G20.230	tr|O81749|O81749_ARATH ROH1, putative (DUF793) OS=Arabidopsis thaliana OX=3702 GN=At4g23530 PE=1 SV=1	1	1	1	1	1	0	3	44.163	0.0036858	2.418	21.0972	NA	NA	NA	NA	NA	NA	16.8493	NA	NA	NA	NA	NA	NA	NA	NA	NA	NA	NA	NA	NA	NA	NA	NA	NA	NA	0	0	0	0	0	0	908	O81749	1	1
O82251	Protein TIC 20-II, chloroplastic	TIC20-II	sp|O82251|TI202_ARATH Protein TIC 20-II, chloroplastic OS=Arabidopsis thaliana OX=3702 GN=TIC20-II PE=2 SV=1	1	1	1	1	1	0	6.2	22.912	1	-2	21.7225	NA	NA	NA	NA	NA	NA	18.1375	NA	NA	NA	NA	NA	NA	NA	NA	NA	NA	NA	NA	NA	NA	NA	NA	NA	NA	0	0	0	0	0	0	926	O82251	1	1
O82597	Soluble inorganic pyrophosphatase 5	PPA5	sp|O82597|IPYR5_ARATH Soluble inorganic pyrophosphatase 5 OS=Arabidopsis thaliana OX=3702 GN=PPA5 PE=2 SV=1	1	7	1	1	1	0	31	24.709	1	-2	20.747	NA	NA	NA	NA	NA	NA	17.5771	NA	NA	NA	NA	NA	NA	NA	NA	NA	NA	NA	NA	NA	NA	NA	NA	NA	NA	0	0	0	0	0	0	947	O82597	7	1
P46032	Protein NRT1/ PTR FAMILY 8.3	NPF8.3	sp|P46032|PTR2_ARATH Protein NRT1/ PTR FAMILY 8.3 OS=Arabidopsis thaliana OX=3702 GN=NPF8.3 PE=1 SV=1	1	1	1	1	1	0	3.2	64.421	0.0016706	2.854	22.3756	NA	NA	NA	NA	NA	NA	17.9162	NA	NA	NA	NA	NA	NA	NA	NA	NA	NA	NA	NA	NA	NA	NA	NA	NA	NA	0	0	0	0	0	0	1161	P46032	1	1
P46646	Aspartate aminotransferase, cytoplasmic isozyme 2	ASP4	sp|P46646|AAT4_ARATH Aspartate aminotransferase, cytoplasmic isozyme 2 OS=Arabidopsis thaliana OX=3702 GN=ASP4 PE=2 SV=2	1	4	1	1	1	1	11.4	44.357	0.0016843	2.9311	22.8961	NA	NA	NA	NA	NA	22.8961	18.3111	NA	NA	NA	NA	NA	18.3111	NA	NA	NA	NA	NA	NA	NA	NA	NA	NA	NA	NA	0	0	0	0	0	1	1177	P46646	4	1
P51427	40S ribosomal protein S5-2	RPS5B	sp|P51427|RS52_ARATH 40S ribosomal protein S5-2 OS=Arabidopsis thaliana OX=3702 GN=RPS5B PE=1 SV=2	1	12	1	1	1	0	44.9	22.921	0.0010116	3.6078	26.3158	NA	24.0641	NA	NA	NA	NA	22.8564	NA	20.6046	NA	NA	NA	NA	NA	24.6511	NA	NA	NA	NA	NA	NA	NA	NA	NA	NA	0	0	0	0	0	0	1231	P51427	12	1
P54968	IAA-amino acid hydrolase ILR1	ILR1	sp|P54968|ILR1_ARATH IAA-amino acid hydrolase ILR1 OS=Arabidopsis thaliana OX=3702 GN=ILR1 PE=1 SV=2	1	1	1	1	1	0	2.7	48.014	0.0052356	2.2923	21.2978	NA	NA	NA	NA	NA	NA	16.9759	NA	NA	NA	NA	NA	NA	NA	NA	NA	NA	NA	NA	NA	NA	NA	NA	NA	NA	0	0	0	0	0	0	1252	P54968	1	1
Q07488	Blue copper protein	BCB	sp|Q07488|BCB1_ARATH Blue copper protein OS=Arabidopsis thaliana OX=3702 GN=BCB PE=2 SV=2	1	1	1	1	1	0	6.6	20.053	0.0089385	2.0732	NA	NA	NA	NA	NA	NA	NA	NA	NA	NA	NA	NA	NA	NA	NA	NA	NA	NA	NA	NA	NA	NA	NA	NA	NA	NA	0	0	0	0	0	0	1400	Q07488	1	1
Q0WPW4	1-aminocyclopropane-1-carboxylate oxidase 5	At1g77330	sp|Q0WPW4|ACCO5_ARATH 1-aminocyclopropane-1-carboxylate oxidase 5 OS=Arabidopsis thaliana OX=3702 GN=At1g77330 PE=2 SV=1	1	1	1	1	1	1	6.5	34.946	0.0036917	2.4337	22.1793	NA	NA	22.1793	NA	NA	NA	18.2725	NA	NA	18.2725	NA	NA	NA	NA	NA	NA	NA	NA	NA	NA	NA	NA	NA	NA	NA	0	0	1	0	0	0	1424	Q0WPW4	1	1
Q0WRB2	Probable protein phosphatase 2C 73	PPC6-7	sp|Q0WRB2|P2C73_ARATH Probable protein phosphatase 2C 73 OS=Arabidopsis thaliana OX=3702 GN=PPC6-7 PE=2 SV=1	1	2	2	2	1	1	5.9	41.583	0.0030345	2.5881	22.437	NA	NA	NA	20.0929	NA	NA	16.0054	NA	NA	NA	16.0054	NA	NA	NA	NA	NA	NA	NA	NA	NA	NA	NA	NA	NA	NA	0	0	0	1	0	0	1435	Q0WRB2	2	2
Q147P9	At5g10050	At5g10050	tr|Q147P9|Q147P9_ARATH At5g10050 OS=Arabidopsis thaliana OX=3702 GN=At5g10050 PE=1 SV=1	1	1	1	1	1	1	4.3	30.658	0.0014645	3.0872	21.1452	21.1452	NA	NA	NA	NA	NA	17.3379	17.3379	NA	NA	NA	NA	NA	NA	NA	NA	NA	NA	NA	NA	NA	NA	NA	NA	NA	1	0	0	0	0	0	1462	Q147P9	1	1
Q27IK6	Kinesin-like protein KIN-12D	POK2	sp|Q27IK6|KN12D_ARATH Kinesin-like protein KIN-12D OS=Arabidopsis thaliana OX=3702 GN=KIN12D PE=2 SV=1	1	1	1	1	1	1	0.4	315.06	0.001675	2.8821	21.8253	NA	21.8253	NA	NA	NA	NA	14.4677	NA	14.4677	NA	NA	NA	NA	NA	NA	NA	NA	NA	NA	NA	NA	NA	NA	NA	NA	0	1	0	0	0	0	1485	Q27IK6	1	1
Q39251	Actin-depolymerizing factor 2	ADF2	sp|Q39251|ADF2_ARATH Actin-depolymerizing factor 2 OS=Arabidopsis thaliana OX=3702 GN=ADF2 PE=1 SV=1	1	2	1	1	1	0	20.4	15.745	1	-2	21.808	NA	NA	NA	NA	NA	NA	19.2231	NA	NA	NA	NA	NA	NA	NA	NA	NA	NA	NA	NA	NA	NA	NA	NA	NA	NA	0	0	0	0	0	0	1575	Q39251	2	1
Q3E991	Pollen receptor-like kinase 6	PRK6	sp|Q3E991|PRK6_ARATH Pollen receptor-like kinase 6 OS=Arabidopsis thaliana OX=3702 GN=PRK6 PE=1 SV=4	1	1	1	1	1	0	2.3	72.636	1	-2	26.3449	NA	NA	NA	NA	NA	NA	21.2574	NA	NA	NA	NA	NA	NA	NA	NA	NA	NA	NA	NA	NA	NA	NA	NA	NA	NA	0	0	0	0	0	0	1582	Q3E991	1	1
Q56Y15	At4g27620	At4g27620	tr|Q56Y15|Q56Y15_ARATH At4g27620 OS=Arabidopsis thaliana OX=3702 GN=At4g27620 PE=1 SV=1	1	1	1	1	1	0	5.2	36.412	0.0025803	2.6439	22.7425	NA	NA	NA	NA	NA	NA	19.7425	NA	NA	NA	NA	NA	NA	NA	NA	NA	NA	NA	NA	NA	NA	NA	NA	NA	NA	0	0	0	0	0	0	1672	Q56Y15	1	1
Q67Y01	D-isomer specific 2-hydroxyacid dehydrogenase family protein	At2g45630	tr|Q67Y01|Q67Y01_ARATH D-isomer specific 2-hydroxyacid dehydrogenase family protein OS=Arabidopsis thaliana OX=3702 GN=At2g45630 PE=1 SV=1	1	1	1	1	1	0	3.6	36.84	0.0091355	2.0537	21.4894	NA	NA	NA	NA	NA	NA	17.6821	NA	NA	NA	NA	NA	NA	NA	NA	NA	NA	NA	NA	NA	NA	NA	NA	NA	NA	0	0	0	0	0	0	1718	Q67Y01	1	1
Q6NLB6	At4g13220	At4g13220	tr|Q6NLB6|Q6NLB6_ARATH At4g13220 OS=Arabidopsis thaliana OX=3702 GN=At4g13220 PE=1 SV=1	1	1	1	1	1	0	6.2	19.186	1	-2	21.0716	NA	NA	NA	NA	NA	NA	17.6122	NA	NA	NA	NA	NA	NA	NA	NA	NA	NA	NA	NA	NA	NA	NA	NA	NA	NA	0	0	0	0	0	0	1747	Q6NLB6	1	1
Q6TBX7	Carotene epsilon-monooxygenase, chloroplastic	CYP97C1	sp|Q6TBX7|LUT1_ARATH Carotene epsilon-monooxygenase, chloroplastic OS=Arabidopsis thaliana OX=3702 GN=CYP97C1 PE=1 SV=1	1	1	1	1	1	0	4.5	60.555	0.0030261	2.5603	21.0964	NA	NA	NA	NA	NA	NA	16.289	NA	NA	NA	NA	NA	NA	NA	NA	NA	NA	NA	NA	NA	NA	NA	NA	NA	NA	0	0	0	0	0	0	1763	Q6TBX7	1	1
Q8GUL1	Autophagy-related protein 18g	ATG18G	sp|Q8GUL1|AT18G_ARATH Autophagy-related protein 18g OS=Arabidopsis thaliana OX=3702 GN=ATG18G PE=2 SV=1	1	1	1	1	1	0	1.5	104.58	0.00054765	4.8873	23.8849	NA	NA	21.3203	NA	NA	19.5342	18.3614	NA	NA	15.7967	NA	NA	14.0106	NA	NA	21.616	NA	NA	21.2941	NA	NA	NA	NA	NA	NA	0	0	0	0	0	0	1857	Q8GUL1	1	1
Q8LAF4	Nucleoporin protein Ndc1-Nup protein	At1g73240	tr|Q8LAF4|Q8LAF4_ARATH Nucleoporin protein Ndc1-Nup protein OS=Arabidopsis thaliana OX=3702 GN=At1g73240 PE=1 SV=1	1	1	1	1	1	0	2.5	57.419	0.0099712	2.0187	21.4321	NA	NA	NA	NA	NA	NA	16.9085	NA	NA	NA	NA	NA	NA	NA	NA	NA	NA	NA	NA	NA	NA	NA	NA	NA	NA	0	0	0	0	0	0	2049	Q8LAF4	1	1
Q8LBU2	Probable glutathione peroxidase 8	GPX8	sp|Q8LBU2|GPX8_ARATH Probable glutathione peroxidase 8 OS=Arabidopsis thaliana OX=3702 GN=GPX8 PE=2 SV=1	1	1	1	1	1	0	9	19.067	0.0005322	4.3631	22.3039	NA	NA	NA	NA	NA	NA	18.9819	NA	NA	NA	NA	NA	NA	NA	NA	NA	NA	NA	NA	NA	NA	NA	NA	NA	NA	0	0	0	0	0	0	2067	Q8LBU2	1	1
Q8LDN8	Bifunctional UDP-glucose 4-epimerase and UDP-xylose 4-epimerase 3	UGE3	sp|Q8LDN8|UGE3_ARATH Bifunctional UDP-glucose 4-epimerase and UDP-xylose 4-epimerase 3 OS=Arabidopsis thaliana OX=3702 GN=UGE3 PE=1 SV=1	1	7	2	2	1	0	23.4	38.91	1	-2	22.9122	NA	NA	NA	NA	NA	NA	18.8248	NA	NA	NA	NA	NA	NA	NA	NA	NA	NA	NA	NA	NA	NA	NA	NA	NA	NA	0	0	0	0	0	0	2083	Q8LDN8	7	2
Q8LFK2	AT3G03270 protein	At3g03270	tr|Q8LFK2|Q8LFK2_ARATH AT3G03270 protein OS=Arabidopsis thaliana OX=3702 GN=At3g03270 PE=1 SV=1	1	1	1	1	1	0	9	22.602	0.0016925	2.9859	NA	NA	NA	NA	NA	NA	NA	NA	NA	NA	NA	NA	NA	NA	NA	NA	NA	NA	NA	NA	NA	NA	NA	NA	NA	NA	0	0	0	0	0	0	2105	Q8LFK2	1	1
Q8LPT1	ABC transporter B family member 6	ABCB6	sp|Q8LPT1|AB6B_ARATH ABC transporter B family member 6 OS=Arabidopsis thaliana OX=3702 GN=ABCB6 PE=1 SV=2	1	1	1	1	1	0	1.4	155.87	0.0021383	2.7837	21.5879	NA	NA	NA	NA	NA	NA	15.6572	NA	NA	NA	NA	NA	NA	NA	NA	NA	NA	NA	NA	NA	NA	NA	NA	NA	NA	0	0	0	0	0	0	2132	Q8LPT1	1	1
Q8RXL8	UDP-xylose transporter 3	UXT3	sp|Q8RXL8|UXT3_ARATH UDP-xylose transporter 3 OS=Arabidopsis thaliana OX=3702 GN=UXT3 PE=1 SV=1	1	1	1	1	1	0	7.6	39.038	0.00053749	4.5354	23.551	NA	NA	NA	NA	20.2392	NA	20.3811	NA	NA	NA	NA	17.0694	NA	NA	NA	NA	NA	22.1757	NA	NA	NA	NA	NA	NA	NA	0	0	0	0	0	0	2191	Q8RXL8	1	1
Q8RY73	NAD-capped RNA hydrolase DXO1	DXO1	sp|Q8RY73|DXO_ARATH NAD-capped RNA hydrolase DXO1 OS=Arabidopsis thaliana OX=3702 GN=DXO1 PE=1 SV=1	1	1	1	1	1	0	2.8	60.381	0.0014674	3.118	21.8397	NA	NA	NA	NA	NA	NA	17.3803	NA	NA	NA	NA	NA	NA	NA	NA	NA	NA	NA	NA	NA	NA	NA	NA	NA	NA	0	0	0	0	0	0	2209	Q8RY73	1	1
Q8VZG8	MDIS1-interacting receptor like kinase 2	MIK2	sp|Q8VZG8|MIK2_ARATH MDIS1-interacting receptor like kinase 2 OS=Arabidopsis thaliana OX=3702 GN=MIK2 PE=1 SV=3	1	1	1	1	1	0	1.3	115.42	0.005897	2.2596	20.2597	NA	NA	NA	NA	NA	NA	14.7051	NA	NA	NA	NA	NA	NA	NA	NA	NA	NA	NA	NA	NA	NA	NA	NA	NA	NA	0	0	0	0	0	0	2297	Q8VZG8	1	1
Q8VZN5	Uncharacterized protein At1g13510	At1g13510	tr|Q8VZN5|Q8VZN5_ARATH Uncharacterized protein At1g13510 OS=Arabidopsis thaliana OX=3702 GN=At1g13510 PE=2 SV=1	1	1	1	1	1	1	3.2	43.737	1	-2	24.3645	NA	NA	24.3645	NA	NA	NA	19.7795	NA	NA	19.7795	NA	NA	NA	NA	NA	NA	NA	NA	NA	NA	NA	NA	NA	NA	NA	0	0	1	0	0	0	2309	Q8VZN5	1	1
Q8VZV7	Probable methyltransferase PMT9	At5g14430	sp|Q8VZV7|PMT9_ARATH Probable methyltransferase PMT9 OS=Arabidopsis thaliana OX=3702 GN=At5g14430 PE=2 SV=1	1	2	1	1	1	1	3.3	69.863	0.0091518	2.0635	22.0628	22.0628	NA	NA	NA	NA	NA	16.8149	16.8149	NA	NA	NA	NA	NA	NA	NA	NA	NA	NA	NA	NA	NA	NA	NA	NA	NA	1	0	0	0	0	0	2321	Q8VZV7	2	1
Q93VH1	Protein YIP4b	At4g30260	sp|Q93VH1|YIP4B_ARATH Protein YIP4b OS=Arabidopsis thaliana OX=3702 GN=YIP4B PE=1 SV=1	1	1	1	1	1	0	6.8	30.22	0.0009995	3.4087	23.6662	NA	NA	21.2924	NA	NA	NA	20.8588	NA	NA	18.4851	NA	NA	NA	NA	NA	21.9879	NA	NA	NA	NA	NA	NA	NA	NA	NA	0	0	0	0	0	0	2377	Q93VH1	1	1
Q93YQ1;Q9LZW9	Regulatory-associated protein of TOR 1;Regulatory-associated protein of TOR 2	RAPTOR1;RAPTOR2	sp|Q93YQ1|RTOR1_ARATH Regulatory-associated protein of TOR 1 OS=Arabidopsis thaliana OX=3702 GN=RAPTOR1 PE=1 SV=1;sp|Q9LZW9|RTOR2_ARATH Regulatory-associated protein of TOR 2 OS=Arabidopsis thaliana OX=3702 GN=RAPTOR2 PE=2 SV=2	2	3	3	3	1	0	3.1	147.96	0.00053778	4.5456	23.2535	NA	19.7025	19.9283	NA	20.1272	NA	17.0119	NA	13.6364	13.8622	NA	14.061	NA	NA	NA	NA	NA	NA	NA	NA	NA	NA	NA	NA	NA	0	0	0	0	0	0	2420	Q93YQ1;Q9LZW9	3;2	3;2
Q93Z11	AT5g37360/MNJ8_150	At5g37360	tr|Q93Z11|Q93Z11_ARATH AT5g37360/MNJ8_150 OS=Arabidopsis thaliana OX=3702 GN=MNJ8.18 PE=1 SV=1	1	1	1	1	1	0	3.6	33.439	0.0010028	3.4659	21.0868	NA	NA	NA	NA	NA	NA	17.6273	NA	NA	NA	NA	NA	NA	NA	NA	NA	NA	NA	NA	NA	NA	NA	NA	NA	NA	0	0	0	0	0	0	2427	Q93Z11	1	1
Q93Z53	Plastidial pyruvate kinase 3, chloroplastic	PKP3	sp|Q93Z53|PKP3_ARATH Plastidial pyruvate kinase 3, chloroplastic OS=Arabidopsis thaliana OX=3702 GN=PKP3 PE=1 SV=1	1	3	1	1	1	1	5.8	62.614	1	-2	20.431	NA	20.431	NA	NA	NA	NA	15.431	NA	15.431	NA	NA	NA	NA	NA	NA	NA	NA	NA	NA	NA	NA	NA	NA	NA	NA	0	1	0	0	0	0	2431	Q93Z53	3	1
Q941A9	At1g26300/F28B23_4	At1g26300	tr|Q941A9|Q941A9_ARATH At1g26300/F28B23_4 OS=Arabidopsis thaliana OX=3702 GN=At1g26300 PE=1 SV=1	1	4	1	1	1	0	11.7	34.819	1	-2	21.6581	NA	NA	NA	NA	NA	NA	17.8507	NA	NA	NA	NA	NA	NA	NA	NA	NA	NA	NA	NA	NA	NA	NA	NA	NA	NA	0	0	0	0	0	0	2482	Q941A9	4	1
Q94AV5	WPP domain-interacting protein 3	WIP3	sp|Q94AV5|WIP3_ARATH WPP domain-interacting protein 3 OS=Arabidopsis thaliana OX=3702 GN=WIP3 PE=1 SV=1	1	1	1	1	1	0	4.8	50.273	0.0047901	2.3175	21.6078	NA	NA	NA	NA	NA	NA	16.964	NA	NA	NA	NA	NA	NA	NA	NA	NA	NA	NA	NA	NA	NA	NA	NA	NA	NA	0	0	0	0	0	0	2550	Q94AV5	1	1
Q94B71	Protein OBERON 3	OBE3	sp|Q94B71|OBE3_ARATH Protein OBERON 3 OS=Arabidopsis thaliana OX=3702 GN=OBE3 PE=1 SV=1	1	2	2	2	1	1	2.9	82.388	0.0091579	2.0659	24.1463	19.5249	21.5105	NA	NA	NA	NA	18.8609	14.2394	16.2251	NA	NA	NA	NA	NA	NA	NA	NA	NA	NA	NA	NA	NA	NA	NA	NA	1	0	0	0	0	0	2559	Q94B71	2	2
Q96301	Probable UDP-N-acetylglucosamine--peptide N-acetylglucosaminyltransferase SPINDLY	SPY	sp|Q96301|SPY_ARATH Probable UDP-N-acetylglucosamine--peptide N-acetylglucosaminyltransferase SPINDLY OS=Arabidopsis thaliana OX=3702 GN=SPY PE=1 SV=1	1	2	2	2	1	0	2.7	101.43	0.0089465	2.0822	22.9855	NA	NA	NA	NA	NA	NA	14.2419	NA	NA	NA	NA	NA	NA	NA	NA	NA	NA	NA	NA	NA	NA	NA	NA	NA	NA	0	0	0	0	0	0	2652	Q96301	2	2
Q9C6T1	Phosphomevalonate kinase, peroxisomal	F5M6.9	sp|Q9C6T1|PMK_ARATH Phosphomevalonate kinase, peroxisomal OS=Arabidopsis thaliana OX=3702 GN=PMK PE=1 SV=1	1	1	1	1	1	0	4.6	54.409	0.001697	3.024	21.7519	NA	NA	NA	NA	NA	NA	17.43	NA	NA	NA	NA	NA	NA	NA	NA	NA	NA	NA	NA	NA	NA	NA	NA	NA	NA	0	0	0	0	0	0	2737	Q9C6T1	1	1
Q9CAC4	Myosin-binding protein 2	MYOB2	sp|Q9CAC4|MYOB2_ARATH Myosin-binding protein 2 OS=Arabidopsis thaliana OX=3702 GN=MYOB2 PE=1 SV=1	1	2	2	2	1	0	3.7	86.17	0.002368	2.7431	23.8981	NA	NA	22.0981	NA	NA	NA	18.7281	NA	NA	16.9282	NA	NA	NA	NA	NA	NA	NA	NA	NA	NA	NA	NA	NA	NA	NA	0	0	0	0	0	0	2818	Q9CAC4	2	2
Q9FF08	Dentin sialophosphoprotein-like protein	At5g07940	tr|Q9FF08|Q9FF08_ARATH Dentin sialophosphoprotein-like protein OS=Arabidopsis thaliana OX=3702 GN=At5g07940 PE=1 SV=1	1	1	1	1	1	0	1.2	167.42	1	-2	NA	NA	NA	NA	NA	NA	NA	NA	NA	NA	NA	NA	NA	NA	NA	NA	NA	NA	NA	NA	NA	NA	NA	NA	NA	NA	0	0	0	0	0	0	2864	Q9FF08	1	1
Q9FFF2	Ubiquitin carboxyl-terminal hydrolase	UCH1	sp|Q9FFF2|UCH1_ARATH Ubiquitin carboxyl-terminal hydrolase OS=Arabidopsis thaliana OX=3702 GN=UCH1 PE=1 SV=1	1	2	2	2	1	1	8.4	38.539	1	-2	23.6688	22.8131	NA	NA	NA	NA	NA	19.4989	18.6432	NA	NA	NA	NA	NA	NA	NA	NA	NA	NA	NA	NA	NA	NA	NA	NA	NA	1	0	0	0	0	0	2878	Q9FFF2	2	2
Q9FFK0	WUSCHEL-related homeobox 7	WOX7	sp|Q9FFK0|WOX7_ARATH WUSCHEL-related homeobox 7 OS=Arabidopsis thaliana OX=3702 GN=WOX7 PE=2 SV=1	1	1	1	1	1	0	7.4	13.997	1	-2	24.0311	NA	NA	NA	NA	NA	NA	21.2238	NA	NA	NA	NA	NA	NA	NA	NA	NA	NA	NA	NA	NA	NA	NA	NA	NA	NA	0	0	0	0	0	0	2889	Q9FFK0	1	1
Q9LHL8;Q9FG04	Calcium load-activated calcium channel;Calcium load-activated calcium channel	T21B14.22;At5g06660	tr|Q9LHL8|Q9LHL8_ARATH Calcium load-activated calcium channel OS=Arabidopsis thaliana OX=3702 GN=T21B14.22 PE=1 SV=1;tr|Q9FG04|Q9FG04_ARATH Calcium load-activated calcium channel OS=Arabidopsis thaliana OX=3702 GN=At5g06660 PE=1 SV=1	2	1	1	1	1	0	7.7	21.532	0.0063205	2.2233	NA	NA	NA	NA	NA	NA	NA	NA	NA	NA	NA	NA	NA	NA	NA	NA	NA	NA	NA	NA	NA	NA	NA	NA	NA	NA	0	0	0	0	0	0	2905	Q9LHL8;Q9FG04	1;1	1;1
Q9FHF9	Pentatricopeptide repeat-containing protein At5g46460, mitochondrial	PCMP-H49	sp|Q9FHF9|PP419_ARATH Pentatricopeptide repeat-containing protein At5g46460, mitochondrial OS=Arabidopsis thaliana OX=3702 GN=PCMP-H49 PE=2 SV=1	1	1	1	1	1	0	1.9	78.877	1	-2	23.9661	NA	NA	NA	NA	NA	NA	18.7182	NA	NA	NA	NA	NA	NA	NA	NA	NA	NA	NA	NA	NA	NA	NA	NA	NA	NA	0	0	0	0	0	0	2948	Q9FHF9	1	1
Q9FI40	BAHD acyltransferase At5g47980	BAHD1	sp|Q9FI40|BAHD1_ARATH BAHD acyltransferase At5g47980 OS=Arabidopsis thaliana OX=3702 GN=BAHD1 PE=2 SV=1	1	1	1	1	1	1	2.9	48.52	0.0089366	2.0719	21.1118	NA	19.6146	20.481	NA	NA	NA	16.5269	NA	15.0296	15.896	NA	NA	NA	NA	20.2989	20.8545	NA	NA	NA	NA	NA	NA	NA	NA	NA	0	0	1	0	0	0	2964	Q9FI40	1	1
Q9FJY0	Uncharacterized protein	At5g66600	tr|Q9FJY0|Q9FJY0_ARATH Uncharacterized protein OS=Arabidopsis thaliana OX=3702 GN=At5g66600 PE=1 SV=1	1	1	1	1	1	1	1.5	69.088	0.0030204	2.5362	22.2862	NA	NA	NA	NA	22.2862	NA	17.1987	NA	NA	NA	NA	17.1987	NA	NA	NA	NA	NA	NA	NA	NA	NA	NA	NA	NA	NA	0	0	0	0	1	0	3008	Q9FJY0	1	1
Q9FKE6	Cyclin-T1-5	CYCT1-5	sp|Q9FKE6|CCT15_ARATH Cyclin-T1-5 OS=Arabidopsis thaliana OX=3702 GN=CYCT1-5 PE=1 SV=2	1	1	1	1	1	1	2.1	65.186	0.0058903	2.2522	21.4224	NA	NA	19.2052	NA	NA	19.931	16.2932	NA	NA	14.0759	NA	NA	14.8018	NA	NA	19.9168	NA	NA	21.5691	NA	NA	NA	NA	NA	NA	0	0	0	0	0	1	3021	Q9FKE6	1	1
Q9FKQ1	Protein DETOXIFICATION 27	At5g65380	sp|Q9FKQ1|DTX27_ARATH Protein DETOXIFICATION 27 OS=Arabidopsis thaliana OX=3702 GN=DTX27 PE=2 SV=1	1	1	1	1	1	0	3.1	52.971	0.0032422	2.4989	22.2261	NA	19.6261	NA	NA	NA	NA	17.498	NA	16.0412	NA	NA	NA	NA	NA	NA	NA	NA	NA	NA	NA	NA	NA	NA	NA	NA	0	0	0	0	0	0	3034	Q9FKQ1	1	1
Q9FLV9	S-type anion channel SLAH3	SLAH3	sp|Q9FLV9|SLAH3_ARATH S-type anion channel SLAH3 OS=Arabidopsis thaliana OX=3702 GN=SLAH3 PE=1 SV=1	1	1	1	1	1	0	1.9	72.338	0.0045756	2.354	21.6105	NA	NA	NA	NA	NA	NA	16.6105	NA	NA	NA	NA	NA	NA	NA	NA	NA	NA	NA	NA	NA	NA	NA	NA	NA	NA	0	0	0	0	0	0	3059	Q9FLV9	1	1
Q9FM04	GDSL esterase/lipase At5g62930	At5g62930	sp|Q9FM04|GDL88_ARATH GDSL esterase/lipase At5g62930 OS=Arabidopsis thaliana OX=3702 GN=At5g62930 PE=2 SV=3	1	1	1	1	1	1	9.1	27.156	0.0025962	2.7023	NA	NA	NA	NA	NA	NA	NA	NA	NA	NA	NA	NA	NA	NA	NA	NA	NA	NA	NA	NA	NA	NA	NA	NA	NA	NA	1	0	0	0	0	0	3065	Q9FM04	1	1
Q9FXH5	Purine permease 14	PUP14	sp|Q9FXH5|PUP14_ARATH Purine permease 14 OS=Arabidopsis thaliana OX=3702 GN=PUP14 PE=1 SV=1	1	1	1	1	1	0	6.4	44.063	0.00053333	4.3947	21.701	NA	NA	NA	NA	NA	NA	17.8936	NA	NA	NA	NA	NA	NA	NA	NA	NA	NA	NA	NA	NA	NA	NA	NA	NA	NA	0	0	0	0	0	0	3193	Q9FXH5	1	1
Q9FZD1	Pentatricopeptide repeat-containing protein At1g26460, mitochondrial	At1g26460	sp|Q9FZD1|PPR58_ARATH Pentatricopeptide repeat-containing protein At1g26460, mitochondrial OS=Arabidopsis thaliana OX=3702 GN=At1g26460 PE=1 SV=1	1	1	1	1	1	1	1.6	70.234	1	-2	NA	NA	NA	NA	NA	NA	NA	NA	NA	NA	NA	NA	NA	NA	NA	NA	NA	NA	NA	NA	NA	NA	NA	NA	NA	NA	0	0	1	0	0	0	3222	Q9FZD1	1	1
Q9LDV4	Alanine aminotransferase 2, mitochondrial	ALAAT2	sp|Q9LDV4|ALAT2_ARATH Alanine aminotransferase 2, mitochondrial OS=Arabidopsis thaliana OX=3702 GN=ALAAT2 PE=1 SV=1	1	8	1	1	1	0	16.9	59.51	1	-2	21.2743	NA	NA	NA	NA	NA	NA	16.4163	NA	NA	NA	NA	NA	NA	NA	NA	NA	NA	NA	NA	NA	NA	NA	NA	NA	NA	0	0	0	0	0	0	3241	Q9LDV4	8	1
Q9LHQ0	Putative F-box/kelch-repeat protein At3g20710	At3g20710	sp|Q9LHQ0|FBK64_ARATH Putative F-box/kelch-repeat protein At3g20710 OS=Arabidopsis thaliana OX=3702 GN=At3g20710 PE=4 SV=1	1	1	1	1	1	1	2.2	42.139	1	-2	23.1493	NA	NA	23.1493	NA	NA	NA	18.6899	NA	NA	18.6899	NA	NA	NA	NA	NA	NA	NA	NA	NA	NA	NA	NA	NA	NA	NA	0	0	1	0	0	0	3313	Q9LHQ0	1	1
Q9LIC6	PRA1 family protein F3	PRA1F3	sp|Q9LIC6|PR1F3_ARATH PRA1 family protein F3 OS=Arabidopsis thaliana OX=3702 GN=PRA1F3 PE=1 SV=1	1	1	1	1	1	1	12.2	21.116	0.00055051	5.0217	NA	NA	NA	NA	NA	NA	NA	NA	NA	NA	NA	NA	NA	NA	NA	NA	NA	NA	NA	NA	NA	NA	NA	NA	NA	NA	1	0	0	0	0	0	3322	Q9LIC6	1	1
Q9LIN4	Uncharacterized protein At3g26410	At3g26410	tr|Q9LIN4|Q9LIN4_ARATH Uncharacterized protein At3g26410 OS=Arabidopsis thaliana OX=3702 GN=TRM11 PE=1 SV=1	1	1	1	1	1	0	2.5	54.638	0.0095619	2.0417	23.2216	NA	NA	NA	NA	NA	NA	18.3147	NA	NA	NA	NA	NA	NA	NA	NA	NA	NA	NA	NA	NA	NA	NA	NA	NA	NA	0	0	0	0	0	0	3332	Q9LIN4	1	1
Q9LQU7	Microtubule-associated protein 70-4	MAP70.4	sp|Q9LQU7|MP704_ARATH Microtubule-associated protein 70-4 OS=Arabidopsis thaliana OX=3702 GN=MAP70.4 PE=1 SV=1	1	9	1	1	1	1	12.1	67.487	0.0017019	3.0547	20.903	NA	NA	NA	NA	NA	20.903	15.8586	NA	NA	NA	NA	NA	15.8586	NA	NA	NA	NA	NA	NA	NA	NA	NA	NA	NA	NA	0	0	0	0	0	1	3459	Q9LQU7	9	1
Q9LR35	F26F24.11	At1g23270	tr|Q9LR35|Q9LR35_ARATH F26F24.11 OS=Arabidopsis thaliana OX=3702 GN=At1g23270 PE=4 SV=1	1	1	1	1	1	0	8.3	19.288	0.0016683	2.8208	22.8713	NA	NA	NA	NA	NA	NA	19.2863	NA	NA	NA	NA	NA	NA	NA	NA	NA	NA	NA	NA	NA	NA	NA	NA	NA	NA	0	0	0	0	0	0	3463	Q9LR35	1	1
Q9LR70	H/ACA ribonucleoprotein complex non-core subunit NAF1	NAF1	tr|Q9LR70|Q9LR70_ARATH H/ACA ribonucleoprotein complex non-core subunit NAF1 OS=Arabidopsis thaliana OX=3702 GN=NAF1 PE=1 SV=1	1	1	1	1	1	0	2	88.837	0.0021429	2.8126	21.3627	NA	NA	NA	NA	NA	NA	17.0408	NA	NA	NA	NA	NA	NA	NA	NA	NA	NA	NA	NA	NA	NA	NA	NA	NA	NA	0	0	0	0	0	0	3465	Q9LR70	1	1
Q9LT27	Large ribosomal RNA subunit accumulation protein YCED homolog 1, chloroplastic	At3g19810	sp|Q9LT27|YCED1_ARATH Large ribosomal RNA subunit accumulation protein YCED homolog 1, chloroplastic OS=Arabidopsis thaliana OX=3702 GN=At3g19810 PE=2 SV=1	1	1	1	1	1	0	5.9	36.05	0.0016795	2.897	21.3611	NA	NA	NA	NA	NA	NA	17.6607	NA	NA	NA	NA	NA	NA	NA	NA	NA	NA	NA	NA	NA	NA	NA	NA	NA	NA	0	0	0	0	0	0	3506	Q9LT27	1	1
Q9LU93	Mitotic spindle checkpoint protein MAD2	MAD2	sp|Q9LU93|MAD2_ARATH Mitotic spindle checkpoint protein MAD2 OS=Arabidopsis thaliana OX=3702 GN=MAD2 PE=1 SV=1	1	1	1	1	1	1	6.7	23.731	0.0085049	2.0916	NA	NA	NA	NA	NA	NA	NA	NA	NA	NA	NA	NA	NA	NA	NA	NA	NA	NA	NA	NA	NA	NA	NA	NA	NA	NA	0	0	1	0	0	0	3539	Q9LU93	1	1
Q9LUE6	Probable UDP-arabinopyranose mutase 4	RGP4	sp|Q9LUE6|RGP4_ARATH Probable UDP-arabinopyranose mutase 4 OS=Arabidopsis thaliana OX=3702 GN=RGP4 PE=1 SV=1	1	5	1	1	1	1	10.2	41.866	1	-2	21.2194	NA	NA	NA	NA	21.2194	NA	16.5755	NA	NA	NA	NA	16.5755	NA	NA	NA	NA	NA	NA	NA	NA	NA	NA	NA	NA	NA	0	0	0	0	1	0	3544	Q9LUE6	5	1
Q9LYE7	Uncharacterized protein At5g11420	F15N18_10	tr|Q9LYE7|Q9LYE7_ARATH Uncharacterized protein At5g11420 OS=Arabidopsis thaliana OX=3702 GN=At5g11420 PE=1 SV=1	1	2	1	1	1	0	6	39.64	1	-2	20.4797	NA	NA	NA	NA	NA	NA	16.7793	NA	NA	NA	NA	NA	NA	NA	NA	NA	NA	NA	NA	NA	NA	NA	NA	NA	NA	0	0	0	0	0	0	3648	Q9LYE7	2	1
Q9LYG2	Classical AGP protein	T22P22_70	tr|Q9LYG2|Q9LYG2_ARATH Classical AGP protein OS=Arabidopsis thaliana OX=3702 GN=At5g11680 PE=1 SV=1	1	1	1	1	1	0	6.3	23.106	0.0039098	2.4026	21.3861	NA	NA	NA	NA	NA	NA	17.6857	NA	NA	NA	NA	NA	NA	NA	NA	NA	NA	NA	NA	NA	NA	NA	NA	NA	NA	0	0	0	0	0	0	3651	Q9LYG2	1	1
Q9M2F8	Carbon catabolite repressor protein 4 homolog 2	CCR4-2	sp|Q9M2F8|CCR4B_ARATH Carbon catabolite repressor protein 4 homolog 2 OS=Arabidopsis thaliana OX=3702 GN=CCR4-2 PE=2 SV=2	1	1	1	1	1	0	3.5	67.052	0.0030331	2.5855	20.4255	NA	18.4777	NA	NA	NA	NA	15.7251	NA	13.7773	NA	NA	NA	NA	NA	19.162	NA	NA	NA	NA	NA	NA	NA	NA	NA	NA	0	0	0	0	0	0	3751	Q9M2F8	1	1
Q9M2W3	CDP-diacylglycerol--glycerol-3-phosphate 3-phosphatidyltransferase 2	PGPS2	sp|Q9M2W3|PGPS2_ARATH CDP-diacylglycerol--glycerol-3-phosphate 3-phosphatidyltransferase 2 OS=Arabidopsis thaliana OX=3702 GN=PGPS2 PE=1 SV=1	1	1	1	1	1	0	9.4	25.219	0	16.715	22.6874	NA	NA	NA	NA	NA	NA	18.987	NA	NA	NA	NA	NA	NA	NA	NA	NA	NA	NA	NA	NA	NA	NA	NA	NA	NA	0	0	0	0	0	0	3762	Q9M2W3	1	1
Q9MAS9	At1g04800	F13M7.21	tr|Q9MAS9|Q9MAS9_ARATH At1g04800 OS=Arabidopsis thaliana OX=3702 GN=At1g04800 PE=1 SV=1	1	1	1	1	1	0	8	18.045	0.00055804	5.2991	NA	NA	NA	NA	NA	NA	NA	NA	NA	NA	NA	NA	NA	NA	NA	NA	NA	NA	NA	NA	NA	NA	NA	NA	NA	NA	0	0	0	0	0	0	3841	Q9MAS9	1	1
Q9S744	Calmodulin-like protein 9	CML9	sp|Q9S744|CML9_ARATH Calmodulin-like protein 9 OS=Arabidopsis thaliana OX=3702 GN=CML9 PE=1 SV=1	1	1	1	1	1	0	7.3	17.036	0.005889	2.2519	21.9051	NA	NA	NA	NA	NA	NA	19.3202	NA	NA	NA	NA	NA	NA	NA	NA	NA	NA	NA	NA	NA	NA	NA	NA	NA	NA	0	0	0	0	0	0	3854	Q9S744	1	1
Q9S7R2	F1C9.29 protein	F1C9.29	tr|Q9S7R2|Q9S7R2_ARATH F1C9.29 protein OS=Arabidopsis thaliana OX=3702 GN=F1C9.29 PE=1 SV=1	1	1	1	1	1	0	1.9	63.516	1	-2	20.9915	NA	NA	NA	NA	NA	NA	17.1842	NA	NA	NA	NA	NA	NA	NA	NA	NA	NA	NA	NA	NA	NA	NA	NA	NA	NA	0	0	0	0	0	0	3877	Q9S7R2	1	1
Q9S7T8	Serpin-ZX	At1g47710	sp|Q9S7T8|SPZX_ARATH Serpin-ZX OS=Arabidopsis thaliana OX=3702 GN=At1g47710 PE=1 SV=1	1	1	1	1	1	0	3.3	42.639	0.0030388	2.6063	21.7849	NA	NA	NA	NA	NA	NA	17.537	NA	NA	NA	NA	NA	NA	NA	NA	NA	NA	NA	NA	NA	NA	NA	NA	NA	NA	0	0	0	0	0	0	3878	Q9S7T8	1	1
Q9S7W4	AT3g07720/F17A17_6	F17A17.6	tr|Q9S7W4|Q9S7W4_ARATH AT3g07720/F17A17_6 OS=Arabidopsis thaliana OX=3702 GN=F17A17.6 PE=1 SV=1	1	1	1	1	1	0	3.6	35.685	0.004137	2.4004	20.2808	NA	NA	NA	NA	NA	NA	16.1109	NA	NA	NA	NA	NA	NA	NA	NA	NA	NA	NA	NA	NA	NA	NA	NA	NA	NA	0	0	0	0	0	0	3882	Q9S7W4	1	1
Q9SD80	Mitochondrial import receptor subunit TOM5 homolog	TOM5	sp|Q9SD80|TOM5_ARATH Mitochondrial import receptor subunit TOM5 homolog OS=Arabidopsis thaliana OX=3702 GN=TOM5 PE=1 SV=3	1	1	1	1	1	0	16.7	6.0912	0.0041341	2.3949	25.4241	NA	NA	NA	NA	NA	NA	23.4241	NA	NA	NA	NA	NA	NA	NA	NA	NA	NA	NA	NA	NA	NA	NA	NA	NA	NA	0	0	0	0	0	0	3963	Q9SD80	1	1
Q9SHI0	F20D23.9 protein	F20D23.9	tr|Q9SHI0|Q9SHI0_ARATH F20D23.9 protein OS=Arabidopsis thaliana OX=3702 GN=ARABIDOPSIS IAP-LIKE PROTEIN PE=1 SV=1	1	1	1	1	1	0	1.5	103.09	1	-2	21.1793	NA	NA	NA	NA	NA	NA	16.0094	NA	NA	NA	NA	NA	NA	NA	NA	NA	NA	NA	NA	NA	NA	NA	NA	NA	NA	0	0	0	0	0	0	4030	Q9SHI0	1	1
Q9SJ85	BTB/POZ domain-containing protein At2g04740	At2g04740	sp|Q9SJ85|Y2474_ARATH BTB/POZ domain-containing protein At2g04740 OS=Arabidopsis thaliana OX=3702 GN=At2g04740 PE=2 SV=2	1	1	1	1	1	0	3.6	66.067	1	-2	23.2926	NA	NA	NA	NA	NA	NA	18.4852	NA	NA	NA	NA	NA	NA	NA	NA	NA	NA	NA	NA	NA	NA	NA	NA	NA	NA	0	0	0	0	0	0	4073	Q9SJ85	1	1
Q9SJI8	Multiprotein-bridging factor 1a	MBF1A	sp|Q9SJI8|MBF1A_ARATH Multiprotein-bridging factor 1a OS=Arabidopsis thaliana OX=3702 GN=MBF1A PE=2 SV=1	1	1	1	1	1	0	16.9	15.62	0.0023629	2.7183	22.1107	NA	NA	NA	NA	NA	NA	18.9408	NA	NA	NA	NA	NA	NA	NA	NA	NA	NA	NA	NA	NA	NA	NA	NA	NA	NA	0	0	0	0	0	0	4083	Q9SJI8	1	1
Q9SKQ0	Peptidyl-prolyl cis-trans isomerase CYP19-2	CYP19-2	sp|Q9SKQ0|CP19B_ARATH Peptidyl-prolyl cis-trans isomerase CYP19-2 OS=Arabidopsis thaliana OX=3702 GN=CYP19-2 PE=2 SV=1	1	6	1	1	1	0	35.6	18.464	1	-2	21.3334	NA	NA	NA	NA	NA	NA	17.874	NA	NA	NA	NA	NA	NA	NA	NA	NA	NA	NA	NA	NA	NA	NA	NA	NA	NA	0	0	0	0	0	0	4122	Q9SKQ0	6	1
Q9SKR7	At2g20940	At2g20940	tr|Q9SKR7|Q9SKR7_ARATH At2g20940 OS=Arabidopsis thaliana OX=3702 GN=At2g20940 PE=1 SV=1	1	1	1	1	1	0	9.3	14.142	0.0097713	2.0355	26.5829	NA	NA	NA	NA	NA	NA	23.7755	NA	NA	NA	NA	NA	NA	NA	NA	NA	NA	NA	NA	NA	NA	NA	NA	NA	NA	0	0	0	0	0	0	4125	Q9SKR7	1	1
Q9SL14;Q9SL15	Glycine-rich protein family;Glycine-rich protein 3	At2g05530;GRP3	tr|Q9SL14|Q9SL14_ARATH Glycine-rich protein family OS=Arabidopsis thaliana OX=3702 GN=At2g05530 PE=4 SV=1;sp|Q9SL15|GRP3_ARATH Glycine-rich protein 3 OS=Arabidopsis thaliana OX=3702 GN=GRP3 PE=1 SV=1	2	1	1	1	1	0	13	11.386	0	7.387	22.8511	NA	NA	NA	NA	NA	NA	21.2661	NA	NA	NA	NA	NA	NA	NA	NA	NA	NA	NA	NA	NA	NA	NA	NA	NA	NA	0	0	0	0	0	0	4133	Q9SL14;Q9SL15	1;1	1;1
Q9SNB8	Scarecrow-like protein 30	SCL30	sp|Q9SNB8|SCL30_ARATH Scarecrow-like protein 30 OS=Arabidopsis thaliana OX=3702 GN=SCL30 PE=1 SV=1	1	1	1	1	1	0	2.7	66.629	0.0034634	2.4458	NA	NA	NA	NA	NA	NA	NA	NA	NA	NA	NA	NA	NA	NA	NA	NA	NA	NA	NA	NA	NA	NA	NA	NA	NA	NA	0	0	0	0	0	0	4176	Q9SNB8	1	1
Q9SRL5	Ferritin-2, chloroplastic	FER2	sp|Q9SRL5|FRI2_ARATH Ferritin-2, chloroplastic OS=Arabidopsis thaliana OX=3702 GN=FER2 PE=2 SV=1	1	1	1	1	1	1	3.6	28.378	0.00077419	3.8892	23.0076	NA	NA	NA	NA	23.0076	NA	19.3072	NA	NA	NA	NA	19.3072	NA	NA	NA	NA	NA	NA	NA	NA	NA	NA	NA	NA	NA	0	0	0	0	1	0	4210	Q9SRL5	1	1
Q9SUG7	Autophagy-related protein 11	T10C21.140	sp|Q9SUG7|ATG11_ARATH Autophagy-related protein 11 OS=Arabidopsis thaliana OX=3702 GN=ATG11 PE=1 SV=1	1	2	2	2	1	0	3.6	129.18	0.0017069	3.0813	21.2933	NA	NA	NA	NA	NA	NA	14.7322	NA	NA	NA	NA	NA	NA	NA	NA	NA	NA	NA	NA	NA	NA	NA	NA	NA	NA	0	0	0	0	0	0	4285	Q9SUG7	2	2
Q9SWG3	Protein FAR-RED IMPAIRED RESPONSE 1	FAR1	sp|Q9SWG3|FAR1_ARATH Protein FAR-RED IMPAIRED RESPONSE 1 OS=Arabidopsis thaliana OX=3702 GN=FAR1 PE=1 SV=1	1	1	1	1	1	0	1.8	95.448	0.005881	2.239	21.9832	NA	NA	NA	NA	NA	NA	16.6978	NA	NA	NA	NA	NA	NA	NA	NA	NA	NA	NA	NA	NA	NA	NA	NA	NA	NA	0	0	0	0	0	0	4329	Q9SWG3	1	1
Q9SX68	50S ribosomal protein L18, chloroplastic	RPL18	sp|Q9SX68|RK18_ARATH 50S ribosomal protein L18, chloroplastic OS=Arabidopsis thaliana OX=3702 GN=RPL18 PE=2 SV=1	1	1	1	1	1	0	12.4	18.726	0.0036841	2.4152	23.8805	NA	NA	NA	NA	NA	NA	20.4211	NA	NA	NA	NA	NA	NA	NA	NA	NA	NA	NA	NA	NA	NA	NA	NA	NA	NA	0	0	0	0	0	0	4334	Q9SX68	1	1
Q9T075	Protein RMD5 homolog	At4g37880	sp|Q9T075|RMD5_ARATH Protein RMD5 homolog OS=Arabidopsis thaliana OX=3702 GN=RMD5 PE=1 SV=1	1	1	1	1	1	0	4.4	44.359	0.0025779	2.64	21.9895	NA	NA	NA	NA	NA	NA	17.7416	NA	NA	NA	NA	NA	NA	NA	NA	NA	NA	NA	NA	NA	NA	NA	NA	NA	NA	0	0	0	0	0	0	4407	Q9T075	1	1
Q9ZNV8	Histidine-containing phosphotransfer protein 2	AHP2	sp|Q9ZNV8|AHP2_ARATH Histidine-containing phosphotransfer protein 2 OS=Arabidopsis thaliana OX=3702 GN=AHP2 PE=1 SV=1	1	1	1	1	1	0	13.5	17.476	0.00054098	4.6653	22.3019	NA	NA	NA	NA	NA	NA	18.8425	NA	NA	NA	NA	NA	NA	NA	NA	NA	NA	NA	NA	NA	NA	NA	NA	NA	NA	0	0	0	0	0	0	4475	Q9ZNV8	1	1
Q9ZTX9	Auxin response factor 4	ARF4	sp|Q9ZTX9|ARFD_ARATH Auxin response factor 4 OS=Arabidopsis thaliana OX=3702 GN=ARF4 PE=1 SV=1	1	1	1	1	1	0	2	87.283	1	-2	24.0924	NA	NA	NA	NA	NA	NA	18.633	NA	NA	NA	NA	NA	NA	NA	NA	NA	NA	NA	NA	NA	NA	NA	NA	NA	NA	0	0	0	0	0	0	4528	Q9ZTX9	1	1
A1L4W5	BTB/POZ and MATH domain-containing protein 6	BPM6	sp|A1L4W5|BPM6_ARATH BTB/POZ and MATH domain-containing protein 6 OS=Arabidopsis thaliana OX=3702 GN=BPM6 PE=1 SV=1	1	1	1	1	0	0	1.7	45.747	1	-2	18.7334	NA	NA	NA	NA	NA	NA	14.0895	NA	NA	NA	NA	NA	NA	NA	NA	NA	NA	NA	NA	NA	NA	NA	NA	NA	NA	0	0	0	0	0	0	55	A1L4W5	1	1
P42774	G-box-binding factor 1	GBF1	sp|P42774|GBF1_ARATH G-box-binding factor 1 OS=Arabidopsis thaliana OX=3702 GN=GBF1 PE=1 SV=2	1	1	1	1	0	0	5.4	33.932	0.0074291	2.1826	23.9224	NA	NA	22.0753	NA	NA	NA	20.9224	NA	NA	19.0752	NA	NA	NA	NA	NA	NA	NA	NA	NA	NA	NA	NA	NA	NA	NA	0	0	0	0	0	0	1135	P42774	1	1
Q940Y3	AT-rich interactive domain-containing protein 3	ARID3	sp|Q940Y3|ARID3_ARATH AT-rich interactive domain-containing protein 3 OS=Arabidopsis thaliana OX=3702 GN=ARID3 PE=1 SV=1	1	1	1	1	0	0	2.9	86.569	0.0016746	2.88	21.8517	NA	NA	NA	NA	NA	NA	16.3282	NA	NA	NA	NA	NA	NA	NA	NA	NA	NA	NA	NA	NA	NA	NA	NA	NA	NA	0	0	0	0	0	0	2475	Q940Y3	1	1
Q9FGG5	Protein kinase family protein	At5g41730	tr|Q9FGG5|Q9FGG5_ARATH Protein kinase family protein OS=Arabidopsis thaliana OX=3702 GN=MUF8.1 PE=1 SV=1	1	1	1	1	0	0	1.7	81.868	1	-2	25.7869	NA	NA	NA	NA	NA	NA	20.617	NA	NA	NA	NA	NA	NA	NA	NA	NA	NA	NA	NA	NA	NA	NA	NA	NA	NA	0	0	0	0	0	0	2922	Q9FGG5	1	1
Q9LW56	Long-chain-alcohol oxidase FAO3	FAO3	sp|Q9LW56|FAO3_ARATH Long-chain-alcohol oxidase FAO3 OS=Arabidopsis thaliana OX=3702 GN=FAO3 PE=1 SV=1	1	1	1	1	0	0	1.9	81.388	0.0016986	3.0322	24.5161	21.2737	NA	21.4173	NA	NA	NA	19.2682	16.0257	NA	16.1694	NA	NA	NA	NA	NA	NA	NA	NA	NA	NA	NA	NA	NA	NA	NA	0	0	0	0	0	0	3600	Q9LW56	1	1
F4KCC2	E3 ubiquitin-protein ligase PRT6	PRT6	sp|F4KCC2|PRT6_ARATH E3 ubiquitin-protein ligase PRT6 OS=Arabidopsis thaliana OX=3702 GN=PRT6 PE=1 SV=1	1	70	70	70	279	217	41.2	223.96	0	323.31	31.3883	21.4507	19.643	22.6254	29.4603	29.787	29.7782	23.5277	14.9115	13.1038	13.8077	21.6539	21.9117	21.9448	18.5811	15.6012	18.8213	27.944	28.0379	27.7321	18.5811	15.6012	18.8213	27.944	28.0379	27.7321	2	1	0	66	72	76	509	F4KCC2	70	70
Q8W2D2	Cysteine/Histidine-rich C1 domain family protein	ULI3	tr|Q8W2D2|Q8W2D2_ARATH Cysteine/Histidine-rich C1 domain family protein OS=Arabidopsis thaliana OX=3702 GN=ULI3 PE=1 SV=1	1	3	3	3	7	7	5.4	79.915	0	17.034	24.8357	NA	NA	NA	22.7301	23.2613	23.0655	17.8223	NA	NA	NA	17.8232	16.5589	16.6426	NA	NA	NA	24.3988	24.6329	24.2641	19.6097	20.4159	19.6348	24.3988	24.6329	24.2641	0	0	0	2	3	2	2332	Q8W2D2	3	3
Q9SRU2	Auxin transport protein BIG	BIG	sp|Q9SRU2|BIG_ARATH Auxin transport protein BIG OS=Arabidopsis thaliana OX=3702 GN=BIG PE=1 SV=2	1	151	151	151	963	497	33.2	567.88	0	323.31	32.2919	26.3196	26.2134	26.3597	29.616	29.6629	30.2944	23.2402	17.5609	17.1143	17.1696	20.6282	20.5339	21.2508	22.5567	22.7704	22.4547	27.0279	26.7648	27.1887	22.5567	22.7704	22.4547	27.0279	26.7648	27.1887	22	23	20	130	138	164	4219	Q9SRU2	151	151
Q8GWK1	Protein DEHYDRATION-INDUCED 19 homolog 2	DI19-2	sp|Q8GWK1|DI192_ARATH Protein DEHYDRATION-INDUCED 19 homolog 2 OS=Arabidopsis thaliana OX=3702 GN=DI19-2 PE=1 SV=1	1	7	7	7	89	40	39.8	25.105	0	62.876	30.9602	25.2834	25.0597	25.6078	27.85	28.5526	28.3977	19.6265	21.9154	21.6791	22.3408	17.8097	18.3425	17.9158	24.6525	24.7232	24.7693	28.7691	29.008	28.6199	24.6525	24.7232	24.7693	28.7691	29.008	28.6199	3	3	3	8	12	11	1875	Q8GWK1	7	7
F4JPR7	Plant UBX domain-containing protein 8	PUX8	sp|F4JPR7|PUX8_ARATH Plant UBX domain-containing protein 8 OS=Arabidopsis thaliana OX=3702 GN=PUX8 PE=1 SV=1	1	16	16	16	136	54	35.6	62.349	0	154.66	29.7577	22.6603	22.0026	23.7844	26.3698	27.0085	27.0744	20.5101	15.4662	17.3022	15.2383	16.7332	17.9592	18.1072	22.3272	21.3813	22.2322	25.6483	26.3005	26.1748	22.3272	21.3813	22.2322	25.6483	26.3005	26.1748	3	1	4	14	17	15	430	F4JPR7	16	16
Q8H0X0	Zinc finger A20 and AN1 domain-containing stress-associated protein 2	SAP2	sp|Q8H0X0|SAP2_ARATH Zinc finger A20 and AN1 domain-containing stress-associated protein 2 OS=Arabidopsis thaliana OX=3702 GN=SAP2 PE=2 SV=2	1	2	2	2	7	6	17.9	18.429	0	8.4081	25.4009	NA	NA	NA	23.1747	23.5564	23.6328	20.0378	NA	NA	NA	18.0339	18.1708	17.8314	NA	NA	NA	25.0431	25.0003	24.6431	20.9781	21.2237	20.9175	25.0431	25.0003	24.6431	0	0	0	2	2	2	1928	Q8H0X0	2	2
Q4V399	Small ribosomal subunit biogenesis GTPase RsgA 1, mitochondrial	emb1688	sp|Q4V399|RSGA1_ARATH Small ribosomal subunit biogenesis GTPase RsgA 1, mitochondrial OS=Arabidopsis thaliana OX=3702 GN=rsgA PE=2 SV=1	1	11	11	11	93	26	29.8	49.154	0	39.792	28.5937	23.6283	21.4197	19.9929	23.7279	24.9751	24.9225	23.2598	17.6741	15.6325	15.4693	18.7803	19.5314	19.6702	22.8171	22.0576	19.8256	24.8452	25.2129	25.0318	22.8171	22.0576	19.8256	24.8452	25.2129	25.0318	4	2	1	4	7	8	1655	Q4V399	11	11
Q6XJG8	26S proteasome non-ATPase regulatory subunit 2 homolog B	RPN1B	sp|Q6XJG8|PSD2B_ARATH 26S proteasome non-ATPase regulatory subunit 2 homolog B OS=Arabidopsis thaliana OX=3702 GN=RPN1B PE=1 SV=1	1	24	10	10	44	23	26.3	97.953	0	31.504	27.2256	21.7942	NA	22.6372	24.2693	24.2633	24.7355	19.147	16.0663	NA	16.9092	16.1682	16.1043	16.712	21.6956	NA	22.0321	25.3358	25.0434	25.3834	21.6956	22.2269	22.0321	25.3358	25.0434	25.3834	1	0	1	7	6	8	1765	Q6XJG8	24	10
O80763	Probable nucleoredoxin 1	At1g60420	sp|O80763|NRX1_ARATH Probable nucleoredoxin 1 OS=Arabidopsis thaliana OX=3702 GN=At1g60420 PE=1 SV=1	1	32	32	32	344	139	67.1	65.169	0	323.31	31.9653	26.7121	26.3971	26.7814	28.8086	29.0902	29.2148	25.2534	19.8251	19.8433	20.329	21.6916	22.142	22.3983	25.1526	25.1418	25.2347	28.4818	28.4298	28.3042	25.1526	25.1418	25.2347	28.4818	28.4298	28.3042	11	11	10	36	34	37	856	O80763	32	32
Q84L31;Q84L30	Ubiquitin receptor RAD23c	RAD23C	sp|Q84L31|RD23C_ARATH Ubiquitin receptor RAD23c OS=Arabidopsis thaliana OX=3702 GN=RAD23C PE=1 SV=2	2	4	4	4	10	6	11.2	44.246	0	15.948	25.5762	NA	NA	NA	22.2618	23.2989	22.8446	19.6248	NA	NA	NA	16.6257	18.399	17.0921	NA	NA	NA	23.631	23.7668	23.7633	20.7191	20.9113	20.0965	23.631	23.7668	23.7633	0	0	0	2	2	2	1808	Q84L31	4;1	4;1
Q8GY23	E3 ubiquitin-protein ligase UPL1	UPL1	sp|Q8GY23|UPL1_ARATH E3 ubiquitin-protein ligase UPL1 OS=Arabidopsis thaliana OX=3702 GN=UPL1 PE=1 SV=3	1	49	15	15	66	27	16.1	404.99	0	39.797	27.2865	22.6465	18.5574	21.2147	23.8207	23.8429	24.008	18.9031	15.1884	11.1998	13.8571	14.3056	15.2132	13.8953	21.932	20.8548	21.2826	25.0356	23.8593	24.1182	21.932	20.8548	21.2826	25.0356	23.8593	24.1182	2	1	0	10	8	6	1894	Q8GY23	49	15
O04482	Ubiquitin carboxyl-terminal hydrolase 2	F5I14.18	sp|O04482|UCH2_ARATH Ubiquitin carboxyl-terminal hydrolase 2 OS=Arabidopsis thaliana OX=3702 GN=UCH2 PE=1 SV=1	1	7	7	7	95	26	18.2	37.498	0	15.266	29.3463	21.9545	24.3585	24.9585	25.3456	25.2369	25.7792	24.467	17.9545	19.3439	19.7755	19.8387	20.3511	20.331	21.6106	23.6922	23.8714	26.0035	25.8364	26.154	21.6106	23.6922	23.8714	26.0035	25.8364	26.154	1	4	4	6	5	6	559	O04482	7	7
Q9FJ17	Protein DEHYDRATION-INDUCED 19 homolog 7	DI19-7	sp|Q9FJ17|DI197_ARATH Protein DEHYDRATION-INDUCED 19 homolog 7 OS=Arabidopsis thaliana OX=3702 GN=DI19-7 PE=1 SV=2	1	3	3	3	7	7	8.1	23.494	0	22.283	23.7352	NA	NA	NA	21.9592	22.3014	22.1698	20.5653	NA	NA	NA	18.7892	19.1315	18.9999	NA	NA	NA	23.033	23.1225	23.7593	19.7189	20.3652	21.0302	23.033	23.1225	23.7593	0	0	0	3	3	1	2984	Q9FJ17	3	3
Q8L7U4	Co-chaperone protein p23-1	At4g02450	sp|Q8L7U4|P23A_ARATH Co-chaperone protein p23-1 OS=Arabidopsis thaliana OX=3702 GN=P23-1 PE=1 SV=1	1	18	18	18	390	124	46.5	25.471	0	323.31	35.5243	29.386	29.7285	30.191	31.8258	32.0688	32.3221	31.5859	26.0119	25.9306	26.2034	27.4922	27.9637	27.7941	29.0722	29.1556	29.3385	32.1978	32.171	31.9308	29.0722	29.1556	29.3385	32.1978	32.171	31.9308	12	12	15	28	29	28	2015	Q8L7U4	18	18
F4JCR1	Ubiquitin carboxyl-terminal hydrolase-related protein	At3g47890	tr|F4JCR1|F4JCR1_ARATH Ubiquitin carboxyl-terminal hydrolase-related protein OS=Arabidopsis thaliana OX=3702 GN=At3g47890 PE=1 SV=1	1	19	11	11	59	30	13.8	177.39	0	44.61	28.2698	21.9874	21.4961	23.5975	24.1006	25.1957	25.1621	18.4184	15.8377	15.3464	16.5734	15.8781	17.1	15.9341	22.2374	22.003	23.0983	24.6552	25.7584	25.6007	22.2374	22.003	23.0983	24.6552	25.7584	25.6007	1	1	2	9	10	7	387	F4JCR1	19	11
O82230	Nucleoid-associated protein At2g24020, chloroplastic	At2g24020	sp|O82230|EBFC2_ARATH Nucleoid-associated protein At2g24020, chloroplastic OS=Arabidopsis thaliana OX=3702 GN=STIC2 PE=1 SV=2	1	10	10	7	124	53	47.8	19.811	0	161.37	29.8175	23.9099	24.4036	25.4504	26.3269	27.0644	26.754	25.3897	20.2424	20.4694	21.0712	21.4077	22.1727	22.1191	23.3235	23.4212	23.9359	26.2612	26.4902	26.1301	23.3235	23.4212	23.9359	26.2612	26.4902	26.1301	3	3	7	12	15	13	923	O82230	10	10
P56764	DNA-directed RNA polymerase subunit beta	rpoC2	sp|P56764|RPOC2_ARATH DNA-directed RNA polymerase subunit beta OS=Arabidopsis thaliana OX=3702 GN=rpoC2 PE=3 SV=1	1	9	9	9	26	15	7.4	156.36	0	14.455	25.7752	21.6266	NA	NA	22.7002	22.4291	23.5127	18.663	15.3598	NA	NA	15.5305	14.8801	16.5677	20.8227	NA	NA	23.7891	23.0781	23.7381	20.8227	20.5306	21.0973	23.7891	23.0781	23.7381	1	0	0	5	4	5	1265	P56764	9	9
Q9LY82	Probable glucuronokinase 2	GLCAK2	sp|Q9LY82|GLAK2_ARATH Probable glucuronokinase 2 OS=Arabidopsis thaliana OX=3702 GN=GLCAK2 PE=2 SV=1	1	4	4	2	17	4	15.6	40.86	0	6.7156	26.8457	21.5654	NA	23.8481	18.8699	24.3853	21.895	20.5161	17.2435	NA	19.5263	14.548	20.0633	15.0759	23.3852	NA	NA	23.6915	24.6009	23.7603	23.3852	20.6617	19.8715	23.6915	24.6009	23.7603	1	0	1	1	0	1	3640	Q9LY82	4	4
Q9LNC6	TOM1-like protein 2	F9P14.7	sp|Q9LNC6|TOL2_ARATH TOM1-like protein 2 OS=Arabidopsis thaliana OX=3702 GN=TOL2 PE=1 SV=1	1	8	8	8	50	25	28.7	42.797	0	78.191	27.2966	22.1409	21.8948	22.8331	23.6023	25.1477	24.8147	21.7908	17.893	16.3822	16.4058	16.9015	20.1686	18.5983	22.509	22.1258	21.9632	24.332	25.1789	25.2153	22.509	22.1258	21.9632	24.332	25.1789	25.2153	2	2	2	6	6	7	3418	Q9LNC6	8	8
Q9M7Z1	Lipoamide acyltransferase component of branched-chain alpha-keto acid dehydrogenase complex, mitochondrial	BCE2	sp|Q9M7Z1|ODB2_ARATH Lipoamide acyltransferase component of branched-chain alpha-keto acid dehydrogenase complex, mitochondrial OS=Arabidopsis thaliana OX=3702 GN=BCE2 PE=1 SV=1	1	10	10	10	79	25	30.8	52.706	0	80.704	28.2881	21.6136	23.4011	NA	23.8775	24.3258	25.6716	21.4884	16.9697	17.0045	NA	16.4591	16.8566	19.5402	22.3986	23.2939	NA	24.7554	24.3975	25.5642	22.3986	23.2939	21.1431	24.7554	24.3975	25.5642	2	3	3	4	4	9	3795	Q9M7Z1	10	10
O48726	26S proteasome regulatory subunit RPN13	RPN13	sp|O48726|RPN13_ARATH 26S proteasome regulatory subunit RPN13 OS=Arabidopsis thaliana OX=3702 GN=RPN13 PE=1 SV=2	1	15	15	15	162	56	43.3	33.297	0	110.16	31.4242	25.9977	25.9872	26.1308	27.6556	27.7542	28.008	26.0315	20.7735	20.4384	20.9329	22.1994	22.2501	22.4099	24.9294	25.0966	24.7481	27.5203	27.5382	27.5027	24.9294	25.0966	24.7481	27.5203	27.5382	27.5027	5	6	5	14	14	12	712	O48726	15	15
Q84L33	Ubiquitin receptor RAD23b	RAD23B	sp|Q84L33|RD23B_ARATH Ubiquitin receptor RAD23b OS=Arabidopsis thaliana OX=3702 GN=RAD23B PE=1 SV=3	1	2	2	1	5	5	4.6	39.747	0.00053908	4.6048	23.2987	NA	NA	NA	22.3227	21.1926	21.3516	19.4913	NA	NA	NA	18.5153	17.3852	17.5442	NA	NA	NA	23.4461	23.3465	23.2456	21.0791	20.4752	20.7064	23.4461	23.3465	23.2456	0	0	0	2	2	1	1810	Q84L33	2	2
Q944G5	Protein NRT1/ PTR FAMILY 2.10	NPF2.10	sp|Q944G5|PTR44_ARATH Protein NRT1/ PTR FAMILY 2.10 OS=Arabidopsis thaliana OX=3702 GN=NPF2.10 PE=1 SV=3	1	3	3	3	22	3	7.5	71.039	0	53.205	27.0949	NA	NA	22.2962	21.4596	22.0969	21.948	17.5492	NA	NA	17.7112	16.8747	17.5119	17.3631	NA	NA	22.863	23.7799	24.066	23.6572	19.8412	21.0752	22.863	23.7799	24.066	23.6572	0	0	0	1	1	1	2490	Q944G5	3	3
Q0WW55	Thymidylate kinase	ZEU1	sp|Q0WW55|ZEUS1_ARATH Thymidylate kinase OS=Arabidopsis thaliana OX=3702 GN=ZEU1 PE=2 SV=1	1	3	3	3	24	7	9.5	29.549	0.000999	3.3919	29.4137	25.5403	NA	25.6496	25.4065	24.4931	25.6209	19.513	20.2496	NA	21.6496	20.4751	16.645	16.4883	25.0136	NA	26.3185	26.7505	26.1147	26.6094	25.0136	20.4543	26.3185	26.7505	26.1147	26.6094	1	1	1	2	1	1	1456	Q0WW55	3	3
Q31708	Ribosomal protein S4, mitochondrial	RPS4	sp|Q31708|RT04_ARATH Ribosomal protein S4, mitochondrial OS=Arabidopsis thaliana OX=3702 GN=RPS4 PE=1 SV=2	1	4	4	4	9	4	14.4	43.39	0.00028868	5.9198	24.4698	NA	NA	NA	21.7564	21.0041	21.497	17.9835	NA	NA	NA	16.313	16.7562	17.2491	NA	NA	NA	23.2693	22.9936	23.2267	20.5685	20.6054	20.6331	23.2693	22.9936	23.2267	0	0	0	2	1	1	1496	Q31708	4	4
Q9SL67	26S proteasome regulatory subunit 4 homolog B	RPT2B	sp|Q9SL67|PRS4B_ARATH 26S proteasome regulatory subunit 4 homolog B OS=Arabidopsis thaliana OX=3702 GN=RPT2B PE=1 SV=1	1	25	2	2	4	4	60.9	49.346	0	6.9225	23.6819	NA	NA	NA	21.4804	22.5018	20.8378	19.0381	NA	NA	NA	16.8365	17.8579	16.194	NA	NA	NA	23.4148	23.5796	22.1565	20.8431	20.4579	20.3034	23.4148	23.5796	22.1565	0	0	0	1	2	1	4136	Q9SL67	25	2
Q9MAK9	26S proteasome regulatory subunit S10B homolog B	RPT4B	sp|Q9MAK9|PS10B_ARATH 26S proteasome regulatory subunit S10B homolog B OS=Arabidopsis thaliana OX=3702 GN=RPT4B PE=1 SV=1	1	30	5	5	52	17	76.4	44.755	0	9.6166	27.8452	22.2027	22.6981	23.4153	24.4783	24.6624	25.7205	23.134	17.6791	18.1746	18.8917	19.9548	20.0996	20.1411	22.9411	23.0889	22.9675	25.5285	25.4593	25.3889	22.9411	23.0889	22.9675	25.5285	25.4593	25.3889	1	3	3	3	4	3	3837	Q9MAK9	30	5
Q43295	Adenylyl-sulfate kinase 1, chloroplastic	APK1	sp|Q43295|APK1_ARATH Adenylyl-sulfate kinase 1, chloroplastic OS=Arabidopsis thaliana OX=3702 GN=APK1 PE=1 SV=1	1	2	2	2	15	5	7.2	29.787	0.0021388	2.7894	24.9135	NA	NA	NA	20.5999	20.5073	22.0351	20.9134	NA	NA	NA	16.5999	16.5073	18.0351	NA	NA	NA	22.9267	22.4829	23.2716	21.0885	20.0201	20.2465	22.9267	22.4829	23.2716	0	1	0	1	1	2	1640	Q43295	2	2
Q944S8	At4g21108/At4g21108	At4g21105	tr|Q944S8|Q944S8_ARATH At4g21108/At4g21108 OS=Arabidopsis thaliana OX=3702 GN=At4g21105 PE=1 SV=1	1	3	3	3	28	6	25	7.684	0.00052812	4.2348	26.8764	22.8223	20.9762	NA	21.7213	22.326	22.52	25.3764	21.8223	19.9762	NA	20.7213	21.326	21.52	23.2656	21.8293	NA	23.846	24.1227	24.0291	23.2656	21.8293	19.7704	23.846	24.1227	24.0291	2	1	0	1	1	1	2498	Q944S8	3	3
Q9MAT0	26S proteasome non-ATPase regulatory subunit 1 homolog B	RPN2B	sp|Q9MAT0|PSD1B_ARATH 26S proteasome non-ATPase regulatory subunit 1 homolog B OS=Arabidopsis thaliana OX=3702 GN=RPN2B PE=1 SV=1	1	23	9	9	74	30	26.8	108.86	0	33.095	28.4531	23.806	23.0122	23.5573	25.1216	25.0286	25.3157	22.9148	18.3114	17.4844	18.015	19.356	19.4766	19.3403	23.271	22.9735	23.3547	25.8193	25.3727	25.4774	23.271	22.9735	23.3547	25.8193	25.3727	25.4774	4	3	3	8	5	7	3842	Q9MAT0	23	9
Q9S9N1	Heat shock 70 kDa protein 5	HSP70-5	sp|Q9S9N1|HSP7E_ARATH Heat shock 70 kDa protein 5 OS=Arabidopsis thaliana OX=3702 GN=HSP70-5 PE=2 SV=1	1	10	2	2	2	2	13.9	70.914	0	7.9004	23.5541	NA	NA	NA	19.9158	23.4334	NA	18.3842	NA	NA	NA	14.7459	18.2635	NA	NA	NA	NA	22.2457	25.0414	NA	20.5604	20.542	21.1635	22.2457	25.0414	22.0236	0	0	0	0	2	0	3895	Q9S9N1	10	2
Q8LE63	FAM63A-like protein (DUF544)	At4g11860	tr|Q8LE63|Q8LE63_ARATH FAM63A-like protein (DUF544) OS=Arabidopsis thaliana OX=3702 GN=At4g11860 PE=1 SV=1	1	16	16	16	138	58	29.5	74.427	0	102.47	29.823	24.4345	24.2182	25.4418	26.058	26.4083	26.7389	24.0047	18.7861	18.2029	19.6459	20.1945	20.4326	20.929	23.9583	23.8879	24.4178	26.4646	26.2922	26.3746	23.9583	23.8879	24.4178	26.4646	26.2922	26.3746	4	5	7	12	13	17	2091	Q8LE63	16	16
O48844	26S proteasome non-ATPase regulatory subunit 1 homolog A	RPN2A	sp|O48844|PSD1A_ARATH 26S proteasome non-ATPase regulatory subunit 1 homolog A OS=Arabidopsis thaliana OX=3702 GN=RPN2A PE=1 SV=1	1	25	25	11	300	120	26.6	108.98	0	140.2	31.4163	26.5356	26.5381	26.4244	27.7412	28.0933	28.2674	24.9507	19.8477	20.0799	19.655	21.5469	21.3696	21.7906	24.9724	25.062	24.8593	27.3419	27.1875	27.2002	24.9724	25.062	24.8593	27.3419	27.1875	27.2002	13	13	12	28	28	26	719	O48844	25	25
B6EUB3	Sister chromatid cohesion protein PDS5 homolog A	At5g47690	sp|B6EUB3|PDS5A_ARATH Sister chromatid cohesion protein PDS5 homolog A OS=Arabidopsis thaliana OX=3702 GN=PDS5A PE=1 SV=1	1	5	5	5	33	9	3.9	181.21	0	15.859	25.8878	NA	NA	NA	21.1225	21.0344	21.0456	19.0418	NA	NA	NA	14.1937	13.4751	14.6362	NA	NA	NA	22.4485	23.0272	22.1939	20.6901	20.3512	19.8067	22.4485	23.0272	22.1939	1	1	1	2	3	1	89	B6EUB3	5	5
Q7Y175	Plant UBX domain-containing protein 5	PUX5	sp|Q7Y175|PUX5_ARATH Plant UBX domain-containing protein 5 OS=Arabidopsis thaliana OX=3702 GN=PUX5 PE=1 SV=1	1	11	11	11	114	39	38.7	44.996	0	167.82	29.196	23.7726	24.0604	24.3809	25.0437	25.7898	25.3162	18.6353	19.1877	19.2759	19.5185	15.8116	16.3524	17.4172	22.8998	23.4386	23.3422	25.5519	25.7888	25.1244	22.8998	23.4386	23.3422	25.5519	25.7888	25.1244	4	5	4	9	10	7	1790	Q7Y175	11	11
O04259	Protein DEHYDRATION-INDUCED 19 homolog 5	DI19-5	sp|O04259|DI195_ARATH Protein DEHYDRATION-INDUCED 19 homolog 5 OS=Arabidopsis thaliana OX=3702 GN=DI19-5 PE=1 SV=2	1	2	2	2	5	5	15.4	24.547	0.00052729	4.2231	23.5006	NA	NA	NA	21.4774	22.1258	22.0598	19.9462	NA	NA	NA	18.4774	18.2074	18.3861	NA	NA	NA	23.5732	23.0718	22.7695	21.1407	21.0069	20.5381	23.5732	23.0718	22.7695	0	0	0	1	2	2	544	O04259	2	2
Q9FIB6	26S proteasome non-ATPase regulatory subunit 12 homolog A	RPN5A	sp|Q9FIB6|PS12A_ARATH 26S proteasome non-ATPase regulatory subunit 12 homolog A OS=Arabidopsis thaliana OX=3702 GN=RPN5A PE=1 SV=1	1	28	28	16	334	109	61.8	50.837	0	189.83	31.9373	27.2475	26.9717	27.0503	27.8912	28.304	28.8257	26.7464	21.9601	21.8362	21.9878	22.5721	22.9635	23.5511	25.5258	25.5804	25.6076	27.7807	27.6514	27.8601	25.5258	25.5804	25.6076	27.7807	27.6514	27.8601	14	13	11	22	23	26	2969	Q9FIB6	28	28
Q8RWF0	26S proteasome non-ATPase regulatory subunit 13 homolog A	RPN9A	sp|Q8RWF0|PS13A_ARATH 26S proteasome non-ATPase regulatory subunit 13 homolog A OS=Arabidopsis thaliana OX=3702 GN=RPN9A PE=1 SV=1	1	6	6	4	77	26	19.4	44.167	0	22.791	28.8755	24.2711	24.0638	22.74	25.1576	25.3968	25.3875	24.1981	19.8787	19.6715	18.3476	20.1972	20.4012	20.4136	23.4275	23.5014	22.7457	25.7845	25.3229	25.1295	23.4275	23.5014	22.7457	25.7845	25.3229	25.1295	3	4	1	5	7	6	2148	Q8RWF0	6	6
Q9C5U3	26S proteasome regulatory subunit 8 homolog A	RPT6A	sp|Q9C5U3|PRS8A_ARATH 26S proteasome regulatory subunit 8 homolog A OS=Arabidopsis thaliana OX=3702 GN=RPT6A PE=1 SV=1	1	33	32	5	505	171	75.9	47.247	0	323.31	32.6598	27.7509	27.62	27.7438	28.7609	28.9454	29.4992	27.0735	22.2607	21.9899	22.018	23.1638	23.169	24.0131	27.0076	27.006	26.7975	29.2121	29.0745	29.0691	27.0076	27.006	26.7975	29.2121	29.0745	29.0691	21	22	22	31	34	41	2712	Q9C5U3	33	32
Q9SIU0	NAD-dependent malic enzyme 1, mitochondrial	NAD-ME1	sp|Q9SIU0|MAO1_ARATH NAD-dependent malic enzyme 1, mitochondrial OS=Arabidopsis thaliana OX=3702 GN=NAD-ME1 PE=1 SV=1	1	7	7	7	29	5	15.7	69.655	0	11.973	26.8058	21.6006	NA	NA	20.9936	21.1074	22.6968	21.0982	16.6937	NA	NA	16.0866	16.2006	17.1756	22.5432	NA	NA	23.7664	23.168	23.3441	22.5432	20.9193	20.312	23.7664	23.168	23.3441	0	0	0	1	1	3	4061	Q9SIU0	7	7
Q9S762	ATP phosphoribosyltransferase 1, chloroplastic	HISN1A	sp|Q9S762|HIS1A_ARATH ATP phosphoribosyltransferase 1, chloroplastic OS=Arabidopsis thaliana OX=3702 GN=HISN1A PE=1 SV=1	1	3	2	2	24	4	10	44.556	0.00028653	5.7806	26.3142	NA	NA	NA	20.712	21.9169	21.1539	22.6138	NA	NA	NA	17.0116	18.2164	17.4534	NA	NA	NA	22.9058	23.4753	22.7367	20.4562	20.861	21.3708	22.9058	23.4753	22.7367	0	0	0	1	2	1	3857	Q9S762	3	2
Q93Y35	26S proteasome non-ATPase regulatory subunit 6 homolog	RPN7	sp|Q93Y35|PSMD6_ARATH 26S proteasome non-ATPase regulatory subunit 6 homolog OS=Arabidopsis thaliana OX=3702 GN=RPN7 PE=1 SV=1	1	18	18	18	200	75	40.3	44.282	0	213.62	31.4146	26.745	26.6356	26.6285	27.398	27.478	28.0077	26.4244	21.8999	21.745	21.6762	22.2697	22.3341	22.8853	25.1051	25.2129	25.066	27.3358	27.0556	27.3435	25.1051	25.2129	25.066	27.3358	27.0556	27.3435	8	8	7	17	16	19	2414	Q93Y35	18	18
Q9SSB5;Q9SSB4	26S proteasome regulatory subunit 7 homolog A	RPT1A	sp|Q9SSB5|PRS7A_ARATH 26S proteasome regulatory subunit 7 homolog A OS=Arabidopsis thaliana OX=3702 GN=RPT1A PE=1 SV=1	2	35	35	34	480	169	78.9	47.803	0	241.87	32.3949	27.7842	27.3142	27.8013	28.5282	28.6596	29.0205	26.8181	22.1775	21.8626	22.2955	22.7955	22.9271	23.5169	26.1934	26.0685	26.266	28.3583	28.1615	28.3419	26.1934	26.0685	26.266	28.3583	28.1615	28.3419	22	18	21	37	36	35	4236	Q9SSB5	35;2	35;2
Q9SEI2	26S proteasome regulatory subunit 6A homolog A	RPT5A	sp|Q9SEI2|PS6AA_ARATH 26S proteasome regulatory subunit 6A homolog A OS=Arabidopsis thaliana OX=3702 GN=RPT5A PE=1 SV=1	1	28	27	12	460	154	65.8	47.48	0	308.92	32.4069	27.7279	27.2452	27.7206	28.4356	28.7413	28.9449	26.503	21.7397	21.3295	21.7694	22.6105	22.573	22.6481	25.4275	25.3799	25.4435	27.5521	27.5064	27.5202	25.4275	25.3799	25.4435	27.5521	27.5064	27.5202	17	15	19	34	36	33	3978	Q9SEI2	28	27
Q9SZD4	26S proteasome regulatory subunit 4 homolog A	RPT2A	sp|Q9SZD4|PRS4A_ARATH 26S proteasome regulatory subunit 4 homolog A OS=Arabidopsis thaliana OX=3702 GN=RPT2A PE=1 SV=1	1	28	28	5	432	142	63.2	49.369	0	253.7	32.7748	28.1695	27.9136	28.282	28.7354	28.9185	29.3152	27.1563	22.5497	22.2148	22.8638	23.0876	23.2236	23.7664	26.5631	26.5776	26.5856	28.6829	28.5765	28.7654	26.5631	26.5776	26.5856	28.6829	28.5765	28.7654	20	20	18	26	31	27	4376	Q9SZD4	28	28
Q9XI19	PLASTID TRANSCRIPTIONALLY ACTIVE protein 6, chloroplastic	F8K7.1	sp|Q9XI19|PTAC6_ARATH PLASTID TRANSCRIPTIONALLY ACTIVE protein 6, chloroplastic OS=Arabidopsis thaliana OX=3702 GN=PTAC6 PE=1 SV=1	1	4	4	4	33	13	14.9	37.376	0.00053981	4.6365	28.0323	23.1918	22.0371	23.3951	26.4222	23.8786	24.3708	23.189	18.9439	17.7892	19.1472	19.3016	19.5237	19.6979	24.0523	23.8352	24.1727	26.4584	26.0064	25.8868	24.0523	23.8352	24.1727	26.4584	26.0064	25.8868	2	1	2	2	3	3	4447	Q9XI19	4	4
Q0WM29	Methylmalonate-semialdehyde dehydrogenase [acylating], mitochondrial	ALDH6B2	sp|Q0WM29|MMSA_ARATH Methylmalonate-semialdehyde dehydrogenase [acylating], mitochondrial OS=Arabidopsis thaliana OX=3702 GN=ALDH6B2 PE=1 SV=2	1	7	7	7	29	5	13.8	65.926	0	14.174	26.8529	NA	NA	21.0641	20.3907	21.8772	20.8198	21.4647	NA	NA	16.2061	15.5328	14.1505	15.9618	NA	NA	22.0893	23.1421	22.8161	22.4054	19.9224	20.1472	22.0893	23.1421	22.8161	22.4054	1	0	2	1	0	1	1411	Q0WM29	7	7
Q9SEI3	26S proteasome regulatory subunit 10B homolog A	RPT4A	sp|Q9SEI3|PS10A_ARATH 26S proteasome regulatory subunit 10B homolog A OS=Arabidopsis thaliana OX=3702 GN=RPT4A PE=1 SV=1	1	31	30	6	494	171	74.4	44.816	0	198.58	31.9784	27.2494	26.9848	27.145	28.1953	28.4405	28.7066	25.9918	21.1508	20.7714	20.8564	22.5862	22.4636	22.8732	25.4961	25.5882	25.4992	27.5976	27.56	27.4855	25.4961	25.5882	25.4992	27.5976	27.56	27.4855	24	21	16	36	35	39	3979	Q9SEI3	31	30
F4K5B9	Eukaryotic aspartyl protease family protein	At5g07030	tr|F4K5B9|F4K5B9_ARATH Eukaryotic aspartyl protease family protein OS=Arabidopsis thaliana OX=3702 GN=MOJ9.20 PE=1 SV=1	1	6	6	6	22	3	16.5	48.694	0	9.9033	26.637	NA	NA	NA	20.1738	20.4307	20.0122	20.9936	NA	NA	NA	15.5888	15.8458	15.4273	NA	NA	NA	23.147	23.0528	22.3745	21.4628	20.8912	20.2617	23.147	23.0528	22.3745	0	0	0	1	1	1	491	F4K5B9	6	6
P57720	Chorismate synthase, chloroplastic	EMB1144	sp|P57720|AROC_ARATH Chorismate synthase, chloroplastic OS=Arabidopsis thaliana OX=3702 GN=EMB1144 PE=2 SV=2	1	9	9	9	88	38	27.5	47.317	0	58.045	29.6887	24.4275	24.946	25.7664	25.7568	25.9425	26.1095	21.7647	16.0541	20.4223	16.6582	19.2057	16.7794	18.434	24.4395	24.7909	24.8598	26.9993	26.6826	26.3417	24.4395	24.7909	24.8598	26.9993	26.6826	26.3417	2	3	6	9	9	9	1297	P57720	9	9
Q949Y0;Q84WC6	Ubiquitin carboxyl-terminal hydrolase 6	UBP6	sp|Q949Y0|UBP6_ARATH Ubiquitin carboxyl-terminal hydrolase 6 OS=Arabidopsis thaliana OX=3702 GN=UBP6 PE=1 SV=1	2	16	16	16	241	74	39.2	53.695	0	174.12	31.3134	26.3641	26.3162	26.9117	27.1588	27.2889	27.2739	26.0262	20.9347	20.9677	21.6202	21.9026	22.0749	21.6034	24.4447	24.6771	24.8134	26.7471	26.6192	26.4746	24.4447	24.6771	24.8134	26.7471	26.6192	26.4746	9	10	11	16	14	14	2517	Q949Y0	16;3	16;3
Q9SL92;F4I4W2	Biotin--protein ligase 1, chloroplastic	HCS1	sp|Q9SL92|HCS1_ARATH Biotin--protein ligase 1, chloroplastic OS=Arabidopsis thaliana OX=3702 GN=HCS1 PE=1 SV=2	2	4	4	4	11	6	9.3	41.219	0.00077559	3.9114	25.1312	NA	21.4152	22.1901	21.5849	21.1974	22.1184	20.8833	NA	17.1672	17.9421	17.3369	16.9495	17.8705	NA	NA	22.211	23.3719	23.1337	23.295	21.1809	20.532	22.211	23.3719	23.1337	23.295	0	1	1	2	0	2	4138	Q9SL92	4;1	4;1
Q9SEI4	26S proteasome regulatory subunit 6B homolog	RPT3	sp|Q9SEI4|PRS6B_ARATH 26S proteasome regulatory subunit 6B homolog OS=Arabidopsis thaliana OX=3702 GN=RPT3 PE=1 SV=1	1	26	25	25	442	155	60.3	45.751	0	323.31	32.7897	28.1479	27.9268	28.3332	28.7447	28.9386	29.3859	26.577	21.8236	21.6461	22.359	22.4059	22.3165	23.1624	26.0307	26.1707	26.1315	28.0304	28.0286	28.0757	26.0307	26.1707	26.1315	28.0304	28.0286	28.0757	18	17	18	30	40	32	3980	Q9SEI4	26	25
Q9LZT4;Q9LZT5	Expansin-like A1	EXLA1	sp|Q9LZT4|EXLA1_ARATH Expansin-like A1 OS=Arabidopsis thaliana OX=3702 GN=EXLA1 PE=2 SV=1	2	5	5	5	19	6	23	28.702	0	6.5676	26.1028	21.7263	NA	NA	NA	21.0294	22.9923	20.8858	17.9189	NA	NA	NA	17.222	18.2327	22.1366	NA	NA	NA	22.9292	23.663	22.1366	19.4909	20.2479	21.0823	22.9292	23.663	1	0	0	0	1	4	3691	Q9LZT4	5;1	5;1
Q9LQR8	26S proteasome non-ATPase regulatory subunit 3 homolog B	RPN3B	sp|Q9LQR8|PSD3B_ARATH 26S proteasome non-ATPase regulatory subunit 3 homolog B OS=Arabidopsis thaliana OX=3702 GN=RPN3B PE=1 SV=2	1	20	5	5	40	19	39.6	55.591	0	24.44	27.7693	23.5181	23.1334	23.107	24.2147	24.1208	23.7005	22.5478	18.5181	17.5762	18.107	18.693	18.3763	18.424	22.9681	23.127	22.8436	25.2811	24.9562	24.4502	22.9681	23.127	22.8436	25.2811	24.9562	24.4502	2	2	3	5	4	3	3458	Q9LQR8	20	5
Q6WWW4	E3 ubiquitin-protein ligase UPL3	UPL3	sp|Q6WWW4|UPL3_ARATH E3 ubiquitin-protein ligase UPL3 OS=Arabidopsis thaliana OX=3702 GN=UPL3 PE=1 SV=1	1	16	16	16	111	42	12.4	202.93	0	81.062	28.4226	22.8649	23.0744	24.1775	24.4035	24.1305	24.8517	21.4569	14.9483	15.1691	17.3587	17.3721	17.2934	18.0646	22.2653	22.3936	22.995	24.6356	24.055	24.6659	22.2653	22.3936	22.995	24.6356	24.055	24.6659	3	4	5	14	7	9	1764	Q6WWW4	16	16
Q6GKU7	At1g64880	At1g64880	tr|Q6GKU7|Q6GKU7_ARATH At1g64880 OS=Arabidopsis thaliana OX=3702 GN=At1g64880 PE=1 SV=1	1	9	9	9	61	22	22.7	60.235	0	27.911	27.4867	21.7343	22.2367	22.4112	24.1401	23.0121	23.8354	19.6046	17.0905	17.5929	17.7673	18.0425	17.3938	17.213	22.0105	22.5396	22.6869	25.0138	23.686	24.2058	22.0105	22.5396	22.6869	25.0138	23.686	24.2058	1	3	1	8	4	5	1734	Q6GKU7	9	9
Q39189	DEAD-box ATP-dependent RNA helicase 7	RH7	sp|Q39189|RH7_ARATH DEAD-box ATP-dependent RNA helicase 7 OS=Arabidopsis thaliana OX=3702 GN=RH7 PE=1 SV=2	1	4	4	4	20	5	7.3	72.89	0.0002876	5.8761	26.1254	21.95	NA	NA	21.2859	21.0664	21.3415	16.0613	16.7404	NA	NA	14.3413	15.8569	16.132	22.4404	NA	NA	22.9426	22.9102	22.8978	22.4404	20.8099	19.856	22.9426	22.9102	22.8978	1	1	0	1	1	1	1558	Q39189	4	4
Q9SGW3;Q9FHY0	26S proteasome non-ATPase regulatory subunit 8 homolog A	RPN12A	sp|Q9SGW3|PSD8A_ARATH 26S proteasome non-ATPase regulatory subunit 8 homolog A OS=Arabidopsis thaliana OX=3702 GN=RPN12A PE=1 SV=1	2	16	16	16	274	87	69.3	30.706	0	157.69	31.3618	26.9176	26.3934	26.8479	27.3162	27.5637	27.8993	26.2859	21.855	21.457	21.9248	22.3393	22.221	22.7762	25.3553	25.3114	25.2462	27.2908	27.1024	27.1537	25.3553	25.3114	25.2462	27.2908	27.1024	27.1537	12	11	12	16	17	19	4019	Q9SGW3	16;2	16;2
Q9LS03	Allene oxide cyclase 1, chloroplastic	AOC1	sp|Q9LS03|AOC1_ARATH Allene oxide cyclase 1, chloroplastic OS=Arabidopsis thaliana OX=3702 GN=AOC1 PE=1 SV=1	1	8	5	5	39	17	37.4	27.801	0	29.953	29.0459	23.3076	25.7918	23.805	25.4233	25.8287	26.2513	24.7345	18.8811	21.8852	19.0215	21.1154	21.5303	22.1581	24.6219	25.287	24.7951	26.915	26.9061	26.4885	24.6219	25.287	24.7951	26.915	26.9061	26.4885	2	2	1	3	5	4	3474	Q9LS03	8	5
Q9MA96	Signal peptidase complex subunit 3A	At3g05230	sp|Q9MA96|SPC3A_ARATH Signal peptidase complex subunit 3A OS=Arabidopsis thaliana OX=3702 GN=At3g05230 PE=2 SV=1	1	2	2	2	19	4	19.8	19.019	0.00098839	3.2712	24.9117	NA	NA	NA	NA	20.2906	21.2029	20.5446	NA	NA	NA	NA	17.1207	18.033	NA	NA	NA	NA	22.7812	23.4336	20.916	19.842	20.0453	20.1296	22.7812	23.4336	1	0	0	1	1	1	3829	Q9MA96	2	2
Q9FIC2_ARATHEmb	Emb|CAB71880.1	MYH9.5	tr|Q9FIC2|Q9FIC2_ARATH Emb|CAB71880.1 OS=Arabidopsis thaliana OX=3702 GN=MYH9.5 PE=1 SV=1	1	2	2	2	15	4	2.6	102.37	0.0007724	3.8534	25.3921	20.62	NA	NA	20.2543	NA	NA	19.1341	15.0654	NA	NA	14.6997	NA	NA	21.6822	NA	NA	22.9982	NA	NA	21.6822	20.3836	20.0009	22.9982	22.1721	22.4087	1	0	0	1	0	2	2970	Q9FIC2_ARATHEmb	2	2
O22795	50S ribosomal protein L28, chloroplastic	RPL28	sp|O22795|RK28_ARATH 50S ribosomal protein L28, chloroplastic OS=Arabidopsis thaliana OX=3702 GN=RPL28 PE=2 SV=2	1	3	3	3	19	6	18.2	16.033	0.00028539	5.7263	25.0899	20.7208	NA	20.9785	20.9668	21.1482	20.9124	18.9335	17.5509	NA	17.8086	17.7969	17.9784	17.7425	21.234	NA	21.447	23.1616	23.0148	22.4915	21.234	20.5188	21.447	23.1616	23.0148	22.4915	1	1	1	2	1	0	611	O22795	3	3
B9DGK6	AT2G44210 protein	At2g44210	tr|B9DGK6|B9DGK6_ARATH AT2G44210 protein OS=Arabidopsis thaliana OX=3702 GN=At2g44210 PE=1 SV=1	1	2	2	2	8	2	8.5	50.045	0.00054186	4.6987	25.1134	NA	NA	NA	NA	21.5592	21.255	21.0852	NA	NA	NA	NA	17.8588	17.5546	NA	NA	NA	NA	23.2578	23.2275	21.2451	20.5898	19.9666	20.6945	23.2578	23.2275	0	0	0	0	1	1	96	B9DGK6	2	2
P0C895	LRR repeats and ubiquitin-like domain-containing protein At2g30105	At2g30105	sp|P0C895|Y2010_ARATH LRR repeats and ubiquitin-like domain-containing protein At2g30105 OS=Arabidopsis thaliana OX=3702 GN=At2g30105 PE=1 SV=1	1	11	11	11	93	35	32.9	41.337	0	27.77	28.4291	23.7725	22.6578	23.5894	24.8183	24.8931	24.7973	23.685	19.0217	18.1143	19.0959	20.0179	19.956	20.1025	23.4225	22.9671	23.3651	25.2434	25.109	24.7732	23.4225	22.9671	23.3651	25.2434	25.109	24.7732	4	3	3	8	9	8	971	P0C895	11	11
Q9LNU4	26S proteasome non-ATPase regulatory subunit 3 homolog A	RPN3A	sp|Q9LNU4|PSD3A_ARATH 26S proteasome non-ATPase regulatory subunit 3 homolog A OS=Arabidopsis thaliana OX=3702 GN=RPN3A PE=1 SV=3	1	26	26	11	258	90	61.3	55.582	0	164.95	31.5279	27.1632	26.6583	27.1034	27.3611	27.7409	27.5309	25.6298	21.0324	20.8032	20.8682	21.2093	21.4495	21.7177	25.3785	25.31	25.1787	27.1095	27.0469	27.033	25.3785	25.31	25.1787	27.1095	27.0469	27.033	9	13	10	21	19	18	3423	Q9LNU4	26	26
Q9LP45	26S proteasome non-ATPase regulatory subunit 11 homolog	RPN6	sp|Q9LP45|PSD11_ARATH 26S proteasome non-ATPase regulatory subunit 11 homolog OS=Arabidopsis thaliana OX=3702 GN=RPN6 PE=1 SV=1	1	20	20	20	221	85	46.3	46.749	0	134.06	31.461	27.0808	26.8159	27.0946	26.7967	27.4985	28.0616	25.9824	21.4206	21.1599	21.7255	20.7439	21.7735	22.6215	25.1585	25.1911	25.2767	26.8399	26.8804	27.1795	25.1585	25.1911	25.2767	26.8399	26.8804	27.1795	10	10	10	18	17	20	3427	Q9LP45	20	20
Q6ICX4	Polypyrimidine tract-binding protein homolog 3	At1g43190	sp|Q6ICX4|PTBP3_ARATH Polypyrimidine tract-binding protein homolog 3 OS=Arabidopsis thaliana OX=3702 GN=At1g43190 PE=2 SV=1	1	3	3	3	20	3	9.3	48.233	0	7.0258	26.6806	21.8118	NA	NA	20.7804	22.0969	21.5467	22.2612	17.5639	NA	NA	16.5325	17.849	17.2988	22.9289	NA	NA	23.0646	24.0299	23.2198	22.9289	21.1467	20.9925	23.0646	24.0299	23.2198	0	0	0	1	1	1	1737	Q6ICX4	3	3
Q9M098	Nucleoid-associated protein At4g30620, chloroplastic	At4g30620	sp|Q9M098|EBFC1_ARATH Nucleoid-associated protein At4g30620, chloroplastic OS=Arabidopsis thaliana OX=3702 GN=At4g30620 PE=1 SV=1	1	7	4	4	5	5	45.6	19.583	0	10.856	24.3463	NA	NA	NA	21.6924	23.4684	22.1203	17.9857	NA	NA	NA	18.1075	16.7691	18.5353	NA	NA	NA	23.0643	24.1045	NA	20.8873	21.0922	20.449	23.0643	24.1045	20.4989	0	0	0	1	3	1	3706	Q9M098	7	4
Q8GYA6	26S proteasome non-ATPase regulatory subunit 13 homolog B	RPN9B	sp|Q8GYA6|PS13B_ARATH 26S proteasome non-ATPase regulatory subunit 13 homolog B OS=Arabidopsis thaliana OX=3702 GN=RPN9B PE=1 SV=1	1	5	3	3	55	17	15.5	44.02	0	13.51	28.3409	23.6468	23.6095	24.1525	24.2005	24.4024	24.6414	23.5207	18.4854	18.6414	18.9244	19.5011	19.7147	19.8806	23.675	23.4563	23.571	25.3978	25.219	25.3037	23.675	23.4563	23.571	25.3978	25.219	25.3037	2	3	3	3	3	3	1898	Q8GYA6	5	3
Q9SIV2;Q9SYE4	26S proteasome non-ATPase regulatory subunit 2 homolog A	RPN1A	sp|Q9SIV2|PSD2A_ARATH 26S proteasome non-ATPase regulatory subunit 2 homolog A OS=Arabidopsis thaliana OX=3702 GN=RPN1A PE=1 SV=2	2	32	32	18	454	147	38.2	98.143	0	177.31	32.5784	27.7212	27.8852	28.0696	28.387	28.6107	29.0863	25.7784	20.9425	20.9685	21.1261	21.6379	21.8072	22.2936	26.4546	26.5229	26.6346	28.2601	28.1725	28.3896	26.4546	26.5229	26.6346	28.2601	28.1725	28.3896	17	16	20	32	28	34	4064	Q9SIV2	32;1	32;1
Q9LT08	26S proteasome non-ATPase regulatory subunit 14 homolog	RPN11	sp|Q9LT08|PSDE_ARATH 26S proteasome non-ATPase regulatory subunit 14 homolog OS=Arabidopsis thaliana OX=3702 GN=RPN11 PE=1 SV=1	1	15	15	15	183	64	54.9	34.353	0	110.41	31.4464	26.8405	26.2717	26.8313	26.8356	27.5022	27.7031	27.4768	22.7893	22.3116	22.8287	22.628	23.4334	23.593	25.7714	25.6319	25.5542	27.4405	27.3381	27.3749	25.7714	25.6319	25.5542	27.4405	27.3381	27.3749	6	5	8	13	15	17	3504	Q9LT08	15	15
Q9FLG1;F4KE06	Beta-D-xylosidase 4	BXL4	sp|Q9FLG1|BXL4_ARATH Beta-D-xylosidase 4 OS=Arabidopsis thaliana OX=3702 GN=BXL4 PE=1 SV=1	2	6	6	6	31	10	10.6	84.307	0	30.216	27.04	21.9896	NA	23.2309	23.6551	22.1163	22.7198	21.4301	16.8197	NA	16.8461	18.4852	15.728	17.5499	22.7116	NA	22.886	24.2251	23.1677	23.3978	22.7116	20.0346	22.886	24.2251	23.1677	23.3978	1	0	2	3	3	1	3046	Q9FLG1	6;1	6;1
O24412	26S proteasome non-ATPase regulatory subunit 7 homolog A	RPN8A	sp|O24412|PSD7A_ARATH 26S proteasome non-ATPase regulatory subunit 7 homolog A OS=Arabidopsis thaliana OX=3702 GN=RPN8A PE=1 SV=1	1	6	6	3	89	29	26.6	34.728	0	52.429	30.8175	26.5128	26.2041	26.4527	26.5318	26.5519	27.1869	24.0203	19.5857	19.4332	19.7727	19.786	20.1502	20.5399	25.9032	25.9895	25.9133	27.6602	27.5695	27.7113	25.9032	25.9895	25.9133	27.6602	27.5695	27.7113	4	4	3	7	5	6	687	O24412	6	6
Q8H0T4	E3 ubiquitin-protein ligase UPL2	UPL2	sp|Q8H0T4|UPL2_ARATH E3 ubiquitin-protein ligase UPL2 OS=Arabidopsis thaliana OX=3702 GN=UPL2 PE=1 SV=3	1	62	62	28	594	214	20.4	403.61	0	323.31	31.8329	27.0546	26.5206	27.3393	27.7869	27.962	28.2305	23.6568	19.0383	18.3742	19.108	19.4718	19.6743	19.9888	24.6099	24.5495	24.6569	26.3881	26.1682	26.3297	24.6099	24.5495	24.6569	26.3881	26.1682	26.3297	20	21	22	55	44	52	1920	Q8H0T4	62	62
Q9FEC1	Light-harvesting complex-like protein OHP2, chloroplastic	T15K4.5	sp|Q9FEC1|OHP2_ARATH Light-harvesting complex-like protein OHP2, chloroplastic OS=Arabidopsis thaliana OX=3702 GN=OHP2 PE=1 SV=1	1	4	4	4	49	15	19.8	18.665	0	20.103	27.8683	NA	23.3727	23.7677	22.6874	22.9157	23.0992	21.4199	NA	19.6722	20.0672	18.987	19.2153	18.087	NA	23.3516	23.4948	24.1751	23.9949	24.1884	20.4481	23.3516	23.4948	24.1751	23.9949	24.1884	1	2	4	2	4	2	2861	Q9FEC1	4	4
Q9XH75	Sec-independent protein translocase protein TATB, chloroplastic	TATB	sp|Q9XH75|TATB_ARATH Sec-independent protein translocase protein TATB, chloroplastic OS=Arabidopsis thaliana OX=3702 GN=TATB PE=1 SV=1	1	2	2	2	9	3	6.2	28.231	0	6.1711	25.032	NA	NA	NA	20.5321	NA	21.6745	19.7418	NA	NA	NA	16.8317	NA	16.9357	NA	NA	NA	22.6052	NA	22.2353	20.1711	20.388	19.8228	22.6052	20.5837	22.2353	0	0	0	1	0	2	4443	Q9XH75	2	2
Q9SMW7	Basic transcription factor 3	btf3	sp|Q9SMW7|BTF3_ARATH Basic transcription factor 3 OS=Arabidopsis thaliana OX=3702 GN=BTF3 PE=1 SV=1	1	9	9	6	169	46	60.6	17.946	0	112.46	33.4912	28.6188	28.3252	28.8624	28.8208	29.1377	29.1844	30.5742	25.6676	25.4433	25.9972	25.9107	26.2067	26.3396	29.1807	28.9345	28.8553	30.8901	30.7529	30.3475	29.1807	28.9345	28.8553	30.8901	30.7529	30.3475	8	7	7	9	9	6	4162	Q9SMW7	9	9
Q9FMD5	Protein TIC 40, chloroplastic	TIC40	sp|Q9FMD5|TIC40_ARATH Protein TIC 40, chloroplastic OS=Arabidopsis thaliana OX=3702 GN=TIC40 PE=1 SV=1	1	3	3	3	14	6	13	48.903	0	9.0263	25.3861	22.1368	NA	NA	21.8378	NA	22.6452	20.0772	17.6132	NA	NA	16.4688	NA	17.3957	NA	NA	NA	23.2673	NA	23.4611	20.9838	20.5458	21.2903	23.2673	21.0953	23.4611	2	0	0	2	0	2	3077	Q9FMD5	3	3
Q84K90	RGS1-HXK1-interacting protein 1	At4g26410	sp|Q84K90|RHIP1_ARATH RGS1-HXK1-interacting protein 1 OS=Arabidopsis thaliana OX=3702 GN=RHIP1 PE=1 SV=1	1	3	3	3	12	2	8.4	29.201	0	6.1742	25.6028	NA	NA	NA	NA	21.7204	22.6698	19.8499	NA	NA	NA	NA	18.1354	19.0848	NA	NA	NA	NA	23.4918	24.1538	21.5925	20.7189	20.3732	20.0319	23.4918	24.1538	0	0	0	0	1	1	1806	Q84K90	3	3
P50546	DNA-directed RNA polymerase subunit beta	rpoB	sp|P50546|RPOB_ARATH DNA-directed RNA polymerase subunit beta OS=Arabidopsis thaliana OX=3702 GN=rpoB PE=3 SV=4	1	10	10	10	60	22	12.9	121.06	0	22.144	27.6105	23.0374	22.6279	22.859	23.7483	23.368	24.5129	20.2086	16.0146	15.5271	16.0728	15.2504	14.1827	15.9793	22.7164	22.5284	22.6586	24.6383	23.841	24.3683	22.7164	22.5284	22.6586	24.6383	23.841	24.3683	3	2	2	7	3	5	1219	P50546	10	10
F4IVJ8	ARM repeat superfamily protein	At2g26780	tr|F4IVJ8|F4IVJ8_ARATH ARM repeat superfamily protein OS=Arabidopsis thaliana OX=3702 GN=At2g26780 PE=1 SV=1	1	4	4	4	18	9	2.7	201.21	0	8.7917	24.5822	NA	NA	NA	20.5594	22.3204	21.9574	16.1611	NA	NA	NA	14.0358	15.6425	14.4334	NA	NA	NA	22.5425	21.9921	22.4767	21.1035	20.1146	20.857	22.5425	21.9921	22.4767	0	0	0	3	2	4	321	F4IVJ8	4	4
O48845	Cytochrome b5 isoform B	CYTB5-B	sp|O48845|CYB5B_ARATH Cytochrome b5 isoform B OS=Arabidopsis thaliana OX=3702 GN=CYTB5-B PE=1 SV=1	1	3	3	3	16	6	38.8	15.016	0	43.701	27.2288	NA	24.0659	23.6972	22.5458	22.8174	22.9421	21.0805	NA	18.5677	20.8899	19.7384	20.01	20.1347	NA	24.4192	24.036	24.6379	24.5583	24.4232	20.2371	24.4192	24.036	24.6379	24.5583	24.4232	0	2	1	1	1	1	720	O48845	3	3
Q39099	Xyloglucan endotransglucosylase/hydrolase protein 4	XTH4	sp|Q39099|XTH4_ARATH Xyloglucan endotransglucosylase/hydrolase protein 4 OS=Arabidopsis thaliana OX=3702 GN=XTH4 PE=1 SV=1	1	4	4	4	28	7	15.9	34.291	0	10.35	26.8584	21.7359	22.7697	NA	20.5397	20.9376	22.1714	21.4607	17.6484	18.6822	NA	16.4522	16.8501	18.0839	22.413	22.3324	NA	22.9784	23.0252	23.9991	22.413	22.3324	20.3585	22.9784	23.0252	23.9991	1	2	0	1	1	2	1546	Q39099	4	4
Q9SKT0	Protein THYLAKOID FORMATION 1, chloroplastic	THF1	sp|Q9SKT0|THF1_ARATH Protein THYLAKOID FORMATION 1, chloroplastic OS=Arabidopsis thaliana OX=3702 GN=THF1 PE=1 SV=1	1	2	2	2	20	6	7.3	33.795	0.00055432	5.1749	25.0613	20.3355	19.996	20.6952	20.4014	20.9783	20.6397	17.0172	16.4286	16.0891	16.7883	16.4945	17.0715	16.7328	20.7752	20.7019	21.0902	22.5226	22.7714	22.1453	20.7752	20.7019	21.0902	22.5226	22.7714	22.1453	1	1	1	1	1	1	4127	Q9SKT0	2	2
F4JCR3	Ubiquitin carboxyl-terminal hydrolase-related protein	At3g47910	tr|F4JCR3|F4JCR3_ARATH Ubiquitin carboxyl-terminal hydrolase-related protein OS=Arabidopsis thaliana OX=3702 GN=At3g47910 PE=1 SV=1	1	20	20	12	164	55	13.6	181.13	0	123.07	29.4818	25.0024	23.734	24.4325	25.5098	25.1472	25.3553	21.537	16.6219	15.7503	15.3886	18.0249	16.7085	17.4755	23.4839	23.023	23.4052	25.1396	24.7529	24.8517	23.4839	23.023	23.4052	25.1396	24.7529	24.8517	8	3	4	18	12	10	388	F4JCR3	20	20
F4IW47	Transketolase-2, chloroplastic	TKL-2	sp|F4IW47|TKTC2_ARATH Transketolase-2, chloroplastic OS=Arabidopsis thaliana OX=3702 GN=TKL-2 PE=1 SV=1	1	16	6	6	27	3	20	79.921	0	16.088	26.79	NA	NA	21.6106	20.1711	20.8654	20.9187	21.7075	NA	NA	16.5663	15.1267	15.821	15.8743	NA	NA	22.867	22.829	22.9654	22.9656	20.382	20.6857	22.867	22.829	22.9654	22.9656	0	0	1	1	0	1	325	F4IW47	16	6
Q9XGZ3	Early nodulin-like protein	T1N24.3	tr|Q9XGZ3|Q9XGZ3_ARATH Early nodulin-like protein OS=Arabidopsis thaliana OX=3702 GN=At5g25940 PE=1 SV=1	1	2	2	2	22	6	34.8	12.269	0	8.6903	28.1467	23.983	23.6991	NA	22.3615	23.1438	23.4865	25.4183	21.398	21.1141	NA	19.7765	20.5589	20.9016	24.5842	24.5572	NA	24.7157	25.1469	25.2298	24.5842	24.5572	21.1335	24.7157	25.1469	25.2298	1	1	1	1	1	1	4441	Q9XGZ3	2	2
Q9LNR3	Lipoxygenase 3, chloroplastic	LOX3	sp|Q9LNR3|LOX3_ARATH Lipoxygenase 3, chloroplastic OS=Arabidopsis thaliana OX=3702 GN=LOX3 PE=1 SV=1	1	2	2	2	10	5	2.2	103.72	0.00098692	3.2538	24.1128	NA	NA	NA	21.854	21.7121	20.397	18.6209	NA	NA	NA	16.3621	16.2202	14.9051	NA	NA	NA	22.8778	22.3	22.7481	20.758	21.1645	21.208	22.8778	22.3	22.7481	0	0	0	2	2	1	3422	Q9LNR3	2	2
Q41188	Cold shock protein 2	CSP2	sp|Q41188|CSP2_ARATH Cold shock protein 2 OS=Arabidopsis thaliana OX=3702 GN=CSP2 PE=1 SV=1	1	2	2	2	16	4	21.2	19.153	0	31.233	28.0934	NA	NA	24.5982	22.5141	22.9003	NA	24.7715	NA	NA	21.2763	19.1922	19.5784	NA	NA	NA	25.169	24.8383	24.8733	NA	20.0288	20.6024	25.169	24.8383	24.8733	20.8832	0	1	1	1	1	0	1587	Q41188	2	2
Q9S831;Q9S714	Photosystem I reaction center subunit IV A, chloroplastic	PSAE1	sp|Q9S831|PSAE1_ARATH Photosystem I reaction center subunit IV A, chloroplastic OS=Arabidopsis thaliana OX=3702 GN=PSAE1 PE=1 SV=1	2	3	3	3	31	8	41.3	14.967	0	17.818	27.1716	NA	23.8871	NA	NA	22.1317	23.7977	22.6111	NA	19.5717	NA	NA	19.3244	20.0073	NA	23.7459	NA	NA	23.9162	24.4553	20.265	23.7459	21.1217	21.5266	23.9162	24.4553	1	2	1	0	1	3	3889	Q9S831	3;1	3;1
Q9SS44;P48512	Transcription initiation factor IIB-2;Transcription initiation factor IIB-1	TFIIB2;TFIIB1	sp|Q9SS44|TF2B2_ARATH Transcription initiation factor IIB-2 OS=Arabidopsis thaliana OX=3702 GN=TFIIB2 PE=2 SV=1;sp|P48512|TF2B1_ARATH Transcription initiation factor IIB-1 OS=Arabidopsis thaliana OX=3702 GN=TFIIB1 PE=1 SV=1	2	2	2	2	26	9	7.7	34.221	0.00078329	4.0578	27.179	23.3838	23.2048	NA	22.8046	22.7656	22.4332	23.0916	19.2963	19.1173	NA	18.7172	18.6781	18.3457	23.4118	23.8968	NA	24.5568	24.1668	23.9248	23.4118	23.8968	20.6051	24.5568	24.1668	23.9248	2	1	1	2	2	1	4229	Q9SS44;P48512	2;1	2;1
Q9SZ11	Glycerophosphodiester phosphodiesterase GDPDL3	GDPDL3	sp|Q9SZ11|GPDL3_ARATH Glycerophosphodiester phosphodiesterase GDPDL3 OS=Arabidopsis thaliana OX=3702 GN=GDPDL3 PE=2 SV=3	1	4	4	4	14	1	6.9	82.561	0	7.0683	24.6561	NA	NA	NA	NA	NA	21.1385	19.2774	NA	NA	NA	NA	NA	16.4381	NA	NA	NA	NA	NA	22.4984	20.2561	19.4685	20.1484	20.5993	21.4736	22.4984	0	0	0	0	0	1	4367	Q9SZ11	4	4
P30186	Proteasome subunit alpha type-7-A	PAD1	sp|P30186|PSA7A_ARATH Proteasome subunit alpha type-7-A OS=Arabidopsis thaliana OX=3702 GN=PAD1 PE=1 SV=1	1	12	3	3	24	7	68.4	27.337	0	44.854	27.3772	NA	22.9439	24.3026	21.2771	22.2252	23.5834	23.4702	NA	19.037	20.3957	17.3702	18.3183	19.6765	NA	23.8845	23.4631	23.7139	24.3108	24.1717	20.1698	23.8845	23.4631	23.7139	24.3108	24.1717	0	1	2	1	1	2	1066	P30186	12	3
O49377	Vesicle-associated membrane protein 711	VAMP711	sp|O49377|VA711_ARATH Vesicle-associated membrane protein 711 OS=Arabidopsis thaliana OX=3702 GN=VAMP711 PE=1 SV=2	1	6	6	5	35	8	30.6	25.039	0	43.708	27.3425	NA	23.0946	22.1711	22.2156	21.2739	22.4862	20.8328	NA	19.5097	18.5862	16.3967	17.6889	17.0939	NA	23.4302	22.5243	23.8688	23.025	23.5186	19.7944	23.4302	22.5243	23.8688	23.025	23.5186	0	2	1	2	1	2	740	O49377	6	6
Q94JZ8	Plant UBX domain-containing protein 7	PUX7	sp|Q94JZ8|PUX7_ARATH Plant UBX domain-containing protein 7 OS=Arabidopsis thaliana OX=3702 GN=PUX7 PE=1 SV=1	1	7	7	7	45	16	19	51.807	0	30.662	27.8001	23.1264	22.8562	23.2915	23.4022	23.6829	23.6237	23.2442	18.6028	18.3326	18.7679	18.8787	19.0719	19.1001	22.9623	22.8875	23.1648	24.6876	24.6405	24.3299	22.9623	22.8875	23.1648	24.6876	24.6405	24.3299	2	2	2	3	4	3	2617	Q94JZ8	7	7
Q9M1J1	Mitochondrial fission 1 protein A	FIS1A	sp|Q9M1J1|FIS1A_ARATH Mitochondrial fission 1 protein A OS=Arabidopsis thaliana OX=3702 GN=FIS1A PE=1 SV=1	1	2	2	2	17	5	12.4	18.698	0	6.2517	25.9317	NA	21.9706	21.8072	21.3061	21.157	21.8449	22.7618	NA	18.8007	18.6373	18.1362	17.9872	18.675	NA	22.6171	22.1428	23.3679	22.8906	23.2909	20.1788	22.6171	22.1428	23.3679	22.8906	23.2909	0	1	1	1	1	1	3732	Q9M1J1	2	2
Q9SAV1	Myrosinase-binding protein 2	F-ATMBP	sp|Q9SAV1|JAL6_ARATH Myrosinase-binding protein 2 OS=Arabidopsis thaliana OX=3702 GN=F-ATMBP PE=2 SV=1	1	6	6	4	28	8	17.3	68.848	0	20.436	26.4078	NA	NA	22.0216	21.0905	NA	23.2966	17.0858	NA	NA	17.2667	16.3356	NA	18.5416	NA	NA	22.9693	23.2628	NA	23.6481	20.3785	19.8018	22.9693	23.2628	20.8213	23.6481	0	1	2	1	0	4	3932	Q9SAV1	6	6
Q5XF06;Q1PF33	Mitochondrial import inner membrane translocase subunit TIM44-2;Mitochondrial import inner membrane translocase subunit TIM44-1	TIM44-2;TIM44-1	sp|Q5XF06|TI442_ARATH Mitochondrial import inner membrane translocase subunit TIM44-2 OS=Arabidopsis thaliana OX=3702 GN=TIM44-2 PE=1 SV=1;sp|Q1PF33|TI441_ARATH Mitochondrial import inner membrane translocase subunit TIM44-1 OS=Arabidopsis thaliana OX=3702	2	3	3	3	9	3	7.5	53.645	0	7.9793	24.4722	21.3469	NA	21.549	21.0787	NA	21.7946	18.3734	16.6465	NA	16.8485	16.3783	NA	17.0941	21.7651	NA	21.9225	23.1784	NA	23.2787	21.7651	19.4939	21.9225	23.1784	21.2557	23.2787	1	0	0	1	0	1	1699	Q5XF06;Q1PF33	3;2	3;2
Q9M356	Eukaryotic aspartyl protease family protein	F15G16.210	tr|Q9M356|Q9M356_ARATH Eukaryotic aspartyl protease family protein OS=Arabidopsis thaliana OX=3702 GN=F15G16.210 PE=1 SV=1	1	7	7	6	55	17	17.2	51.461	0	14.231	28.227	NA	23.5614	23.4884	23.0132	23.3701	23.9569	23.7273	NA	19.1691	18.7979	18.6209	18.9778	19.4192	NA	23.5189	23.2904	24.0964	23.8962	24.5684	21.2312	23.5189	23.2904	24.0964	23.8962	24.5684	0	3	2	3	4	5	3774	Q9M356	7	7
O65282	20 kDa chaperonin, chloroplastic	CPN21	sp|O65282|CH20_ARATH 20 kDa chaperonin, chloroplastic OS=Arabidopsis thaliana OX=3702 GN=CPN20 PE=1 SV=2	1	7	7	7	118	33	49	26.802	0	144.04	30.5704	25.8832	25.0346	25.9281	26.0031	26.1812	26.6169	25.636	21.2676	19.7704	20.7516	21.0664	20.9531	21.7662	24.4827	24.5955	24.7028	26.1625	26.1089	26.0181	24.4827	24.5955	24.7028	26.1625	26.1089	26.0181	5	3	4	6	8	7	797	O65282	7	7
Q9FGT8	Temperature-induced lipocalin-1	K21L19.6	sp|Q9FGT8|TIL_ARATH Temperature-induced lipocalin-1 OS=Arabidopsis thaliana OX=3702 GN=TIL PE=1 SV=1	1	4	4	4	64	17	23.1	21.434	0	17.486	28.3736	24.36	24.1849	NA	22.5145	22.9227	23.5671	24.9602	21.1841	20.9466	NA	18.817	19.5573	20.1591	23.3757	23.7111	NA	23.8935	23.5204	23.9579	23.3757	23.7111	19.797	23.8935	23.5204	23.9579	5	3	2	2	2	3	2934	Q9FGT8	4	4
P55034	26S proteasome non-ATPase regulatory subunit 4 homolog	RPN10	sp|P55034|PSMD4_ARATH 26S proteasome non-ATPase regulatory subunit 4 homolog OS=Arabidopsis thaliana OX=3702 GN=RPN10 PE=1 SV=1	1	10	10	10	132	46	28.2	40.757	0	75.601	30.321	25.9795	25.5922	26.004	26.1059	26.2063	26.6795	24.7813	20.0713	19.5859	20.3495	20.4179	20.4331	21.2363	24.588	24.6765	24.8156	26.1711	26.0664	26.3039	24.588	24.6765	24.8156	26.1711	26.0664	26.3039	6	6	5	10	8	11	1253	P55034	10	10
F4IRI1	Transducin/WD40 repeat-like superfamily protein	At2g18900	tr|F4IRI1|F4IRI1_ARATH Transducin/WD40 repeat-like superfamily protein OS=Arabidopsis thaliana OX=3702 GN=At2g18900 PE=1 SV=1	1	2	2	2	15	3	2.1	88.011	0.0091233	2.0447	28.9018	NA	20.656	NA	19.7598	NA	20.2365	23.5798	NA	15.3341	NA	14.4379	NA	14.9146	NA	25.2954	NA	25.8147	NA	25.6757	20.9483	25.2954	20.8897	25.8147	20.0975	25.6757	0	1	0	1	0	1	308	F4IRI1	2	2
Q8GRT9	Putative acetyl-CoA carboxylase biotin-containing subunit	At3g15690	tr|Q8GRT9|Q8GRT9_ARATH Putative acetyl-CoA carboxylase biotin-containing subunit OS=Arabidopsis thaliana OX=3702 GN=At3g15690 PE=1 SV=1	1	11	11	11	263	78	43	28.169	0	166.33	35.5911	30.6355	31.5088	30.7331	29.4609	31.2685	31.2412	23.2377	19.7205	18.57	19.3057	17.8877	17.6947	18.551	30.5055	30.8849	30.3698	31.8997	32.1913	32.0983	30.5055	30.8849	30.3698	31.8997	32.1913	32.0983	11	18	15	9	14	11	1849	Q8GRT9	11	11
Q94BY7	AT3g17930/MEB5_15	At3g17930	tr|Q94BY7|Q94BY7_ARATH AT3g17930/MEB5_15 OS=Arabidopsis thaliana OX=3702 GN=DAC PE=1 SV=1	1	2	2	2	10	4	13.7	20.913	0.00052994	4.2935	24.6954	NA	NA	20.8129	20.2579	20.9866	20.1631	21.3469	NA	NA	17.643	17.0879	17.1951	16.9931	NA	NA	21.6429	22.3566	22.3691	21.8892	20.4419	20.1184	21.6429	22.3566	22.3691	21.8892	0	1	0	1	2	0	2575	Q94BY7	2	2
Q9SVD1	At3g52500	F22O6_120	tr|Q9SVD1|Q9SVD1_ARATH At3g52500 OS=Arabidopsis thaliana OX=3702 GN=F22O6_120 PE=1 SV=1	1	5	5	5	30	6	9.2	51.004	0	13.49	26.9467	NA	22.5053	NA	21.4856	23.1625	20.8147	21.839	NA	17.9818	NA	16.9621	17.9543	16.2911	NA	22.7895	NA	23.1851	23.2595	23.3111	20.7342	22.7895	21.8295	23.1851	23.2595	23.3111	0	1	1	1	2	1	4312	Q9SVD1	5	5
Q8RY11	Aminopeptidase P2	At3g05350	sp|Q8RY11|AMPP2_ARATH Aminopeptidase P2 OS=Arabidopsis thaliana OX=3702 GN=APP2 PE=2 SV=1	1	8	8	8	47	17	17.7	78.708	0	41.168	27.0783	21.7445	20.27	23.8088	23.0827	23.6639	22.7262	20.0747	16.657	15.1826	16.8981	16.6379	17.048	16.451	21.7456	21.8816	22.9068	24.0006	23.8807	23.0253	21.7456	21.8816	22.9068	24.0006	23.8807	23.0253	1	1	4	5	4	2	2202	Q8RY11	8	8
Q9C6I6	Electron transfer flavoprotein subunit alpha, mitochondrial	ETFA	sp|Q9C6I6|ETFA_ARATH Electron transfer flavoprotein subunit alpha, mitochondrial OS=Arabidopsis thaliana OX=3702 GN=ETFA PE=1 SV=1	1	2	2	2	5	1	6.3	38.407	0.0016872	2.9539	24.4233	NA	NA	NA	NA	20.996	21.3707	18.3541	NA	NA	NA	NA	16.7481	17.1228	NA	NA	NA	NA	22.7674	22.8547	21.645	19.8162	20.7019	20.8663	22.7674	22.8547	0	0	0	0	0	1	2731	Q9C6I6	2	2
Q9FIH8	Stromal processing peptidase, chloroplastic	At5g42390	sp|Q9FIH8|SPP_ARATH Stromal processing peptidase, chloroplastic OS=Arabidopsis thaliana OX=3702 GN=SPP PE=2 SV=1	1	4	4	4	33	8	5.8	140.61	0	21.116	26.8425	NA	22.4592	22.8056	21.2688	21.4833	21.496	19.7489	NA	16.4148	16.0921	14.3564	15.4389	15.4517	NA	22.8506	22.4516	22.8285	23.8916	23.6445	20.7705	22.8506	22.4516	22.8285	23.8916	23.6445	0	0	2	2	3	1	2973	Q9FIH8	4	4
Q93W03	AT3g56130/F18O21_90	At3g56130	tr|Q93W03|Q93W03_ARATH AT3g56130/F18O21_90 OS=Arabidopsis thaliana OX=3702 GN=At3g56130 PE=1 SV=1	1	18	18	18	893	306	71.5	29.576	0	323.31	37.2494	32.7929	33.2072	33.0502	32.7001	32.9972	33.4634	31.2126	26.7046	26.8429	26.8463	26.9399	27.0133	27.2776	31.3292	31.9271	31.4648	33.0797	32.9171	33.0132	31.3292	31.9271	31.4648	33.0797	32.9171	33.0132	44	60	49	45	53	55	2391	Q93W03	18	18
Q8L4B2;Q9ZVL3;Q8LCG7;Q9SMP0;Q9FMV5	Nuclear transcription factor Y subunit C-9;Nuclear transcription factor Y subunit C-3	NFYC9;NFYC3	sp|Q8L4B2|NFYC9_ARATH Nuclear transcription factor Y subunit C-9 OS=Arabidopsis thaliana OX=3702 GN=NFYC9 PE=1 SV=1;sp|Q9ZVL3|NFYC3_ARATH Nuclear transcription factor Y subunit C-3 OS=Arabidopsis thaliana OX=3702 GN=NFYC3 PE=1 SV=1	5	4	4	4	36	7	19.5	25.639	0	6.3254	26.0982	18.9079	NA	22.4573	20.9707	20.092	20.9147	19.2197	16.1006	NA	19.6499	18.1633	17.2846	18.1074	21.3392	NA	21.8782	22.7977	22.5865	22.1308	21.3392	20.0224	21.8782	22.7977	22.5865	22.1308	2	0	2	1	1	1	1967	Q8L4B2;Q9ZVL3	4;3;1;1;1	4;3;1;1;1
Q8VZ68_ARATHIsamemberofthePF	Is a member of the PF|00364 Biotin-requiring enzymes family	At1g52670	tr|Q8VZ68|Q8VZ68_ARATH Is a member of the PF|00364 Biotin-requiring enzymes family OS=Arabidopsis thaliana OX=3702 GN=At1g52670 PE=1 SV=1	1	19	19	19	780	253	65	29.573	0	323.31	36.948	32.6663	32.723	32.4132	31.3331	32.6013	32.6489	28.9835	24.5471	24.7397	24.7437	24.8363	24.7878	24.9199	31.1722	31.678	31.1499	32.8513	32.7647	32.6509	31.1722	31.678	31.1499	32.8513	32.7647	32.6509	37	43	41	43	36	53	2281	Q8VZ68_ARATHIsamemberofthePF	19	19
Q8LGC6	Nascent polypeptide-associated complex subunit alpha-like protein 5	At1g33040	sp|Q8LGC6|NACA5_ARATH Nascent polypeptide-associated complex subunit alpha-like protein 5 OS=Arabidopsis thaliana OX=3702 GN=At1g33040 PE=2 SV=2	1	13	13	13	227	61	79.4	22.78	0	224.77	32.6289	27.8213	27.5606	27.4822	27.8458	28.2224	27.9041	28.8845	24.1223	23.9308	23.9267	24.2903	24.4565	24.2504	27.3271	27.3205	27.4045	28.9317	29.0464	28.3361	27.3271	27.3205	27.4045	28.9317	29.0464	28.3361	9	10	8	10	14	10	2112	Q8LGC6	13	13
P0C896	Pentatricopeptide repeat-containing protein At3g02650, mitochondrial	At3g02650	sp|P0C896|PP209_ARATH Pentatricopeptide repeat-containing protein At3g02650, mitochondrial OS=Arabidopsis thaliana OX=3702 GN=At3g02650 PE=1 SV=1	1	2	2	2	18	5	4.7	63.837	0	6.4207	25.3858	NA	19.3466	21.7799	21.4781	21.826	22.0327	20.4316	NA	14.3924	16.8258	16.5239	16.8718	17.0785	NA	21.6867	21.5327	23.0089	23.0286	22.5026	21.1612	21.6867	21.5327	23.0089	23.0286	22.5026	0	1	0	1	1	2	972	P0C896	2	2
Q9SZY1	Nascent polypeptide-associated complex subunit alpha-like protein 4	At4g10480	sp|Q9SZY1|NACA4_ARATH Nascent polypeptide-associated complex subunit alpha-like protein 4 OS=Arabidopsis thaliana OX=3702 GN=At4g10480 PE=1 SV=1	1	14	14	13	396	115	89.2	23.171	0	323.31	33.7564	28.9295	28.4115	29.3028	29.3752	29.4823	29.2951	26.9384	20.4082	20.1673	23.0641	20.5695	21.3506	22.6246	28.1715	28.1115	28.4766	29.6539	29.9662	29.2879	28.1715	28.1115	28.4766	29.6539	29.9662	29.2879	16	16	20	20	21	22	4394	Q9SZY1	14	14
F4I1L3	Acetyl-CoA carboxylase 2	ACC2	sp|F4I1L3|ACC2_ARATH Acetyl-CoA carboxylase 2 OS=Arabidopsis thaliana OX=3702 GN=ACC2 PE=2 SV=1	1	114	62	62	916	295	54.5	262.73	0	323.31	33.4373	28.872	28.895	28.8406	28.8673	29.1427	29.6056	24.7367	19.9748	19.8447	19.8338	20.3848	20.3888	20.8192	26.4685	26.7283	26.4184	28.0406	27.791	27.9297	26.4685	26.7283	26.4184	28.0406	27.791	27.9297	37	41	38	58	54	67	237	F4I1L3	114	62
Q9LKJ1;Q6NMB0;Q1PEY5	3-hydroxyisobutyryl-CoA hydrolase 1	CHY1	sp|Q9LKJ1|HIBC1_ARATH 3-hydroxyisobutyryl-CoA hydrolase 1 OS=Arabidopsis thaliana OX=3702 GN=CHY1 PE=1 SV=1	3	4	4	4	13	3	17.7	42.073	0	8.4773	24.63	NA	19.7079	NA	20.7196	21.7326	NA	18.9786	NA	15.386	NA	16.3976	16.1751	NA	NA	NA	NA	22.6785	22.8744	NA	20.5931	20.6824	21.0744	22.6785	22.8744	20.9322	1	1	0	0	1	0	3388	Q9LKJ1	4;1;1	4;1;1
Q9LH52	Leucine-rich repeat protein FLOR 1	FLR1	sp|Q9LH52|FLOR1_ARATH Leucine-rich repeat protein FLOR 1 OS=Arabidopsis thaliana OX=3702 GN=FLR1 PE=1 SV=1	1	8	8	8	95	28	31.4	35.808	0	51.332	29.2666	24.7467	24.4299	24.7902	24.4256	25.0792	24.7999	22.8173	18.4995	20.2599	20.6203	19.0517	18.5501	17.4711	23.959	24.1025	24.2305	25.5567	25.6089	25.212	23.959	24.1025	24.2305	25.5567	25.6089	25.212	5	4	3	6	4	6	3291	Q9LH52	8	8
Q7DLR9	Proteasome subunit beta type-4	PBG1	sp|Q7DLR9|PSB4_ARATH Proteasome subunit beta type-4 OS=Arabidopsis thaliana OX=3702 GN=PBG1 PE=1 SV=2	1	6	6	6	80	26	42.7	27.651	0	89.086	28.5735	23.6227	24.281	23.1842	23.8722	24.3079	24.7564	18.8413	20.0376	20.6961	19.5993	16.6664	17.49	21.1715	23.6059	23.4216	22.839	24.5211	24.7071	24.6516	23.6059	23.4216	22.839	24.5211	24.7071	24.6516	2	5	2	5	5	7	1772	Q7DLR9	6	6
Q9S7Q2	Pentatricopeptide repeat-containing protein At1g74850, chloroplastic	PTAC2	sp|Q9S7Q2|PP124_ARATH Pentatricopeptide repeat-containing protein At1g74850, chloroplastic OS=Arabidopsis thaliana OX=3702 GN=PTAC2 PE=2 SV=1	1	2	2	2	15	3	2.8	96.324	0.0010127	3.6194	25.7039	21.8321	NA	NA	NA	21.3865	21.6493	20.2445	16.3727	NA	NA	NA	15.9271	16.1899	22.4034	NA	NA	NA	23.3596	23.3625	22.4034	21.2539	19.516	20.4189	23.3596	23.3625	1	0	0	0	1	1	3876	Q9S7Q2	2	2
Q7DLS1	Proteasome subunit beta type-7-B	PBB2	sp|Q7DLS1|PSB7B_ARATH Proteasome subunit beta type-7-B OS=Arabidopsis thaliana OX=3702 GN=PBB2 PE=1 SV=2	1	7	2	2	11	6	27.4	29.617	0.0016896	2.9669	25.2908	21.1482	NA	22.2647	21.764	22.3122	21.0164	18.3589	17.5632	NA	18.6798	16.9983	17.6472	17.4314	21.5773	NA	22.6492	23.0284	23.1772	22.5113	21.5773	20.5242	22.6492	23.0284	23.1772	22.5113	1	0	1	1	2	1	1773	Q7DLS1	7	2
Q9LFS3	3-oxo-5-alpha-steroid 4-dehydrogenase family protein	F1N13_150	tr|Q9LFS3|Q9LFS3_ARATH 3-oxo-5-alpha-steroid 4-dehydrogenase family protein OS=Arabidopsis thaliana OX=3702 GN=At5g16010 PE=1 SV=1	1	3	3	3	43	11	7.8	30.126	0	21.861	28.6225	24.7533	NA	24.0062	22.73	22.1438	24.3478	25.8152	21.946	NA	21.1987	19.9226	19.3364	21.5404	24.8443	NA	24.5792	24.9916	24.4028	24.8878	24.8443	20.9008	24.5792	24.9916	24.4028	24.8878	1	1	2	3	2	2	3283	Q9LFS3	3	3
Q9CAT7	Nascent polypeptide-associated complex subunit beta	T18K17.10	sp|Q9CAT7|BTF3L_ARATH Nascent polypeptide-associated complex subunit beta OS=Arabidopsis thaliana OX=3702 GN=At1g73230 PE=2 SV=1	1	7	4	4	94	20	58.2	18.004	0	94.849	32.0963	27.3241	26.9176	27.7826	26.8329	27.5859	27.7228	25.7876	20.0243	20.2403	20.8305	20.4186	21.454	19.9216	27.7381	27.7076	27.9859	29.117	29.4179	28.8384	27.7381	27.7076	27.9859	29.117	29.4179	28.8384	3	3	3	4	4	3	2840	Q9CAT7	7	4
F4ICX9	TSK-associating protein 1	TSA1	sp|F4ICX9|TSA1_ARATH TSK-associating protein 1 OS=Arabidopsis thaliana OX=3702 GN=TSA1 PE=1 SV=1	1	23	23	23	203	76	39.4	84.375	0	163.94	29.1206	23.9278	24.9673	25.0393	25.064	24.9359	25.8843	22.1287	17.4356	17.607	18.012	17.5221	17.9234	18.8197	23.0209	23.1822	23.4056	24.5347	24.2703	24.7336	23.0209	23.1822	23.4056	24.5347	24.2703	24.7336	6	12	10	17	14	17	277	F4ICX9	23	23
Q95749	Ribosomal protein S3, mitochondrial	RPS3	sp|Q95749|RT03_ARATH Ribosomal protein S3, mitochondrial OS=Arabidopsis thaliana OX=3702 GN=RPS3 PE=1 SV=3	1	4	4	4	30	10	12.2	64.876	0	21.997	25.9615	NA	20.6625	20.9035	21.0086	21.0284	22.362	18.1493	NA	15.8045	16.0455	15.6687	16.1704	15.8655	NA	21.8685	21.8523	21.9244	23.3794	22.7773	20.4605	21.8685	21.8523	21.9244	23.3794	22.7773	0	1	1	3	2	3	2635	Q95749	4	4
Q8RWU7	Plant UBX domain-containing protein 4	PUX4	sp|Q8RWU7|PUX4_ARATH Plant UBX domain-containing protein 4 OS=Arabidopsis thaliana OX=3702 GN=PUX4 PE=1 SV=1	1	7	7	4	83	27	20.1	32.896	0	50.216	29.1284	24.3885	24.1076	24.8171	24.4757	24.795	24.7473	24.0946	19.1128	18.8864	19.8008	19.252	19.6667	20.0347	23.6568	23.8716	24.0205	25.2993	25.0428	25.1056	23.6568	23.8716	24.0205	25.2993	25.0428	25.1056	4	3	4	5	7	4	2163	Q8RWU7	7	7
Q9M880;Q9M881	Stearoyl-[acyl-carrier-protein] 9-desaturase 4, chloroplastic;Stearoyl-[acyl-carrier-protein] 9-desaturase 2, chloroplastic	S-ACP-DES4;S-ACP-DES2	sp|Q9M880|STAD4_ARATH Stearoyl-[acyl-carrier-protein] 9-desaturase 4, chloroplastic OS=Arabidopsis thaliana OX=3702 GN=S-ACP-DES4 PE=1 SV=2;sp|Q9M881|STAD2_ARATH Stearoyl-[acyl-carrier-protein] 9-desaturase 2, chloroplastic OS=Arabidopsis thaliana OX=3702	2	8	6	5	69	23	20.8	46.156	0	17.637	28.637	24.8992	24.4704	NA	23.5244	23.1117	24.3373	22.8553	18.8187	18.4986	NA	17.6281	17.6813	18.4075	24.1735	24.0658	NA	24.5158	24.183	24.6966	24.1735	24.0658	21.2657	24.5158	24.183	24.6966	4	4	2	4	3	6	3798	Q9M880;Q9M881	8;7	6;5
Q9LK61	30S ribosomal protein S10, chloroplastic	RPS10	sp|Q9LK61|RR10_ARATH 30S ribosomal protein S10, chloroplastic OS=Arabidopsis thaliana OX=3702 GN=RPS10 PE=2 SV=1	1	2	2	2	18	5	11.5	20.837	0.00052342	4.0957	27.2734	23.274	NA	22.8158	21.3732	21.9354	22.1798	24.466	20.4667	NA	20.0085	18.5658	19.128	19.3725	23.8236	NA	23.3649	23.6757	23.8867	23.8714	23.8236	20.4089	23.3649	23.6757	23.8867	23.8714	1	0	1	1	1	1	3373	Q9LK61	2	2
Q8GYT8	Protein SOSEKI 3	At2g28150	sp|Q8GYT8|SOK3_ARATH Protein SOSEKI 3 OS=Arabidopsis thaliana OX=3702 GN=SOK3 PE=1 SV=1	1	13	13	13	71	29	34.8	60.083	0	56.569	27.8692	22.8999	24.2004	23.9477	23.4697	23.8193	23.3657	22.2569	17.993	18.631	18.2938	17.3238	17.6261	18.2125	22.9088	23.1465	22.8583	24.608	24.2359	23.8974	22.9088	23.1465	22.8583	24.608	24.2359	23.8974	2	4	4	7	7	5	1910	Q8GYT8	13	13
Q9SUG6	Plant UBX domain-containing protein 3	PUX3	sp|Q9SUG6|PUX3_ARATH Plant UBX domain-containing protein 3 OS=Arabidopsis thaliana OX=3702 GN=PUX3 PE=1 SV=1	1	7	4	4	58	18	20.5	32.926	0	26.499	28.4981	23.2684	23.8548	24.3587	24.139	24.0881	23.8916	24.6907	19.461	20.0474	20.5513	20.3316	20.2808	20.0842	23.2765	23.3475	23.5356	25.0101	24.7399	24.2362	23.2765	23.3475	23.5356	25.0101	24.7399	24.2362	2	3	3	4	3	3	4284	Q9SUG6	7	4
Q42533	Biotin carboxyl carrier protein of acetyl-CoA carboxylase 1, chloroplastic	BCCP1	sp|Q42533|BCCP1_ARATH Biotin carboxyl carrier protein of acetyl-CoA carboxylase 1, chloroplastic OS=Arabidopsis thaliana OX=3702 GN=BCCP1 PE=1 SV=2	1	17	17	16	1210	363	40.4	29.612	0	323.31	38.5229	34.0374	33.9064	34.2105	33.6103	33.987	33.9273	34.741	30.2162	30.1647	30.372	29.7943	30.0541	30.1123	32.9261	33.1247	33.2171	34.5389	34.3598	34.1838	32.9261	33.1247	33.2171	34.5389	34.3598	34.1838	54	64	62	62	70	51	1618	Q42533	17	17
Q56WF8	Serine carboxypeptidase-like 48	SCPL48	sp|Q56WF8|SCP48_ARATH Serine carboxypeptidase-like 48 OS=Arabidopsis thaliana OX=3702 GN=SCPL48 PE=2 SV=2	1	3	3	3	12	6	7.8	56.895	0.00054142	4.6716	24.9529	NA	21.3347	21.5991	21.6618	21.1323	21.1891	16.0576	NA	16.6908	16.9552	16.0576	16.4884	16.5453	NA	21.9743	21.9975	22.7457	22.9287	22.6981	20.5883	21.9743	21.9975	22.7457	22.9287	22.6981	0	0	1	2	1	2	1665	Q56WF8	3	3
O04983	Biotin carboxylase, chloroplastic	CAC2	sp|O04983|ACCC_ARATH Biotin carboxylase, chloroplastic OS=Arabidopsis thaliana OX=3702 GN=CAC2 PE=1 SV=1	1	50	50	50	2981	1046	76.2	58.386	0	323.31	39.4308	34.8743	35.3725	34.9581	34.9106	34.9467	35.4008	32.7548	28.4941	28.6884	28.2447	27.9372	27.9847	28.7837	32.9152	33.3768	32.9324	34.5023	34.224	34.3089	32.9152	33.3768	32.9324	34.5023	34.224	34.3089	127	162	128	214	188	227	577	O04983	50	50
Q9CA83	NADP-dependent malic enzyme 4, chloroplastic	NADP-ME4	sp|Q9CA83|MAOP4_ARATH NADP-dependent malic enzyme 4, chloroplastic OS=Arabidopsis thaliana OX=3702 GN=NADP-ME4 PE=1 SV=1	1	3	2	2	23	5	6.7	71.16	0	12.024	26.0577	22.016	21.2123	NA	20.8093	20.5062	20.7511	19.8193	16.9286	16.1248	NA	15.7218	15.4188	15.6636	22.4856	21.9387	NA	23.0318	22.7252	22.7103	22.4856	21.9387	20.2376	23.0318	22.7252	22.7103	1	1	0	1	1	1	2812	Q9CA83	3	2
Q9SU93	Nucleophosmin	T16L4.30	tr|Q9SU93|Q9SU93_ARATH Nucleophosmin OS=Arabidopsis thaliana OX=3702 GN=At4g29520 PE=1 SV=1	1	4	4	4	38	10	23.5	34.363	0	17.252	27.5402	23.1704	21.7329	21.927	22.1031	23.3822	23.6237	22.947	18.5979	17.9255	18.1196	18.2957	18.8534	19.2271	23.0389	23.2422	23.1255	24.3604	24.3182	24.5224	23.0389	23.2422	23.1255	24.3604	24.3182	24.5224	2	1	1	1	3	2	4280	Q9SU93	4	4
Q9SFT9	PPPDE putative thiol peptidase family protein	T1B9.26	tr|Q9SFT9|Q9SFT9_ARATH PPPDE putative thiol peptidase family protein OS=Arabidopsis thaliana OX=3702 GN=T1B9.26 PE=1 SV=1	1	9	9	9	75	24	38.5	28.846	0	44.404	27.9891	23.4151	23.0509	23.3917	23.3226	24.0702	23.6067	20.2097	19.3276	18.9634	19.3042	19.2352	17.4012	19.5192	23.0471	23.1414	23.0653	24.5354	24.3311	24.1661	23.0471	23.1414	23.0653	24.5354	24.3311	24.1661	4	3	3	3	6	5	3999	Q9SFT9	9	9
Q8LBP4	Inner membrane protein ALBINO3, chloroplastic	ALB3	sp|Q8LBP4|ALB3_ARATH Inner membrane protein ALBINO3, chloroplastic OS=Arabidopsis thaliana OX=3702 GN=ALB3 PE=1 SV=2	1	2	2	2	9	2	2.6	50.245	0.00052576	4.1884	24.897	NA	NA	NA	NA	NA	21.359	20.5953	NA	NA	NA	NA	NA	17.189	NA	NA	NA	NA	NA	22.843	21.2393	20.1	20.3717	21.5426	21.0845	22.843	0	0	0	1	0	1	2066	Q8LBP4	2	2
O23717;Q9LIP2	Proteasome subunit beta type-5-A;Proteasome subunit beta type-5-B	PBE1;PBE2	sp|O23717|PSB5A_ARATH Proteasome subunit beta type-5-A OS=Arabidopsis thaliana OX=3702 GN=PBE1 PE=1 SV=1;sp|Q9LIP2|PSB5B_ARATH Proteasome subunit beta type-5-B OS=Arabidopsis thaliana OX=3702 GN=PBE2 PE=1 SV=1	2	6	6	6	44	16	19	29.667	0	10.591	28.1983	22.0292	24.2468	23.3191	23.9895	24.2966	24.7668	23.4696	18.3288	19.8432	18.0712	20.2892	17.9251	20.2176	23.5219	23.5763	23.155	24.8315	25.0019	24.1703	23.5219	23.5763	23.155	24.8315	25.0019	24.1703	2	2	2	3	4	3	685	O23717;Q9LIP2	6;5	6;5
Q9LIS3;O81312;Q9LPC1;Q9STI6;O22141	UDP-glucuronate 4-epimerase 6	GAE6	sp|Q9LIS3|GAE6_ARATH UDP-glucuronate 4-epimerase 6 OS=Arabidopsis thaliana OX=3702 GN=GAE6 PE=1 SV=1	5	3	3	2	40	8	7.2	50.569	0	7.0953	27.05	22.765	22.1309	NA	21.1696	19.9379	21.071	22.4061	18.1211	17.487	NA	16.5257	15.294	16.4271	22.8034	22.8858	NA	23.232	23.7676	22.7111	22.8034	22.8858	20.2804	23.232	23.7676	22.7111	2	1	1	2	1	1	3338	Q9LIS3	3;1;1;1;1	3;1;1;1;1
A0A1P8B7F5	Ubiquitin fusion degradation UFD1 family protein	At4g15420	tr|A0A1P8B7F5|A0A1P8B7F5_ARATH Ubiquitin fusion degradation UFD1 family protein OS=Arabidopsis thaliana OX=3702 GN=At4g15420 PE=1 SV=1	1	2	2	2	4	1	3.8	76.883	0.00028305	5.5935	21.87	NA	NA	18.0545	NA	20.1746	NA	15.0453	NA	NA	12.9252	NA	15.0453	NA	NA	NA	18.355	NA	NA	NA	19.8459	20.5766	18.355	20.2612	21.1414	21.1018	0	0	0	0	1	0	33	A0A1P8B7F5	2	2
O81126;Q9SJA6	Serine/arginine-rich splicing factor RSZ22;Serine/arginine-rich splicing factor RSZ22A	RSZ22;RSZ22A	sp|O81126|RSZ22_ARATH Serine/arginine-rich splicing factor RSZ22 OS=Arabidopsis thaliana OX=3702 GN=RSZ22 PE=1 SV=1;sp|Q9SJA6|RZ22A_ARATH Serine/arginine-rich splicing factor RSZ22A OS=Arabidopsis thaliana OX=3702 GN=RSZ22A PE=1 SV=1	2	3	3	2	39	10	16	22.458	0	7.8356	27.5113	21.7083	23.2141	23.3901	21.6547	22.6383	23.9349	23.6091	18.7083	19.225	19.2463	18.6547	18.7583	19.8129	22.3416	23.0763	22.9445	23.8343	23.6317	24.6227	22.3416	23.0763	22.9445	23.8343	23.6317	24.6227	1	2	2	1	2	2	888	O81126;Q9SJA6	3;2	3;2
Q9ZQ26	AT2G24420 protein	At2g24420	tr|Q9ZQ26|Q9ZQ26_ARATH AT2G24420 protein OS=Arabidopsis thaliana OX=3702 GN=At2g24420 PE=1 SV=2	1	2	2	2	22	7	5	50.351	0.00077479	3.898	26.071	21.3904	21.8613	NA	21.5073	20.3836	22.2282	21.8231	17.1424	17.6134	NA	17.2594	16.1357	17.9803	21.9959	22.4078	NA	22.6645	22.3425	22.8364	21.9959	22.4078	19.7144	22.6645	22.3425	22.8364	1	1	0	2	1	2	4492	Q9ZQ26	2	2
Q93VH5	AT5g10730/MAJ23_90	At5g10730	tr|Q93VH5|Q93VH5_ARATH AT5g10730/MAJ23_90 OS=Arabidopsis thaliana OX=3702 GN=MAJ23.90 PE=1 SV=1	1	3	3	3	34	8	9.8	31.044	0.00028257	5.5681	26.8359	NA	22.4969	21.7561	21.4289	21.7739	22.668	22.7485	NA	18.4094	17.6686	17.3414	17.6865	18.5806	NA	22.446	22.3517	22.8445	22.7962	23.4521	20.5772	22.446	22.3517	22.8445	22.7962	23.4521	0	2	1	2	1	2	2378	Q93VH5	3	3
P42814	Ribonuclease 2	RNS2	sp|P42814|RNS2_ARATH Ribonuclease 2 OS=Arabidopsis thaliana OX=3702 GN=RNS2 PE=2 SV=1	1	3	3	3	13	4	10.8	29.153	0.0009928	3.3261	26.0345	21.9767	NA	22.3775	20.779	21.1576	21.6467	20.7575	18.3917	NA	18.7926	17.194	17.5727	18.0617	22.5541	NA	23.0881	23.2429	23.2704	23.4996	22.5541	20.6575	23.0881	23.2429	23.2704	23.4996	0	0	1	1	1	1	1144	P42814	3	3
O80504	10 kDa chaperonin 2, chloroplastic	CHL-CPN10	sp|O80504|CH102_ARATH 10 kDa chaperonin 2, chloroplastic OS=Arabidopsis thaliana OX=3702 GN=CPN10-2 PE=2 SV=1	1	3	3	3	42	13	33.8	15.049	0	30.728	26.7443	20.0876	20.7644	22.9788	20.0924	23.3516	22.2094	18.7293	17.0875	17.7644	19.2081	17.0924	18.7293	19.2094	21.4238	22.3668	22.1907	23.1101	23.4738	23.1069	21.4238	22.3668	22.1907	23.1101	23.4738	23.1069	2	1	2	1	4	3	839	O80504	3	3
Q9FYA6	Branched-chain-amino-acid aminotransferase 5, chloroplastic	BCAT5	sp|Q9FYA6|BCAT5_ARATH Branched-chain-amino-acid aminotransferase 5, chloroplastic OS=Arabidopsis thaliana OX=3702 GN=BCAT5 PE=1 SV=1	1	5	2	2	26	4	15.4	45.581	0	6.0971	26.9257	NA	NA	22.9734	20.9219	22.0922	NA	21.3565	NA	NA	17.1284	16.3983	16.3205	NA	NA	NA	22.5606	23.2126	23.1247	NA	20.5717	20.6322	22.5606	23.2126	23.1247	21.1341	0	0	1	1	2	0	3205	Q9FYA6	5	2
O22683	Cyanate hydratase	CYN	sp|O22683|CYNS_ARATH Cyanate hydratase OS=Arabidopsis thaliana OX=3702 GN=CYN PE=2 SV=1	1	4	4	4	27	4	20.8	18.592	0	8.1951	27.009	NA	22.6198	NA	NA	22.5966	22.4095	19.4929	NA	19.2979	NA	NA	16.9533	19.0876	NA	23.2631	NA	NA	23.6427	23.4701	20.6446	23.2631	20.3735	20.8566	23.6427	23.4701	0	1	0	0	1	2	599	O22683	4	4
A0A1P8AUY4	Midasin	MDN1	sp|A0A1P8AUY4|MDN1_ARATH Midasin OS=Arabidopsis thaliana OX=3702 GN=MDN1 PE=1 SV=1	1	6	6	6	26	6	1.3	611.88	0	10.205	27.0383	23.1622	NA	19.5187	23.217	NA	23.9638	18.7437	15.0642	NA	11.4206	15.119	NA	15.5819	23.5238	NA	23.074	25.2603	NA	25.1059	23.5238	20.8803	23.074	25.2603	20.7591	25.1059	1	0	1	1	0	3	18	A0A1P8AUY4	6	6
Q8VZS8	Abscisic acid receptor PYL1	PYL1	sp|Q8VZS8|PYL1_ARATH Abscisic acid receptor PYL1 OS=Arabidopsis thaliana OX=3702 GN=PYL1 PE=1 SV=1	1	3	3	3	8	0	14.5	25.361	0.00076884	3.8029	24.9171	NA	NA	NA	22.019	NA	NA	21.3322	NA	NA	NA	18.434	NA	NA	NA	NA	NA	23.5135	NA	NA	20.4734	20.4597	20.7914	23.5135	20.4231	21.429	0	0	0	0	0	0	2315	Q8VZS8	3	3
Q8VYL1	Adenylate kinase 5, chloroplastic	At5g35170	sp|Q8VYL1|KAD5_ARATH Adenylate kinase 5, chloroplastic OS=Arabidopsis thaliana OX=3702 GN=At5g35170 PE=1 SV=1	1	2	2	2	6	3	4.3	65.738	0.0012294	3.2139	24.2488	NA	NA	NA	19.7298	19.8524	20.2059	18.6296	NA	NA	NA	14.6423	14.7649	15.1184	NA	NA	NA	21.852	21.6464	21.7124	20.3136	20.8411	20.4264	21.852	21.6464	21.7124	0	0	0	1	1	1	2261	Q8VYL1	2	2
Q9SJY5;Q9SB52	Mitochondrial uncoupling protein 5	PUMP5	sp|Q9SJY5|PUMP5_ARATH Mitochondrial uncoupling protein 5 OS=Arabidopsis thaliana OX=3702 GN=PUMP5 PE=2 SV=1	2	6	6	6	24	8	27.8	33.357	0	9.5075	26.0171	22.5837	21.3519	21.5672	20.6957	20.7284	20.994	21.7091	18.3357	17.1039	17.3193	16.4478	16.4805	16.746	22.4611	NA	22.139	23.021	22.7025	22.7082	22.4611	20.2101	22.139	23.021	22.7025	22.7082	2	1	1	2	1	1	4097	Q9SJY5	6;1	6;1
Q8LDV3	Uncharacterized protein At4g13200, chloroplastic	At4g13200	sp|Q8LDV3|Y4320_ARATH Uncharacterized protein At4g13200, chloroplastic OS=Arabidopsis thaliana OX=3702 GN=At4g13200 PE=1 SV=2	1	2	2	2	11	3	15.1	20.429	0	9.8072	25.0987	NA	21.9128	NA	NA	21.2249	21.7624	21.6393	NA	18.4534	NA	NA	17.7655	18.3029	NA	22.7408	NA	NA	23.1979	23.4756	20.789	22.7408	20.8427	21.3087	23.1979	23.4756	0	1	0	0	1	1	2087	Q8LDV3	2	2
Q6ICZ8	Nascent polypeptide-associated complex subunit alpha-like protein 3	At5g13850	sp|Q6ICZ8|NACA3_ARATH Nascent polypeptide-associated complex subunit alpha-like protein 3 OS=Arabidopsis thaliana OX=3702 GN=At5g13850 PE=1 SV=1	1	9	5	5	102	30	60.3	22.057	0	199.09	30.7996	26.0921	25.7108	26.3426	25.8477	26.1486	25.9415	27.6613	22.9854	22.9034	23.2493	22.6989	22.8931	22.6642	25.3033	25.4663	25.5702	26.7405	26.706	26.4678	25.3033	25.4663	25.5702	26.7405	26.706	26.4678	6	4	5	5	6	4	1738	Q6ICZ8	9	5
Q43292;Q8LEM8;Q8LFH7	60S ribosomal protein L37-2;60S ribosomal protein L37-3;	RPL37B;RPL37C;RPL37A	sp|Q43292|RL372_ARATH 60S ribosomal protein L37-2 OS=Arabidopsis thaliana OX=3702 GN=RPL37B PE=3 SV=2;sp|Q8LEM8|RL373_ARATH 60S ribosomal protein L37-3 OS=Arabidopsis thaliana OX=3702 GN=RPL37C PE=3 SV=1;sp|Q8LFH7|RL371_ARATH 60S ribosomal protein L37-1 OS	3	5	5	5	93	30	40	10.84	0	22.952	30.4471	25.6673	24.8763	26.547	26.1922	25.9105	25.9124	27.4304	22.5211	20.7816	23.4483	22.819	22.7957	22.9932	25.2712	25.3296	25.889	27.0963	26.6357	26.2899	25.2712	25.3296	25.889	27.0963	26.6357	26.2899	4	4	5	6	5	6	1639	Q43292;Q8LEM8;Q8LFH7	5;5;4	5;5;4
Q9ZW31	17.6 kDa class I heat shock protein 2	HSP17.6B	sp|Q9ZW31|HS17B_ARATH 17.6 kDa class I heat shock protein 2 OS=Arabidopsis thaliana OX=3702 GN=HSP17.6B PE=2 SV=1	1	8	8	6	90	23	53.6	17.563	0	64.79	29.6457	25.1343	25.0468	24.5011	24.4678	24.9843	25.0256	24.6736	20.0021	19.81	20.2726	19.9993	20.0186	15.8561	24.1367	24.3234	23.9485	25.3702	25.2136	25.3444	24.1367	24.3234	23.9485	25.3702	25.2136	25.3444	4	5	3	3	4	4	4595	Q9ZW31	8	8
P56763	DNA-directed RNA polymerase subunit beta	rpoC1	sp|P56763|RPOC1_ARATH DNA-directed RNA polymerase subunit beta OS=Arabidopsis thaliana OX=3702 GN=rpoC1 PE=3 SV=1	1	5	5	5	42	13	8.7	78.582	0	11.153	26.6125	22.2933	22.6586	21.1788	19.7951	22.4066	22.7083	19.5666	17.0839	15.4378	15.9693	14.5856	15.3477	15.5439	22.005	22.24	21.4712	22.8887	23.2119	23.1339	22.005	22.24	21.4712	22.8887	23.2119	23.1339	2	3	1	2	3	2	1264	P56763	5	5
P56808	30S ribosomal protein S19, chloroplastic	rps19	sp|P56808|RR19_ARATH 30S ribosomal protein S19, chloroplastic OS=Arabidopsis thaliana OX=3702 GN=rps19 PE=3 SV=1	1	6	6	6	46	14	51.1	10.608	0	27.363	28.5007	21.769	23.8251	24.0522	23.2959	23.2745	23.6217	26.3037	18.8057	21.6801	21.8576	20.9254	20.8207	21.1803	24.039	24.2394	24.2747	25.6804	25.3851	24.9736	24.039	24.2394	24.2747	25.6804	25.3851	24.9736	3	2	2	2	2	3	1294	P56808	6	6
Q9SSP5	Threonine synthase 2, chloroplastic	TS2	sp|Q9SSP5|THRC2_ARATH Threonine synthase 2, chloroplastic OS=Arabidopsis thaliana OX=3702 GN=TS2 PE=1 SV=1	1	6	5	5	16	4	16.9	56.924	0	15.414	26.6772	22.8802	NA	22.5484	20.8909	22.1568	21.1546	19.7048	18.4208	NA	16.8621	16.4314	17.6974	16.6952	23.3006	NA	22.249	22.8954	23.9305	23.1218	23.3006	20.918	22.249	22.8954	23.9305	23.1218	1	0	1	0	1	1	4244	Q9SSP5	6	5
Q9SUV1	Adenine nucleotide transporter BT1, chloroplastic/mitochondrial	BT1	sp|Q9SUV1|BRT1_ARATH Adenine nucleotide transporter BT1, chloroplastic/mitochondrial OS=Arabidopsis thaliana OX=3702 GN=BT1 PE=1 SV=1	1	3	3	3	18	6	8.9	42.571	0.00028571	5.7491	26.1958	23.0472	21.9958	NA	20.5929	20.7361	21.7924	21.6673	17.909	17.6035	NA	16.2006	16.3438	17.4001	22.8751	22.8127	NA	22.906	22.7551	23.4945	22.8751	22.8127	19.9939	22.906	22.7551	23.4945	2	1	0	1	1	1	4304	Q9SUV1	3	3
Q9SGP9	At1g28510/F3M18_5	At1g28510	tr|Q9SGP9|Q9SGP9_ARATH At1g28510/F3M18_5 OS=Arabidopsis thaliana OX=3702 GN=At1g28510 PE=1 SV=1	1	2	2	2	10	4	19.3	19.179	0	6.2931	25.9923	23.3072	NA	NA	21.6558	21.3939	NA	19.3023	18.1344	NA	NA	18.1963	17.9345	NA	23.1899	NA	NA	23.7577	23.1676	NA	23.1899	20.4403	20.4589	23.7577	23.1676	20.6275	2	0	0	1	1	0	4014	Q9SGP9	2	2
O81742	Beta-adaptin-like protein C	BETAC-AD	sp|O81742|APBLC_ARATH Beta-adaptin-like protein C OS=Arabidopsis thaliana OX=3702 GN=BETAC-AD PE=1 SV=2	1	21	5	5	16	0	27.9	99.096	0	12.051	26.0774	NA	NA	NA	NA	NA	NA	20.5477	NA	NA	NA	NA	NA	NA	NA	NA	NA	NA	NA	NA	20.3412	19.8678	20.2272	21.4051	21.4524	21.0132	0	0	0	0	0	0	907	O81742	21	5
Q9LNJ3	Aspartyl protease family protein 2	F6F3.10	sp|Q9LNJ3|APF2_ARATH Aspartyl protease family protein 2 OS=Arabidopsis thaliana OX=3702 GN=APF2 PE=2 SV=1	1	3	2	2	19	5	5.2	52.175	0.0041303	2.3847	25.5815	NA	NA	NA	20.3184	NA	21.9104	20.9376	NA	NA	NA	15.6746	NA	17.2665	NA	NA	NA	22.5133	NA	22.4303	20.7986	21.1565	20.6379	22.5133	21.0796	22.4303	0	0	1	2	0	2	3420	Q9LNJ3	3	2
Q9SMY7;Q9LXK7	Probable pectinesterase/pectinesterase inhibitor 44;Probable pectinesterase/pectinesterase inhibitor 32	PME44;PME32	sp|Q9SMY7|PME44_ARATH Probable pectinesterase/pectinesterase inhibitor 44 OS=Arabidopsis thaliana OX=3702 GN=PME44 PE=2 SV=2;sp|Q9LXK7|PME32_ARATH Probable pectinesterase/pectinesterase inhibitor 32 OS=Arabidopsis thaliana OX=3702 GN=PME32 PE=2 SV=1	2	4	4	4	16	5	10.9	58.499	0	10.372	25.2459	NA	21.289	NA	20.3421	20.4264	20.6349	18.604	NA	16.5885	NA	15.6417	15.726	15.9345	NA	22.2068	NA	22.6754	22.4314	22.3524	20.7464	22.2068	21.0831	22.6754	22.4314	22.3524	0	1	0	2	1	1	4165	Q9SMY7;Q9LXK7	4;2	4;2
Q9SKM7	At2g28430/T1B3.5	At2g28430	tr|Q9SKM7|Q9SKM7_ARATH At2g28430/T1B3.5 OS=Arabidopsis thaliana OX=3702 GN=At2g28430 PE=1 SV=1	1	3	3	3	46	11	43.5	9.7861	0	62.686	27.4317	23.4015	23.3856	NA	22.2049	22.3022	22.314	24.3222	20.2448	20.404	NA	19.0964	19.1822	19.7291	23.3512	23.4782	NA	23.8499	23.6131	23.9368	23.3512	23.4782	21.1477	23.8499	23.6131	23.9368	3	2	1	2	2	1	4118	Q9SKM7	3	3
Q9LZD3	Exocyst complex component EXO70A1	EXO70A1	sp|Q9LZD3|E70A1_ARATH Exocyst complex component EXO70A1 OS=Arabidopsis thaliana OX=3702 GN=EXO70A1 PE=1 SV=1	1	3	3	3	27	6	7.8	72.298	0	28.21	26.607	21.8293	NA	22.0896	21.641	21.5366	21.8213	21.437	16.6594	NA	16.9196	16.4711	16.3667	16.6513	23.1812	NA	22.6039	23.9088	23.4531	23.478	23.1812	21.6329	22.6039	23.9088	23.4531	23.478	2	0	1	1	1	1	3675	Q9LZD3	3	3
Q9C8L9	At1g53640/F22G10.8	F22G10.8	tr|Q9C8L9|Q9C8L9_ARATH At1g53640/F22G10.8 OS=Arabidopsis thaliana OX=3702 GN=F22G10.8 PE=1 SV=1	1	2	2	2	3	3	5	56.918	0.00076433	3.7126	24.3116	NA	NA	22.5083	20.5298	NA	22.1102	19.4537	NA	NA	17.6503	15.6719	NA	17.2522	NA	NA	21.7706	22.9357	NA	22.9511	21.3466	20.1716	21.7706	22.9357	20.8142	22.9511	0	0	0	1	0	2	2773	Q9C8L9	2	2
O81149	Proteasome subunit alpha type-5-A	PAE1	sp|O81149|PSA5A_ARATH Proteasome subunit alpha type-5-A OS=Arabidopsis thaliana OX=3702 GN=PAE1 PE=1 SV=1	1	13	13	2	192	50	56.5	25.947	0	47.434	30.6587	25.5794	25.9223	26.4627	25.5488	25.8087	26.3867	26.582	21.2665	21.8832	22.3761	21.5817	21.5929	22.2662	25.1402	25.188	25.303	26.1994	26.5421	26.2974	25.1402	25.188	25.303	26.1994	26.5421	26.2974	8	8	8	6	10	10	893	O81149	13	13
F4I1E4;Q93WJ5	RING-type E3 ubiquitin transferase;E3 ubiquitin-protein ligase RNF170	At1g22510;At1g72175	tr|F4I1E4|F4I1E4_ARATH RING-type E3 ubiquitin transferase OS=Arabidopsis thaliana OX=3702 GN=At1g22510 PE=1 SV=1;tr|Q93WJ5|Q93WJ5_ARATH E3 ubiquitin-protein ligase RNF170 OS=Arabidopsis thaliana OX=3702 GN=At1g72175 PE=1 SV=1	2	2	2	2	15	5	10.3	22.788	0.00052383	4.1106	25.1516	NA	NA	22.52	20.7809	20.785	NA	21.9817	NA	NA	19.35	17.611	17.6151	NA	NA	NA	23.0961	23.1105	22.7634	NA	20.6988	20.2462	23.0961	23.1105	22.7634	21.5739	1	1	1	1	1	0	235	F4I1E4;Q93WJ5	2;1	2;1
Q9SAC6	Alpha-glucan water dikinase 1, chloroplastic	GWD1	sp|Q9SAC6|GWD1_ARATH Alpha-glucan water dikinase 1, chloroplastic OS=Arabidopsis thaliana OX=3702 GN=GWD1 PE=1 SV=2	1	7	7	7	30	4	6.9	156.58	0	16.803	26.8093	20.4731	NA	NA	20.3052	21.2875	21.0765	19.2815	14.3646	NA	NA	14.1967	14.7928	14.968	22.3662	NA	NA	22.302	23.107	22.6602	22.3662	20.7087	21.6012	22.302	23.107	22.6602	1	0	1	1	1	0	3916	Q9SAC6	7	7
Q5XF80	ATPase GET3C	At5g60730	sp|Q5XF80|GET3C_ARATH ATPase GET3C OS=Arabidopsis thaliana OX=3702 GN=GET3C PE=2 SV=1	1	4	4	3	30	7	11.5	42.939	0	7.7621	28.5809	23.6897	23.5886	24.5009	23.4645	23.5458	24.3923	19.7036	19.4417	19.3407	20.2529	15.8399	19.2979	20.1444	24.1047	24.2699	24.8713	25.4168	25.3143	25.8733	24.1047	24.2699	24.8713	25.4168	25.3143	25.8733	1	1	1	2	1	1	1703	Q5XF80	4	4
Q8RY94	Adenylosuccinate lyase	At4g18440	tr|Q8RY94|Q8RY94_ARATH Adenylosuccinate lyase OS=Arabidopsis thaliana OX=3702 GN=At4g18440 PE=1 SV=1	1	11	11	6	77	19	20.7	59.757	0	22.232	28.1964	22.0603	23.8929	22.6704	22.86	24.1519	23.96	23.1923	16.8489	18.9359	17.7635	16.1771	19.1999	18.9937	22.9481	23.4175	22.7927	23.7999	24.4854	24.1957	22.9481	23.4175	22.7927	23.7999	24.4854	24.1957	2	4	1	2	5	5	2211	Q8RY94	11	11
P56765	Acetyl-coenzyme A carboxylase carboxyl transferase subunit beta, chloroplastic	accD	sp|P56765|ACCD_ARATH Acetyl-coenzyme A carboxylase carboxyl transferase subunit beta, chloroplastic OS=Arabidopsis thaliana OX=3702 GN=accD PE=1 SV=2	1	17	17	17	204	59	35.9	55.635	0	58.511	30.3196	25.6342	25.4245	25.7737	25.5107	25.7323	26.1512	24.3788	19.9599	18.8016	19.1636	19.5906	19.755	20.0791	24.2635	24.3633	24.2875	25.4289	25.4322	25.3666	24.2635	24.3633	24.2875	25.4289	25.4322	25.3666	7	9	8	13	10	12	1266	P56765	17	17
P51424	60S ribosomal protein L39-1	RPL39A	sp|P51424|RL391_ARATH 60S ribosomal protein L39-1 OS=Arabidopsis thaliana OX=3702 GN=RPL39C PE=3 SV=2	1	3	3	3	33	13	39.2	6.4156	0	13.301	28.6455	24.9774	23.1854	23.4733	24.6565	24.7401	23.5293	27.5598	24.2708	23.1854	23.4733	23.8504	23.5855	23.1026	24.5455	24.3283	24.359	25.6775	25.6688	25.1882	24.5455	24.3283	24.359	25.6775	25.6688	25.1882	2	1	1	3	4	2	1230	P51424	3	3
O81146	Proteasome subunit alpha type-6-A	PAA1	sp|O81146|PSA6A_ARATH Proteasome subunit alpha type-6-A OS=Arabidopsis thaliana OX=3702 GN=PAA1 PE=1 SV=2	1	13	6	6	131	37	58.5	27.294	0	77.214	30.1756	25.4212	25.8479	25.8201	25.4796	25.7265	25.9315	24.758	20.5666	20.1018	20.4921	20.0154	20.2082	20.4301	24.718	24.7714	24.5644	25.8635	25.7382	25.7469	24.718	24.7714	24.5644	25.8635	25.7382	25.7469	5	6	6	7	7	6	890	O81146	13	6
Q9LDF5	3-hydroxyacyl-CoA dehydrogenase family protein	At3g15290	tr|Q9LDF5|Q9LDF5_ARATH 3-hydroxyacyl-CoA dehydrogenase family protein OS=Arabidopsis thaliana OX=3702 GN=At3g15290 PE=1 SV=1	1	3	3	3	25	6	11.6	31.689	0	7.302	26.1211	NA	21.2574	22.1071	19.1706	21.0505	19.8672	21.8234	NA	17.4501	17.7316	15.3632	16.7232	16.0598	NA	21.8922	22.078	22.5294	22.4021	22.6103	20.3169	21.8922	22.078	22.5294	22.4021	22.6103	0	0	2	1	2	1	3234	Q9LDF5	3	3
Q9C9C0	Serine protease SPPA, chloroplastic	SPPA	sp|Q9C9C0|SPPA1_ARATH Serine protease SPPA, chloroplastic OS=Arabidopsis thaliana OX=3702 GN=SPPA PE=2 SV=1	1	3	3	3	14	2	7.8	75.094	0.00028137	5.4856	25.7924	NA	NA	NA	20.2368	21.8558	NA	19.4324	NA	NA	NA	15.0274	15.6471	NA	NA	NA	NA	22.4738	22.8138	NA	20.2738	20.5209	21.3151	22.4738	22.8138	20.0703	0	0	0	1	1	0	2787	Q9C9C0	3	3
O23715	Proteasome subunit alpha type-3	PAG1	sp|O23715|PSA3_ARATH Proteasome subunit alpha type-3 OS=Arabidopsis thaliana OX=3702 GN=PAG1 PE=1 SV=2	1	11	11	11	139	38	42.6	27.377	0	47.774	30.7241	26.3016	25.8092	26.3944	25.8237	26.0556	26.4067	26.2162	21.8256	21.3328	21.965	20.9627	21.3754	21.7254	25.2375	25.2368	25.2688	26.3342	26.1357	26.4911	25.2375	25.2368	25.2688	26.3342	26.1357	26.4911	6	4	6	7	7	8	684	O23715	11	11
P46690	Gibberellin-regulated protein 4	GASA4	sp|P46690|GASA4_ARATH Gibberellin-regulated protein 4 OS=Arabidopsis thaliana OX=3702 GN=GASA4 PE=1 SV=2	1	2	2	2	9	3	17	11.996	0.0016916	2.9826	23.4122	19.1104	19.3776	18.315	NA	NA	NA	19.5814	16.303	16.5702	15.5077	NA	NA	NA	19.5285	20.062	18.6885	NA	NA	NA	19.5285	20.062	18.6885	20.4978	20.5034	20.4836	1	1	1	0	0	0	1179	P46690	2	2
Q9LK30	At3g27230	At3g27230	tr|Q9LK30|Q9LK30_ARATH At3g27230 OS=Arabidopsis thaliana OX=3702 GN=At3g27230 PE=1 SV=1	1	2	2	2	24	5	7.8	45.861	0	8.067	25.49	20.6481	20.1159	NA	20.179	19	20.2745	19.6675	16.2558	15.7236	NA	15.7867	14.6077	15.8822	21.5959	21.33	NA	22.8084	21.3011	22.2882	21.5959	21.33	20.2664	22.8084	21.3011	22.2882	1	1	0	1	1	1	3365	Q9LK30	2	2
F4I3M3;Q9M324;Q9FHD7;F4JPT1;A0A178VBH8;Q9LFD0	Serine/threonine-protein kinase BSK7;Serine/threonine-protein kinase BSK6;	At1g63500;F5K20_330	sp|F4I3M3|BSK7_ARATH Serine/threonine-protein kinase BSK7 OS=Arabidopsis thaliana OX=3702 GN=BSK7 PE=3 SV=1;sp|Q9M324|BSK6_ARATH Serine/threonine-protein kinase BSK6 OS=Arabidopsis thaliana OX=3702 GN=BSK6 PE=1 SV=1;sp|Q9FHD7|BSK8_ARATH Serine/threonine-pr	6	4	4	2	36	10	7.4	54.798	0	6.308	27.0792	23.0328	NA	23.2284	22.0783	20.4569	21.5109	20.7075	16.8106	NA	16.8879	16.0966	15.8131	16.867	22.938	NA	23.126	23.6373	22.3894	23.1835	22.938	19.9617	23.126	23.6373	22.3894	23.1835	2	1	2	2	2	1	250	F4I3M3;Q9M324;Q9FHD7	4;2;2;1;1;1	4;2;2;1;1;1
Q9SAK4	Succinate-semialdehyde dehydrogenase, mitochondrial	ALDH5F1	sp|Q9SAK4|SSDH_ARATH Succinate-semialdehyde dehydrogenase, mitochondrial OS=Arabidopsis thaliana OX=3702 GN=ALDH5F1 PE=1 SV=2	1	4	4	4	11	3	10.6	56.558	0	9.9792	25.5633	NA	22.9129	NA	21.271	NA	22.1125	18.7848	NA	16.4439	NA	16.3168	NA	17.1584	NA	23.2551	NA	23.1822	NA	23.4127	20.908	23.2551	20.215	23.1822	20.9655	23.4127	0	1	0	1	0	1	3927	Q9SAK4	4	4
P50318	Phosphoglycerate kinase 2, chloroplastic	At1g56190	sp|P50318|PGKH2_ARATH Phosphoglycerate kinase 2, chloroplastic OS=Arabidopsis thaliana OX=3702 GN=At1g56190 PE=1 SV=3	1	15	4	4	14	2	39.3	49.938	0	15.658	25.9727	NA	NA	NA	20.1318	NA	NA	20.2406	NA	NA	NA	15.1318	NA	NA	NA	NA	NA	22.7717	NA	NA	20.3149	20.4622	20.9933	22.7717	21.6244	20.5446	1	0	0	1	0	0	1218	P50318	15	4
P56762	DNA-directed RNA polymerase subunit alpha	rpoA	sp|P56762|RPOA_ARATH DNA-directed RNA polymerase subunit alpha OS=Arabidopsis thaliana OX=3702 GN=rpoA PE=3 SV=1	1	3	3	3	22	9	13.1	38.137	0	6.4228	26.6554	22.1935	22.4489	22.346	22.5449	22.9378	21.9939	22.9379	18.4931	18.7485	18.6455	18.8444	19.2373	18.2934	22.7647	23.277	22.9168	24.1506	24.2583	23.7071	22.7647	23.277	22.9168	24.1506	24.2583	23.7071	1	1	1	3	2	1	1263	P56762	3	3
Q8GYE0	SEC12-like protein 1	PHF1	sp|Q8GYE0|PHF1_ARATH SEC12-like protein 1 OS=Arabidopsis thaliana OX=3702 GN=PHF1 PE=1 SV=2	1	3	3	3	14	4	9	43.767	0	6.6261	25.5395	NA	NA	NA	NA	20.593	20.8683	20.7244	NA	NA	NA	NA	16.2007	16.476	NA	NA	NA	NA	22.5427	22.5582	21.239	21.44	20.5359	21.2649	22.5427	22.5582	0	2	0	0	1	1	1903	Q8GYE0	3	3
Q9LNW0;Q9XIE3	17.8 kDa class I heat shock protein;17.6 kDa class I heat shock protein 1	HSP17.8;HSP17.6A	sp|Q9LNW0|HS178_ARATH 17.8 kDa class I heat shock protein OS=Arabidopsis thaliana OX=3702 GN=HSP17.8 PE=1 SV=1;sp|Q9XIE3|HS17A_ARATH 17.6 kDa class I heat shock protein 1 OS=Arabidopsis thaliana OX=3702 GN=HSP17.6A PE=1 SV=1	2	5	5	5	47	14	24.2	17.828	0	11.847	28.1976	24.4694	23.784	23.6973	23.5487	23.4397	23.037	20.1626	20.7797	17.3951	19.5917	19.555	15.3238	20.037	23.7184	23.5843	23.3207	24.9654	24.3435	24.4632	23.7184	23.5843	23.3207	24.9654	24.3435	24.4632	5	2	1	3	2	1	3425	Q9LNW0;Q9XIE3	5;4	5;4
Q9C803	E3 ubiquitin-protein ligase	F10C21.22	tr|Q9C803|Q9C803_ARATH E3 ubiquitin-protein ligase OS=Arabidopsis thaliana OX=3702 GN=At1g33490 PE=1 SV=1	1	2	2	2	20	5	10.3	18.827	0.0010147	3.6511	26.3503	22.4221	21.7441	NA	20.7545	21.0869	21.3722	24.3057	20.4221	19.7441	NA	18.7545	19.0869	19.3722	22.9933	22.5721	NA	23.0787	23.0599	23.0854	22.9933	22.5721	20.5142	23.0787	23.0599	23.0854	1	1	0	1	1	1	2757	Q9C803	2	2
Q9MAC8	Starch synthase 2, chloroplastic/amyloplastic	SS2	sp|Q9MAC8|SSY2_ARATH Starch synthase 2, chloroplastic/amyloplastic OS=Arabidopsis thaliana OX=3702 GN=SS2 PE=1 SV=1	1	5	5	5	34	13	8.7	87.592	0	12.509	26.3682	20.7836	21.0517	22.6126	19.9927	22.647	22.4692	18.2626	15.3913	15.6594	15.8425	14.6004	17.2547	15.4888	21.5069	22.0412	21.6706	22.3976	23.2071	22.7437	21.5069	22.0412	21.6706	22.3976	23.2071	22.7437	1	1	3	1	3	4	3832	Q9MAC8	5	5
F4JZX8;A0A1P8B9B1	Crooked neck protein, putative / cell cycle protein;Crooked neck protein, putative / cell cycle protein	At5g41770	tr|F4JZX8|F4JZX8_ARATH Crooked neck protein, putative / cell cycle protein OS=Arabidopsis thaliana OX=3702 GN=At5g41770 PE=1 SV=1;tr|A0A1P8B9B1|A0A1P8B9B1_ARATH Crooked neck protein, putative / cell cycle protein OS=Arabidopsis thaliana OX=3702 GN=MCL19.3	2	5	5	5	40	14	10.6	84.527	0	17.788	27.1915	23.8043	22.0155	23.6863	21.8788	22.1955	22.8001	20.8186	17.6346	16.8061	17.8346	15.8102	15.6677	16.4856	23.2412	NA	23.2066	23.2713	23.3691	23.1766	23.2412	20.25	23.2066	23.2713	23.3691	23.1766	2	3	2	2	2	3	467	F4JZX8;A0A1P8B9B1	5;3	5;3
O24616	Proteasome subunit alpha type-7-B	PAD2	sp|O24616|PSA7B_ARATH Proteasome subunit alpha type-7-B OS=Arabidopsis thaliana OX=3702 GN=PAD2 PE=1 SV=2	1	13	13	4	120	30	66.4	27.324	0	48.289	30.427	25.4551	25.8073	26.0088	25.3543	26.137	26.2447	25.7794	19.9388	21.2763	21.2624	20.3889	22.0145	22.0594	25.4364	25.369	25.5116	26.4226	26.5472	26.4651	25.4364	25.369	25.5116	26.4226	26.5472	26.4651	4	5	5	5	6	5	694	O24616	13	13
Q8L4A7	Proteasome subunit alpha type-2-B	PAB2	sp|Q8L4A7|PSA2B_ARATH Proteasome subunit alpha type-2-B OS=Arabidopsis thaliana OX=3702 GN=PAB2 PE=1 SV=1	1	7	7	1	134	40	46	25.733	0	54.564	29.4368	25.3151	25.2532	24.9048	24.7933	25.3566	25.3724	23.5624	18.6475	19.6874	21.2044	19.3785	19.7781	20.2826	24.2058	24.1667	23.9453	25.0921	25.2366	25.1057	24.2058	24.1667	23.9453	25.0921	25.2366	25.1057	6	7	6	7	8	6	1966	Q8L4A7	7	7
Q93VB4	Putative zinc finger protein	At4g02220	tr|Q93VB4|Q93VB4_ARATH Putative zinc finger protein OS=Arabidopsis thaliana OX=3702 GN=At4g02220 PE=1 SV=1	1	5	5	5	53	13	15.8	47.493	0	20.2	27.7618	21.6817	NA	24.327	20.508	22.3175	21.8977	23.1965	17.2894	NA	19.9347	16.1158	17.9251	17.5054	23.0067	NA	23.8249	23.5146	23.5884	23.0519	23.0067	20.2571	23.8249	23.5146	23.5884	23.0519	2	2	3	2	2	2	2373	Q93VB4	5	5
P42742	Proteasome subunit beta type-1	PBF1	sp|P42742|PSB1_ARATH Proteasome subunit beta type-1 OS=Arabidopsis thaliana OX=3702 GN=PBF1 PE=1 SV=2	1	8	8	8	130	38	46.6	24.644	0	43.744	30.2884	26.0186	25.3581	25.6245	25.0516	25.7387	26.1277	26.266	22.0073	21.2691	21.4369	21.241	21.7797	22.1552	25.4395	25.4411	25.1789	26.0041	26.5136	26.6053	25.4395	25.4411	25.1789	26.0041	26.5136	26.6053	6	5	6	6	8	7	1128	P42742	8	8
F4J9G6	Leucine zipper-EF-hand-containing transmembrane protein 1	At3g59820	tr|F4J9G6|F4J9G6_ARATH Leucine zipper-EF-hand-containing transmembrane protein 1 OS=Arabidopsis thaliana OX=3702 GN=LETM1 PE=1 SV=1	1	5	5	5	46	12	11.2	86.383	0	25.907	27.249	22.0454	21.1304	22.6042	23.1014	22.9294	23.417	22.001	16.7975	15.8825	17.3562	17.8535	17.6815	18.169	22.8801	22.2219	22.5813	23.8732	23.3522	23.5134	22.8801	22.2219	22.5813	23.8732	23.3522	23.5134	2	1	1	3	2	3	375	F4J9G6	5	5
Q9LG23	Pentatricopeptide repeat-containing protein At1g55890, mitochondrial	At1g55890	sp|Q9LG23|PPR82_ARATH Pentatricopeptide repeat-containing protein At1g55890, mitochondrial OS=Arabidopsis thaliana OX=3702 GN=At1g55890 PE=1 SV=1	1	3	3	3	35	11	10.6	44.994	0	6.6504	25.9673	21.8697	21.5844	19.6755	20.2568	21.2329	21.554	20.6383	16.7819	16.4105	15.0317	15.613	15.9598	16.1858	21.6023	21.6584	21.1028	22.3362	22.4861	22.577	21.6023	21.6584	21.1028	22.3362	22.4861	22.577	2	2	1	1	3	2	3290	Q9LG23	3	3
F4JHH5	Exocyst complex component SEC15B	SEC15B	sp|F4JHH5|SC15B_ARATH Exocyst complex component SEC15B OS=Arabidopsis thaliana OX=3702 GN=SEC15B PE=1 SV=1	1	4	4	4	38	12	6.1	88.37	0	14.722	26.8434	22.4242	23.0143	22.7103	20.1071	20.904	21.9243	20.7395	16.9979	17.1234	16.3722	14.6809	15.4777	15.66	NA	23.0253	22.5359	23.0755	22.7564	22.8793	20.1239	23.0253	22.5359	23.0755	22.7564	22.8793	3	2	2	2	1	2	399	F4JHH5	4	4
Q9FGM9	23.5 kDa heat shock protein, mitochondrial	HSP23.5	sp|Q9FGM9|HS235_ARATH 23.5 kDa heat shock protein, mitochondrial OS=Arabidopsis thaliana OX=3702 GN=HSP23.5 PE=1 SV=1	1	15	15	13	216	61	57.1	23.468	0	192.37	31.1211	26.6974	26.6751	26.6903	26.2436	26.0183	26.7448	24.9744	20.6719	20.5352	20.6383	18.9901	19.2677	20.176	25.0767	25.1532	25.0715	26.2377	25.9712	26.0942	25.0767	25.1532	25.0715	26.2377	25.9712	26.0942	12	11	9	10	9	10	2931	Q9FGM9	15	15
Q9LS02	Allene oxide cyclase 2, chloroplastic	AOC2	sp|Q9LS02|AOC2_ARATH Allene oxide cyclase 2, chloroplastic OS=Arabidopsis thaliana OX=3702 GN=AOC2 PE=1 SV=1	1	8	8	5	162	49	32.8	27.635	0	72.85	31.7816	27.4157	27.2988	27.7638	26.6557	27.4208	27.4421	27.2904	22.8605	22.9463	23.2731	22.1593	22.8532	23.0246	25.8236	25.9822	26.1538	26.7796	27.18	26.9997	25.8236	25.9822	26.1538	26.7796	27.18	26.9997	8	9	6	9	9	8	3473	Q9LS02	8	8
O22527	Chlorophyllase-1	CLH1	sp|O22527|CLH1_ARATH Chlorophyllase-1 OS=Arabidopsis thaliana OX=3702 GN=CLH1 PE=1 SV=1	1	5	5	5	48	13	21.9	34.854	0	24.336	28.1651	23.7826	23.1918	24.1579	22.8637	23.5878	23.9105	20.8302	20.1976	19.6068	17.8726	19.2787	20.0029	16.778	23.5687	23.2506	23.7429	24.3707	24.6828	24.499	23.5687	23.2506	23.7429	24.3707	24.6828	24.499	2	2	2	2	2	3	596	O22527	5	5
Q9C550	2-isopropylmalate synthase 2, chloroplastic	IPMS2	sp|Q9C550|LEU12_ARATH 2-isopropylmalate synthase 2, chloroplastic OS=Arabidopsis thaliana OX=3702 GN=IPMS2 PE=1 SV=1	1	17	5	4	33	9	37.6	68.135	0	14.117	27.0603	22.8217	22.4547	22.3447	22.8395	21.6629	22.7121	21.6956	17.2489	17.2847	17.1748	16.4616	16.493	17.5422	22.9596	23.2683	22.901	24.0818	23.6214	24.4109	22.9596	23.2683	22.901	24.0818	23.6214	24.4109	2	1	1	3	1	1	2688	Q9C550	17	5
Q43729	Peroxidase 57	PER57	sp|Q43729|PER57_ARATH Peroxidase 57 OS=Arabidopsis thaliana OX=3702 GN=PER57 PE=1 SV=1	1	2	2	2	5	0	6.4	34.098	0.0007718	3.8353	25.2892	NA	NA	21.0016	20.4792	NA	20.6712	21.0413	NA	NA	16.7537	16.2313	NA	16.4232	NA	NA	21.6699	22.5932	NA	22.2789	20.979	21.0521	21.6699	22.5932	21.798	22.2789	0	0	0	0	0	0	1648	Q43729	2	2
O81147	Proteasome subunit alpha type-6-B	PAA2	sp|O81147|PSA6B_ARATH Proteasome subunit alpha type-6-B OS=Arabidopsis thaliana OX=3702 GN=PAA2 PE=1 SV=1	1	14	14	7	205	61	61.4	27.35	0	93.156	30.617	26.2348	26.3398	26.5706	25.7473	25.655	25.6583	25.6553	21.158	21.3656	21.7576	20.6522	19.9208	20.3156	24.4239	24.3258	24.3494	25.425	25.3597	25.2692	24.4239	24.3258	24.3494	25.425	25.3597	25.2692	11	9	10	11	11	9	891	O81147	14	14
Q9LV90;Q4V3D6;Q501E6	Flotillin-like protein 3	FLOT3	sp|Q9LV90|FLOT3_ARATH Flotillin-like protein 3 OS=Arabidopsis thaliana OX=3702 GN=FLOT3 PE=2 SV=1	3	3	3	3	5	1	6.3	52.833	0.00052356	4.0999	26.4391	NA	NA	NA	19.5318	NA	NA	21.6842	NA	NA	NA	14.7769	NA	NA	NA	NA	NA	23.7315	NA	NA	20.1813	20.1365	21.029	23.7315	20.1594	20.4106	0	0	0	1	0	0	3567	Q9LV90	3;1;1	3;1;1
Q9FFK3	Probable zinc metalloprotease EGY2, chloroplastic	EGY2	sp|Q9FFK3|EGY2_ARATH Probable zinc metalloprotease EGY2, chloroplastic OS=Arabidopsis thaliana OX=3702 GN=EGY2 PE=3 SV=1	1	2	2	2	24	6	5.2	60.063	0	15.393	26.8763	22.6326	22.0046	NA	20.9084	21.3717	21.6116	18.4376	18.2403	17.6122	NA	16.516	16.9794	17.2193	23.2077	22.8366	NA	23.2365	23.3485	23.3287	23.2077	22.8366	20.9165	23.2365	23.3485	23.3287	1	2	0	1	1	1	2890	Q9FFK3	2	2
Q38806	22.0 kDa heat shock protein	HSP22.0	sp|Q38806|HSP22_ARATH 22.0 kDa heat shock protein OS=Arabidopsis thaliana OX=3702 GN=HSP22.0 PE=2 SV=1	1	3	3	3	37	12	15.4	21.997	0	25.589	27.5836	22.6852	23.1768	23.1543	22.2712	23.3442	23.3952	24.2617	19.3632	19.8548	19.8324	18.9493	20.0223	20.0733	23.247	23.9954	23.7158	24.5861	24.55	24.7549	23.247	23.9954	23.7158	24.5861	24.55	24.7549	2	2	2	2	2	2	1500	Q38806	3	3
Q9FZ33	Protein AUXIN RESPONSE 4	AXR4	sp|Q9FZ33|AXR4_ARATH Protein AUXIN RESPONSE 4 OS=Arabidopsis thaliana OX=3702 GN=AXR4 PE=1 SV=1	1	3	3	3	17	7	7.2	52.419	0	6.9402	25.8475	NA	21.4191	21.7498	20.4998	NA	22.9089	21.2232	NA	17.2492	17.5798	16.3299	NA	18.2114	NA	21.8971	21.987	22.3933	NA	23.5393	20.3214	21.8971	21.987	22.3933	21.1788	23.5393	0	2	0	1	1	3	3214	Q9FZ33	3	3
Q8L9E3	At5g61220	At5g61220	tr|Q8L9E3|Q8L9E3_ARATH At5g61220 OS=Arabidopsis thaliana OX=3702 GN=MAF19.16 PE=1 SV=1	1	4	4	4	33	8	40.2	10.115	0	7.9847	27.2847	22.5168	22.3085	22.564	21.688	22.1947	22.5324	22.483	19.9319	19.7235	19.979	19.1031	19.6097	19.9475	22.9423	23.0001	22.9447	23.795	23.9734	24.0237	22.9423	23.0001	22.9447	23.795	23.9734	24.0237	1	1	1	2	1	2	2035	Q8L9E3	4	4
Q9SB64	Protein NBR1 homolog	F22K18.110	sp|Q9SB64|NBR1_ARATH Protein NBR1 homolog OS=Arabidopsis thaliana OX=3702 GN=NBR1 PE=1 SV=1	1	2	2	2	23	6	5	76.185	0.00028877	5.9199	25.3016	21.3432	20.7001	NA	20.2706	20.2667	20.9144	20.4943	16.5359	15.8927	NA	15.4632	15.4594	16.107	21.8297	21.4528	NA	22.4387	22.1066	22.4668	21.8297	21.4528	20.825	22.4387	22.1066	22.4668	1	1	0	1	2	1	3937	Q9SB64	2	2
Q0WWE3	Cytochrome b-c1 complex subunit 6-1, mitochondrial	At1g15120	sp|Q0WWE3|QCR61_ARATH Cytochrome b-c1 complex subunit 6-1, mitochondrial OS=Arabidopsis thaliana OX=3702 GN=QCR6-1 PE=1 SV=1	1	3	3	3	24	5	27.5	7.9832	0	9.3156	27.4717	23.1421	22.2153	NA	21.0321	21.6986	22.1956	24.0799	20.8202	19.8934	NA	18.7102	19.3767	19.8737	23.3914	23.2907	NA	23.6038	23.3013	23.5109	23.3914	23.2907	20.8319	23.6038	23.3013	23.5109	1	1	0	1	1	1	1458	Q0WWE3	3	3
Q9LZZ5;Q9LP57	At3g60680	T4C21_90	tr|Q9LZZ5|Q9LZZ5_ARATH At3g60680 OS=Arabidopsis thaliana OX=3702 GN=T4C21_90 PE=1 SV=1	2	5	5	5	15	0	8.6	56.27	0.00028555	5.742	25.4242	NA	NA	NA	NA	19.1212	NA	20.7238	NA	NA	NA	NA	14.4207	NA	NA	NA	NA	NA	21.5148	NA	20.1481	20.536	20.1593	20.2025	21.5148	22.0245	0	0	0	0	0	0	3697	Q9LZZ5	5;1	5;1
Q9FLH0	Protein CROWDED NUCLEI 4	CRWN4	sp|Q9FLH0|CRWN4_ARATH Protein CROWDED NUCLEI 4 OS=Arabidopsis thaliana OX=3702 GN=CRWN4 PE=1 SV=2	1	3	3	3	10	2	4	117.08	0.00054496	4.8274	23.252	NA	NA	NA	19.9519	NA	19.8576	17.3694	NA	NA	NA	14.0693	NA	13.975	NA	NA	NA	22.0517	NA	21.3416	20.3971	20.1266	20.474	22.0517	20.5027	21.3416	0	0	0	1	0	1	3047	Q9FLH0	3	3
O65569	40S ribosomal protein S11-2	RPS11B	sp|O65569|RS112_ARATH 40S ribosomal protein S11-2 OS=Arabidopsis thaliana OX=3702 GN=RPS11B PE=2 SV=2	1	8	2	2	36	9	38.4	17.931	0.00054407	4.79	26.2497	21.664	22.2759	NA	20.7625	20.265	21.2276	23.0798	18.494	19.106	NA	17.5925	17.0951	18.0577	22.2362	22.4044	NA	23.0877	22.239	22.9418	22.2362	22.4044	20.7296	23.0877	22.239	22.9418	2	2	1	1	2	1	808	O65569	8	2
O81004	GTP-binding protein At2g22870	EMB2001	sp|O81004|Y2287_ARATH GTP-binding protein At2g22870 OS=Arabidopsis thaliana OX=3702 GN=EMB2001 PE=2 SV=2	1	2	2	2	5	2	5.3	33.692	0.0065433	2.2175	22.8282	20.1421	20.0772	NA	NA	NA	NA	18.7408	16.0546	15.9897	NA	NA	NA	NA	20.7312	20.923	NA	NA	NA	NA	20.7312	20.923	20.55	21.5499	22.2145	21.3332	1	1	0	0	0	0	883	O81004	2	2
[truncated: 3,538 more rows]
[truncated: 52 more columns]
