# Supplementary material for: BIG enhances Arg/N-degron pathway-mediated protein degradation to regulate Arabidopsis hypoxia responses and suberin deposition
Source: Plant Cell. 2024 Apr 12;36(9):3177–200. doi: 10.1093/plcell/koae117 (PMC11371152; doi:10.1093/plcell/koae117)
Supplement: koae117_Supplementary_Data [file koae117_supplementary_data.zip › Zhang et alSupplementary DS2.xlsx]

## Sheet: About
Supplementary Dataset S2. RNA-seq data
About
Relative ratio with annotation from TAIR 10:
The relative log2 transformed ratios between mutant and WT are listed. Genes with an adjusted p-value < 0.05 and absolute log2 fold change > 2 (log2 fold>1 )were highlighted in green for up regulation and red for down regulation.
The 1.5 (log >0.585) fold changes are highlighted up in orange for up regulation and yellow for down regulation.
Normalized conts: normalized gene hit counts of all samples used in the comparison
Hypoxia genes: hypoxia regulated genes from 7 h treated Arabidopsis roots (Lee et al., New Phytol. 190, 457-471, 2011) were compared to the prt6-5 big-2/Col-0 differentially expressed gene (DEG) list
Suberin and cutin genes: a database was created from Aralip (Li-Beisson et al., 2013; Acyl-Lipid Metabolism in The Arabidopsis Book, Rockville, MD: American Society of Plant Biologists (2013), with the addition of GDSL-like lipases identified in Ursache et al., 2021 Nat Plants. 7, 353-364 . This was compared to the prt6-5 big-2/Col-0 DEG list and filtered for common and distinct pathways accordin…

## Sheet: Relative ratio with Tair10 info
					Root RNA (big-2/Col-0)				Root RNA (prt6-5/Col-0)				Root RNA (big-2 prt6-5/Col-0)
TAIR10_functional_descriptions	RNA Classification	TAIR10_functional_descriptions	TAIR10_functional_descriptions	ID	ID	log2FoldChange	pvalue	padj	ID	log2FoldChange	pvalue	padj	ID	log2FoldChange	pvalue	padj
AT2G17850.1	protein_coding	Rhodanese/Cell cycle control phosphatase superfamily protein	Rhodanese/Cell cycle control phosphatase superfamily protein; FUNCTIONS IN: molecular_function unknown; INVOLVED IN: aging; LOCATED IN: endomembrane system; EXPRESSED IN: 9 plant structures; EXPRESSED DURING: 9 growth stages; CONTAINS InterPro DOMAIN/s: Rhodanese-like (InterPro:IPR001763); BEST Arabidopsis thaliana protein match is: sulfurtransferase 18 (TAIR:AT5G66170.3); Has 3123 Blast hits to …	AT2G17850					AT2G17850	10.2162	1.72086e-28	3.71706e-26	AT2G17850	13.4013	3.33042e-47	2.22564e-45
AT3G29970.1	protein_coding	B12D protein	B12D protein; FUNCTIONS IN: molecular_function unknown; INVOLVED IN: biological_process unknown; LOCATED IN: endomembrane system; EXPRESSED IN: 8 plant structures; EXPRESSED DURING: F mature embryo stage, 4 leaf senescence stage, petal differentiation and expansion stage, E expanded cotyledon stage, D bilateral stage; CONTAINS InterPro DOMAIN/s: B12D (InterPro:IPR010530); BEST Arabidopsis thalian…	AT3G29970					AT3G29970	7.78365	2.06901e-16	1.58747e-14	AT3G29970	12.3548	4.76179e-39	2.63109e-37
AT5G39890.1	protein_coding	Protein of unknown function (DUF1637)	Protein of unknown function (DUF1637); FUNCTIONS IN: cysteamine dioxygenase activity; INVOLVED IN: oxidation reduction; LOCATED IN: cellular_component unknown; EXPRESSED IN: 24 plant structures; EXPRESSED DURING: 15 growth stages; CONTAINS InterPro DOMAIN/s: Protein of unknown function DUF1637 (InterPro:IPR012864); BEST Arabidopsis thaliana protein match is: Protein of unknown function (DUF1637) …	AT5G39890					AT5G39890	7.95839	5.34255e-52	3.31772e-49	AT5G39890	9.55357	2.42763e-75	2.96426e-73
AT1G77150.1	protein_coding	Pentatricopeptide repeat (PPR) superfamily protein	Pentatricopeptide repeat (PPR) superfamily protein; CONTAINS InterPro DOMAIN/s: Pentatricopeptide repeat (InterPro:IPR002885); BEST Arabidopsis thaliana protein match is: Tetratricopeptide repeat (TPR)-like superfamily protein (TAIR:AT1G77170.1); Has 4376 Blast hits to 4365 proteins in 43 species: Archae - 0; Bacteria - 0; Metazoa - 0; Fungi - 0; Plants - 4376; Viruses - 0; Other Eukaryotes - 0 (…	AT1G77150									AT1G77150	8.99007	3.09776e-22	8.53436e-21
AT2G17845.1	protein_coding	NAD(P)-binding Rossmann-fold superfamily protein	NAD(P)-binding Rossmann-fold superfamily protein; FUNCTIONS IN: oxidoreductase activity, binding, catalytic activity; INVOLVED IN: oxidation reduction, metabolic process; EXPRESSED IN: sepal, male gametophyte, carpel; EXPRESSED DURING: 4 anthesis, petal differentiation and expansion stage; CONTAINS InterPro DOMAIN/s: Short-chain dehydrogenase/reductase, conserved site (InterPro:IPR020904), NAD(P)…	AT2G17845									AT2G17845	8.47774	1.15826e-19	2.71142e-18
AT4G10270.1	protein_coding	Wound-responsive family protein	Wound-responsive family protein; CONTAINS InterPro DOMAIN/s: Protein of unknown function wound-induced (InterPro:IPR022251); BEST Arabidopsis thaliana protein match is: Wound-responsive family protein (TAIR:AT4G10265.1); Has 183 Blast hits to 182 proteins in 16 species: Archae - 0; Bacteria - 0; Metazoa - 0; Fungi - 0; Plants - 183; Viruses - 0; Other Eukaryotes - 0 (source: NCBI BLink).	AT4G10270					AT4G10270	5.35578	7.55977e-53	5.00759e-50	AT4G10270	8.40343	1.13791e-136	3.00121e-134
AT5G15120.1	protein_coding	Protein of unknown function (DUF1637)	Protein of unknown function (DUF1637); FUNCTIONS IN: cysteamine dioxygenase activity; INVOLVED IN: anaerobic respiration; LOCATED IN: cellular_component unknown; EXPRESSED IN: 20 plant structures; EXPRESSED DURING: 8 growth stages; CONTAINS InterPro DOMAIN/s: Protein of unknown function DUF1637 (InterPro:IPR012864); BEST Arabidopsis thaliana protein match is: Protein of unknown function (DUF1637)…	AT5G15120					AT5G15120	7.05949	1.39008e-124	3.06929e-121	AT5G15120	7.70566	1.26924e-124	2.95376e-122
AT1G19530.1	protein_coding		unknown protein; FUNCTIONS IN: molecular_function unknown; INVOLVED IN: N-terminal protein myristoylation, anaerobic respiration; LOCATED IN: cellular_component unknown; EXPRESSED IN: leaf apex, inflorescence meristem, hypocotyl, root, flower; EXPRESSED DURING: petal differentiation and expansion stage; Has 47 Blast hits to 47 proteins in 13 species: Archae - 0; Bacteria - 0; Metazoa - 0; Fungi -…	AT1G19530	AT1G19530	1.65024	7.60196e-09	1.35346e-07	AT1G19530	5.622	8.82137e-77	1.34845e-73	AT1G19530	7.60721	1.74906e-133	4.55239e-131
AT1G77120.1	protein_coding	alcohol dehydrogenase 1	alcohol dehydrogenase 1 (ADH1); FUNCTIONS IN: alcohol dehydrogenase (NAD) activity; INVOLVED IN: response to cadmium ion, cellular respiration, response to salt stress, response to hypoxia, response to osmotic stress; LOCATED IN: cytosol, plasma membrane; EXPRESSED IN: 24 plant structures; EXPRESSED DURING: 12 growth stages; CONTAINS InterPro DOMAIN/s: GroES-like (InterPro:IPR011032), Alcohol deh…	AT1G77120	AT1G77120	-0.897921	0.00096512	0.00456985	AT1G77120	2.57684	1.08201e-40	4.21603e-38	AT1G77120	7.05419	1.23309e-224	8.13058e-222
AT1G12805.1	protein_coding	nucleotide binding	nucleotide binding; Has 35333 Blast hits to 34131 proteins in 2444 species: Archae - 798; Bacteria - 22429; Metazoa - 974; Fungi - 991; Plants - 531; Viruses - 0; Other Eukaryotes - 9610 (source: NCBI BLink).	AT1G12805					AT1G12805	4.35271	2.80583e-118	5.57574e-115	AT1G12805	6.67421	1.81019e-184	7.95719e-182
AT1G76650.1	protein_coding	calmodulin-like 38	calmodulin-like 38 (CML38); FUNCTIONS IN: calcium ion binding; INVOLVED IN: response to wounding; LOCATED IN: plasma membrane; EXPRESSED IN: 19 plant structures; EXPRESSED DURING: 12 growth stages; CONTAINS InterPro DOMAIN/s: EF-Hand 1, calcium-binding site (InterPro:IPR018247), EF-HAND 2 (InterPro:IPR018249), Calcium-binding EF-hand (InterPro:IPR002048), EF-hand-like domain (InterPro:IPR011992);…	AT1G76650	AT1G76650	-0.805707	0.00452332	0.0167259	AT1G76650	0.98861	2.8117e-05	0.000364714	AT1G76650	6.03475	4.09979e-251	3.526e-248
AT3G02550.1	protein_coding	LOB domain-containing protein 41	LOB domain-containing protein 41 (LBD41); CONTAINS InterPro DOMAIN/s: Lateral organ boundaries, LOB (InterPro:IPR004883), Asymmetric leaves, AS2/LOB (InterPro:IPR017414); BEST Arabidopsis thaliana protein match is: LOB domain-containing protein 40 (TAIR:AT1G67100.1); Has 601 Blast hits to 600 proteins in 23 species: Archae - 0; Bacteria - 0; Metazoa - 0; Fungi - 0; Plants - 601; Viruses - 0; Othe…	AT3G02550	AT3G02550	-1.47069	1.56363e-12	5.21633e-11	AT3G02550	4.26501	0	0	AT3G02550	5.83638	4.99209e-254	4.70231e-251
AT4G27450.1	protein_coding	Aluminium induced protein with YGL and LRDR motifs	Aluminium induced protein with YGL and LRDR motifs; FUNCTIONS IN: molecular_function unknown; INVOLVED IN: biological_process unknown; LOCATED IN: cytosol, nucleus, plasma membrane; EXPRESSED IN: 25 plant structures; EXPRESSED DURING: 14 growth stages; BEST Arabidopsis thaliana protein match is: Aluminium induced protein with YGL and LRDR motifs (TAIR:AT3G15450.1); Has 30201 Blast hits to 17322 p…	AT4G27450	AT4G27450	0.530817	1.86346e-07	2.48661e-06	AT4G27450	2.92235	5.21428e-75	7.4013e-72	AT4G27450	5.7944	0	0
AT4G24110.1	protein_coding		unknown protein; Has 76 Blast hits to 76 proteins in 13 species: Archae - 0; Bacteria - 0; Metazoa - 1; Fungi - 0; Plants - 75; Viruses - 0; Other Eukaryotes - 0 (source: NCBI BLink).	AT4G24110	AT4G24110	0.559651	0.00280577	0.0112754	AT4G24110	2.16608	4.9981e-43	2.25732e-40	AT4G24110	5.79275	0	0
AT4G33560.1	protein_coding	Wound-responsive family protein	Wound-responsive family protein; CONTAINS InterPro DOMAIN/s: Protein of unknown function wound-induced (InterPro:IPR022251); BEST Arabidopsis thaliana protein match is: wound-responsive protein-related (TAIR:AT2G14070.1); Has 146 Blast hits to 145 proteins in 15 species: Archae - 0; Bacteria - 0; Metazoa - 0; Fungi - 0; Plants - 146; Viruses - 0; Other Eukaryotes - 0 (source: NCBI BLink).	AT4G33560	AT4G33560	-0.968153	1.53762e-05	0.000130045	AT4G33560	2.69961	2.18092e-72	2.88929e-69	AT4G33560	5.74261	0	0
AT4G39675.1	protein_coding		unknown protein; Has 30201 Blast hits to 17322 proteins in 780 species: Archae - 12; Bacteria - 1396; Metazoa - 17338; Fungi - 3422; Plants - 5037; Viruses - 0; Other Eukaryotes - 2996 (source: NCBI BLink).	AT4G39675	AT4G39675	0.904158	2.74721e-06	2.80323e-05	AT4G39675	3.29464	1.2226e-70	1.42914e-67	AT4G39675	5.42755	2.3762e-273	2.76492e-270
AT3G10040.1	protein_coding	sequence-specific DNA binding transcription factors	sequence-specific DNA binding transcription factors; BEST Arabidopsis thaliana protein match is: unknown protein (TAIR:AT1G76870.1); Has 3136 Blast hits to 1955 proteins in 249 species: Archae - 4; Bacteria - 147; Metazoa - 846; Fungi - 267; Plants - 330; Viruses - 57; Other Eukaryotes - 1485 (source: NCBI BLink).	AT3G10040	AT3G10040	-0.103826	0.576423	0.708557	AT3G10040	3.58084	8.00444e-260	5.30214e-256	AT3G10040	5.37353	0	0
AT1G67105.1	other_rna	other RNA		AT1G67105	AT1G67105	2.08042	9.04465e-14	3.5703e-12	AT1G67105	1.31842	2.10456e-06	3.70104e-05	AT1G67105	5.31857	1.33475e-54	1.10011e-52
AT1G33055.1	protein_coding		unknown protein; FUNCTIONS IN: molecular_function unknown; INVOLVED IN: anaerobic respiration; LOCATED IN: endomembrane system; EXPRESSED IN: 13 plant structures; EXPRESSED DURING: 6 growth stages; Has 20 Blast hits to 20 proteins in 8 species: Archae - 0; Bacteria - 0; Metazoa - 0; Fungi - 0; Plants - 20; Viruses - 0; Other Eukaryotes - 0 (source: NCBI BLink).	AT1G33055	AT1G33055	0.983439	9.72378e-10	2.04334e-08	AT1G33055	3.25072	5.17078e-183	2.05508e-179	AT1G33055	5.20599	0	0
AT2G14210.1	protein_coding	AGAMOUS-like 44	AGAMOUS-like 44 (AGL44); FUNCTIONS IN: DNA binding, sequence-specific DNA binding transcription factor activity; INVOLVED IN: response to nutrient, lateral root development; LOCATED IN: nucleus; EXPRESSED IN: 7 plant structures; EXPRESSED DURING: F mature embryo stage, petal differentiation and expansion stage, E expanded cotyledon stage, D bilateral stage; CONTAINS InterPro DOMAIN/s: Transcripti…	AT2G14210					AT2G14210	4.57993	3.86079e-33	1.08059e-30	AT2G14210	5.04363	6.8865e-48	4.69731e-46
AT3G03270.1	protein_coding	Adenine nucleotide alpha hydrolases-like superfamily protein	Adenine nucleotide alpha hydrolases-like superfamily protein; INVOLVED IN: response to stress; LOCATED IN: plasma membrane, membrane; EXPRESSED IN: 23 plant structures; EXPRESSED DURING: 13 growth stages; CONTAINS InterPro DOMAIN/s: UspA (InterPro:IPR006016), Rossmann-like alpha/beta/alpha sandwich fold (InterPro:IPR014729); BEST Arabidopsis thaliana protein match is: Adenine nucleotide alpha hyd…	AT3G03270	AT3G03270	-0.179525	0.0156379	0.0463408	AT3G03270	2.23024	6.90514e-157	1.71524e-153	AT3G03270	4.90461	0	0
AT1G77145.1	protein_coding	Protein of unknown function (DUF506)	Protein of unknown function (DUF506) ; FUNCTIONS IN: molecular_function unknown; INVOLVED IN: biological_process unknown; LOCATED IN: nucleus; CONTAINS InterPro DOMAIN/s: Protein of unknown function DUF506, plant (InterPro:IPR006502); BEST Arabidopsis thaliana protein match is: Protein of unknown function (DUF506) (TAIR:AT1G77160.1); Has 392 Blast hits to 390 proteins in 24 species: Archae - 0; B…	AT1G77145					AT1G77145	3.36818	6.95086e-37	2.26438e-34	AT1G77145	4.8999	1.94859e-56	1.72076e-54
AT1G43800.1	protein_coding	Plant stearoyl-acyl-carrier-protein desaturase family protein	Plant stearoyl-acyl-carrier-protein desaturase family protein; FUNCTIONS IN: acyl-[acyl-carrier-protein] desaturase activity, oxidoreductase activity, transition metal ion binding; INVOLVED IN: oxidation reduction, fatty acid metabolic process, fatty acid biosynthetic process; LOCATED IN: membrane; EXPRESSED IN: 9 plant structures; EXPRESSED DURING: 6 growth stages; CONTAINS InterPro DOMAIN/s: Ri…	AT1G43800	AT1G43800	-2.81414	1.96537e-34	4.58777e-32	AT1G43800	1.18852	6.27151e-13	3.35923e-11	AT1G43800	4.84361	3.46638e-125	8.26126e-123
AT2G16060.1	protein_coding	hemoglobin 1	hemoglobin 1 (HB1); FUNCTIONS IN: oxygen binding; INVOLVED IN: response to hypoxia; LOCATED IN: cell wall, plasma membrane; EXPRESSED IN: 22 plant structures; EXPRESSED DURING: 14 growth stages; CONTAINS InterPro DOMAIN/s: Leghaemoglobin (InterPro:IPR001032), Globin-like (InterPro:IPR009050), Leghaemoglobin, iron-binding site (InterPro:IPR019824), Globin, subset (InterPro:IPR000971), Globin (Inte…	AT2G16060	AT2G16060	-0.126885	0.32461	0.478009	AT2G16060	2.58722	3.99111e-185	1.98278e-181	AT2G16060	4.80069	0	0
AT2G14247.1	protein_coding	Expressed protein	Expressed protein; FUNCTIONS IN: molecular_function unknown; INVOLVED IN: biological_process unknown; LOCATED IN: chloroplast; Has 35333 Blast hits to 34131 proteins in 2444 species: Archae - 798; Bacteria - 22429; Metazoa - 974; Fungi - 991; Plants - 531; Viruses - 0; Other Eukaryotes - 9610 (source: NCBI BLink).	AT2G14247	AT2G14247	-0.378971	0.258697	0.407661	AT2G14247	1.4147	4.20522e-08	1.08669e-06	AT2G14247	4.54415	3.76472e-115	7.92234e-113
AT5G44575.1	protein_coding		unknown protein; FUNCTIONS IN: molecular_function unknown; INVOLVED IN: biological_process unknown; LOCATED IN: endomembrane system; Has 7 Blast hits to 7 proteins in 2 species: Archae - 0; Bacteria - 0; Metazoa - 0; Fungi - 0; Plants - 7; Viruses - 0; Other Eukaryotes - 0 (source: NCBI BLink).	AT5G44575									AT5G44575	4.41377	2.63738e-12	3.33141e-11
AT4G15990.1	protein_coding		unknown protein; BEST Arabidopsis thaliana protein match is: unknown protein (TAIR:AT4G16024.1); Has 14 Blast hits to 14 proteins in 2 species: Archae - 0; Bacteria - 0; Metazoa - 0; Fungi - 0; Plants - 14; Viruses - 0; Other Eukaryotes - 0 (source: NCBI BLink).	AT4G15990	AT4G15990	3.89831	3.03011e-43	1.27755e-40	AT4G15990	0.690615	0.0910977	0.235992	AT4G15990	4.35649	1.92112e-55	1.638e-53
AT4G33070.1	protein_coding	Thiamine pyrophosphate dependent pyruvate decarboxylase family protein	Thiamine pyrophosphate dependent pyruvate decarboxylase family protein; FUNCTIONS IN: in 6 functions; LOCATED IN: membrane; EXPRESSED IN: 11 plant structures; EXPRESSED DURING: 4 anthesis, C globular stage, F mature embryo stage, petal differentiation and expansion stage, E expanded cotyledon stage; CONTAINS InterPro DOMAIN/s: TPP-binding enzyme, conserved site (InterPro:IPR000399), Thiamine pyro…	AT4G33070	AT4G33070	-0.809629	3.94079e-13	1.43549e-11	AT4G33070	0.957441	2.55742e-20	2.87124e-18	AT4G33070	4.34846	3.15671e-187	1.45216e-184
AT5G66985.1	protein_coding		unknown protein; Has 30201 Blast hits to 17322 proteins in 780 species: Archae - 12; Bacteria - 1396; Metazoa - 17338; Fungi - 3422; Plants - 5037; Viruses - 0; Other Eukaryotes - 2996 (source: NCBI BLink).	AT5G66985	AT5G66985	0.00151087	0.989646	0.993223	AT5G66985	1.65832	2.07543e-43	9.59137e-41	AT5G66985	4.30257	0	0
AT3G06435.1	protein_coding	Expressed protein	Expressed protein; Has 35333 Blast hits to 34131 proteins in 2444 species: Archae - 798; Bacteria - 22429; Metazoa - 974; Fungi - 991; Plants - 531; Viruses - 0; Other Eukaryotes - 9610 (source: NCBI BLink).	AT3G06435	AT3G06435	0.434918	0.0806141	0.169078	AT3G06435	2.82632	4.78821e-55	3.52412e-52	AT3G06435	4.25949	8.576e-148	2.49473e-145
AT1G66930.1	protein_coding	Protein kinase superfamily protein	Protein kinase superfamily protein; FUNCTIONS IN: kinase activity; INVOLVED IN: protein amino acid phosphorylation; LOCATED IN: cellular_component unknown; EXPRESSED IN: root; CONTAINS InterPro DOMAIN/s: Protein kinase, ATP binding site (InterPro:IPR017441), Serine/threonine-protein kinase domain (InterPro:IPR002290), Serine-threonine/tyrosine-protein kinase (InterPro:IPR001245), Protein kinase-l…	AT1G66930									AT1G66930	4.21018	8.82255e-19	1.93266e-17
AT2G34390.1	protein_coding	NOD26-like intrinsic protein 2;1	NOD26-like intrinsic protein 2;1 (NIP2;1); CONTAINS InterPro DOMAIN/s: Major intrinsic protein, conserved site (InterPro:IPR022357), Aquaporin (InterPro:IPR012269), Major intrinsic protein (InterPro:IPR000425); BEST Arabidopsis thaliana protein match is: NOD26-like intrinsic protein 1;2 (TAIR:AT4G18910.1); Has 10129 Blast hits to 10099 proteins in 2148 species: Archae - 82; Bacteria - 5107; Metaz…	AT2G34390	AT2G34390	-0.152955	0.594464	0.723218	AT2G34390	0.529293	0.0549659	0.166837	AT2G34390	4.20863	9.63485e-55	7.97435e-53
AT5G26200.1	protein_coding	Mitochondrial substrate carrier family protein	Mitochondrial substrate carrier family protein; FUNCTIONS IN: binding; INVOLVED IN: transport, mitochondrial transport, transmembrane transport; LOCATED IN: mitochondrial inner membrane, membrane; EXPRESSED IN: 7 plant structures; EXPRESSED DURING: 7 growth stages; CONTAINS InterPro DOMAIN/s: Mitochondrial carrier protein (InterPro:IPR002067), Mitochondrial substrate carrier (InterPro:IPR001993),…	AT5G26200	AT5G26200	0.416979	0.152275	0.274692	AT5G26200	1.03244	7.26146e-05	0.000833621	AT5G26200	4.18707	9.74234e-88	1.43816e-85
AT3G43190.1	protein_coding	sucrose synthase 4	sucrose synthase 4 (SUS4); FUNCTIONS IN: UDP-glycosyltransferase activity, sucrose synthase activity, transferase activity, transferring glycosyl groups; INVOLVED IN: sucrose biosynthetic process, response to hypoxia; LOCATED IN: plasma membrane, vacuole, membrane; EXPRESSED IN: 15 plant structures; EXPRESSED DURING: 6 growth stages; CONTAINS InterPro DOMAIN/s: Sucrose synthase, plant/cyanobacter…	AT3G43190	AT3G43190	-0.438953	1.2217e-05	0.000106227	AT3G43190	0.296361	0.00128828	0.00921043	AT3G43190	3.91309	4.24275e-133	1.08995e-130
AT2G19590.1	protein_coding	ACC oxidase 1	ACC oxidase 1 (ACO1); CONTAINS InterPro DOMAIN/s: Oxoglutarate/iron-dependent oxygenase (InterPro:IPR005123); BEST Arabidopsis thaliana protein match is: 2-oxoglutarate (2OG) and Fe(II)-dependent oxygenase superfamily protein (TAIR:AT1G12010.1); Has 7815 Blast hits to 7777 proteins in 927 species: Archae - 0; Bacteria - 960; Metazoa - 67; Fungi - 764; Plants - 4878; Viruses - 0; Other Eukaryotes …	AT2G19590	AT2G19590	-0.683936	1.30038e-11	3.75633e-10	AT2G19590	2.32844	1.77379e-173	5.03552e-170	AT2G19590	3.81117	0	0
AT1G05700.1	protein_coding	Leucine-rich repeat transmembrane protein kinase protein	Leucine-rich repeat transmembrane protein kinase protein; FUNCTIONS IN: kinase activity; INVOLVED IN: protein amino acid phosphorylation; LOCATED IN: endomembrane system; EXPRESSED IN: shoot, stem, hypocotyl, root; CONTAINS InterPro DOMAIN/s: Protein kinase, ATP binding site (InterPro:IPR017441), Protein kinase, catalytic domain (InterPro:IPR000719), Leucine-rich repeat (InterPro:IPR001611), Seri…	AT1G05700					AT1G05700	1.96825	9.51583e-07	1.81826e-05	AT1G05700	3.79894	1.38595e-27	5.05822e-26
AT5G56100.1	protein_coding	glycine-rich protein / oleosin	glycine-rich protein / oleosin; FUNCTIONS IN: molecular_function unknown; INVOLVED IN: lipid storage; LOCATED IN: monolayer-surrounded lipid storage body, integral to membrane, membrane; EXPRESSED IN: 21 plant structures; EXPRESSED DURING: 12 growth stages; CONTAINS InterPro DOMAIN/s: Oleosin (InterPro:IPR000136); Has 1807 Blast hits to 1807 proteins in 277 species: Archae - 0; Bacteria - 0; Meta…	AT5G56100	AT5G56100	4.00345	7.91679e-24	8.57263e-22					AT5G56100	3.70064	3.84406e-19	8.60173e-18
AT2G47520.1	protein_coding	Integrase-type DNA-binding superfamily protein	HYPOXIA RESPONSIVE ERF (ETHYLENE RESPONSE FACTOR) 2 (HRE2); CONTAINS InterPro DOMAIN/s: DNA-binding, integrase-type (InterPro:IPR016177), Pathogenesis-related transcriptional factor/ERF, DNA-binding (InterPro:IPR001471); BEST Arabidopsis thaliana protein match is: ethylene-responsive element binding protein (TAIR:AT3G16770.1); Has 6285 Blast hits to 5826 proteins in 255 species: Archae - 0; Bacte…	AT2G47520	AT2G47520	-0.78074	0.00830976	0.0277029	AT2G47520	0.520331	0.033611	0.116994	AT2G47520	3.62588	3.58899e-100	6.33873e-98
AT1G67100.1	protein_coding	LOB domain-containing protein 40	LOB domain-containing protein 40 (LBD40); CONTAINS InterPro DOMAIN/s: Lateral organ boundaries, LOB (InterPro:IPR004883); BEST Arabidopsis thaliana protein match is: LOB domain-containing protein 41 (TAIR:AT3G02550.1); Has 635 Blast hits to 634 proteins in 26 species: Archae - 0; Bacteria - 0; Metazoa - 0; Fungi - 0; Plants - 635; Viruses - 0; Other Eukaryotes - 0 (source: NCBI BLink).	AT1G67100									AT1G67100	3.58133	1.24336e-12	1.62988e-11
AT3G10450.1	protein_coding	serine carboxypeptidase-like 7	serine carboxypeptidase-like 7 (SCPL7); FUNCTIONS IN: serine-type carboxypeptidase activity; INVOLVED IN: proteolysis; LOCATED IN: endomembrane system; EXPRESSED IN: 18 plant structures; EXPRESSED DURING: 11 growth stages; CONTAINS InterPro DOMAIN/s: Peptidase S10, serine carboxypeptidase (InterPro:IPR001563); BEST Arabidopsis thaliana protein match is: serine carboxypeptidase-like 3 (TAIR:AT1G73…	AT3G10450									AT3G10450	3.52069	4.9704e-13	6.74807e-12
AT4G07820.1	protein_coding	CAP (Cysteine-rich secretory proteins, Antigen 5, and Pathogenesis-related 1 protein) superfamily protein	CAP (Cysteine-rich secretory proteins, Antigen 5, and Pathogenesis-related 1 protein) superfamily protein; FUNCTIONS IN: molecular_function unknown; LOCATED IN: endomembrane system, extracellular region; EXPRESSED IN: stem, hypocotyl, root; CONTAINS InterPro DOMAIN/s: Allergen V5/Tpx-1 related (InterPro:IPR001283), SCP-like extracellular (InterPro:IPR014044); BEST Arabidopsis thaliana protein mat…	AT4G07820	AT4G07820	3.09049	2.91465e-22	2.88783e-20	AT4G07820	1.08007	5.29173e-05	0.000633695	AT4G07820	3.4189	2.17423e-23	6.37161e-22
AT3G14415.2	protein_coding	Aldolase-type TIM barrel family protein	Aldolase-type TIM barrel family protein; FUNCTIONS IN: glycolate oxidase activity, oxidoreductase activity, FMN binding, catalytic activity; INVOLVED IN: oxidation reduction, metabolic process; LOCATED IN: peroxisome; EXPRESSED IN: guard cell, leaf; CONTAINS InterPro DOMAIN/s: Aldolase-type TIM barrel (InterPro:IPR013785), FMN-dependent alpha-hydroxy acid dehydrogenase, active site (InterPro:IPR0…	AT3G14415	AT3G14415	1.5406	1.20578e-22	1.23163e-20	AT3G14415	1.25322	3.45173e-21	4.10735e-19	AT3G14415	3.1781	3.31267e-156	1.09213e-153
AT1G12010.1	protein_coding	2-oxoglutarate (2OG) and Fe(II)-dependent oxygenase superfamily protein	2-oxoglutarate (2OG) and Fe(II)-dependent oxygenase superfamily protein; CONTAINS InterPro DOMAIN/s: Oxoglutarate/iron-dependent oxygenase (InterPro:IPR005123); BEST Arabidopsis thaliana protein match is: ACC oxidase 2 (TAIR:AT1G62380.1); Has 8592 Blast hits to 8546 proteins in 1001 species: Archae - 0; Bacteria - 1125; Metazoa - 104; Fungi - 1034; Plants - 4961; Viruses - 0; Other Eukaryotes - 1…	AT1G12010	AT1G12010	1.77476	3.09521e-14	1.29672e-12	AT1G12010	0.73589	9.43979e-08	2.26829e-06	AT1G12010	3.17204	4.08341e-115	8.50253e-113
AT3G27220.1	protein_coding	Galactose oxidase/kelch repeat superfamily protein	Galactose oxidase/kelch repeat superfamily protein; CONTAINS InterPro DOMAIN/s: Galactose oxidase/kelch, beta-propeller (InterPro:IPR011043), Kelch related (InterPro:IPR013089), Kelch-type beta propeller (InterPro:IPR015915); BEST Arabidopsis thaliana protein match is: Galactose oxidase/kelch repeat superfamily protein (TAIR:AT1G51540.1); Has 1505 Blast hits to 1317 proteins in 198 species: Archa…	AT3G27220	AT3G27220	-0.10201	0.35572	0.508801	AT3G27220	2.00577	9.66012e-103	1.74514e-99	AT3G27220	3.14045	7.86926e-203	3.99133e-200
AT2G43140.2	protein_coding	basic helix-loop-helix (bHLH) DNA-binding superfamily protein	basic helix-loop-helix (bHLH) DNA-binding superfamily protein; FUNCTIONS IN: DNA binding, sequence-specific DNA binding transcription factor activity; INVOLVED IN: regulation of transcription; LOCATED IN: nucleus; EXPRESSED IN: root; CONTAINS InterPro DOMAIN/s: Helix-loop-helix DNA-binding domain (InterPro:IPR001092), Helix-loop-helix DNA-binding (InterPro:IPR011598); BEST Arabidopsis thaliana pr…	AT2G43140	AT2G43140	1.43395	3.47804e-05	0.000265489	AT2G43140	1.35313	4.0036e-05	0.000499432	AT2G43140	3.12956	1.29564e-26	4.48384e-25
AT1G26250.1	protein_coding	Proline-rich extensin-like family protein	Proline-rich extensin-like family protein; FUNCTIONS IN: structural constituent of cell wall; INVOLVED IN: plant-type cell wall organization; LOCATED IN: endomembrane system; CONTAINS InterPro DOMAIN/s: Extensin-like repeat (InterPro:IPR006706); BEST Arabidopsis thaliana protein match is: Proline-rich extensin-like family protein (TAIR:AT4G08370.1); Has 289174 Blast hits to 44674 proteins in 1767…	AT1G26250	AT1G26250	1.08215	0.000172847	0.0010615	AT1G26250	0.937674	4.83662e-05	0.000590014	AT1G26250	3.06051	1.00626e-45	6.52616e-44
AT5G10140.1	protein_coding	K-box region and MADS-box transcription factor family protein	FLOWERING LOCUS C (FLC); CONTAINS InterPro DOMAIN/s: Transcription factor, MADS-box (InterPro:IPR002100), Transcription factor, K-box (InterPro:IPR002487); BEST Arabidopsis thaliana protein match is: K-box region and MADS-box transcription factor family protein (TAIR:AT1G77080.4); Has 1807 Blast hits to 1807 proteins in 277 species: Archae - 0; Bacteria - 0; Metazoa - 736; Fungi - 347; Plants - 3…	AT5G10140	AT5G10140	2.37849	6.25339e-10	1.34948e-08					AT5G10140	2.93843	2.52603e-14	3.87946e-13
AT5G41300.1	protein_coding	Receptor-like protein kinase-related family protein	Receptor-like protein kinase-related family protein; CONTAINS InterPro DOMAIN/s: Protein of unknown function DUF26 (InterPro:IPR002902); BEST Arabidopsis thaliana protein match is: Receptor-like protein kinase-related family protein (TAIR:AT5G41290.1); Has 1807 Blast hits to 1807 proteins in 277 species: Archae - 0; Bacteria - 0; Metazoa - 736; Fungi - 347; Plants - 385; Viruses - 0; Other Eukary…	AT5G41300	AT5G41300	1.55919	0.000161478	0.000998704	AT5G41300	1.4289	0.00326821	0.0196193	AT5G41300	2.93419	2.1594e-17	4.33657e-16
AT1G72360.1	protein_coding	Integrase-type DNA-binding superfamily protein	HYPOXIA RESPONSIVE ERF (ETHYLENE RESPONSE FACTOR) 1 (HRE1); CONTAINS InterPro DOMAIN/s: DNA-binding, integrase-type (InterPro:IPR016177), Pathogenesis-related transcriptional factor/ERF, DNA-binding (InterPro:IPR001471); BEST Arabidopsis thaliana protein match is: Integrase-type DNA-binding superfamily protein (TAIR:AT2G47520.1); Has 6115 Blast hits to 5780 proteins in 251 species: Archae - 0; Ba…	AT1G72360	AT1G72360	0.00399765	0.97911	0.986728	AT1G72360	0.841814	5.22894e-10	1.86552e-08	AT1G72360	2.89198	1.73329e-149	5.19488e-147
AT5G41290.1	protein_coding	Receptor-like protein kinase-related family protein	Receptor-like protein kinase-related family protein; INVOLVED IN: biological_process unknown; LOCATED IN: anchored to plasma membrane, anchored to membrane; EXPRESSED IN: callus; CONTAINS InterPro DOMAIN/s: Protein of unknown function DUF26 (InterPro:IPR002902); BEST Arabidopsis thaliana protein match is: Receptor-like protein kinase-related family protein (TAIR:AT5G41280.1); Has 1807 Blast hits …	AT5G41290	AT5G41290	1.66226	6.81512e-05	0.000471538					AT5G41290	2.84886	3.45319e-16	6.20978e-15
AT1G33790.2	protein_coding	jacalin lectin family protein	jacalin lectin family protein; INVOLVED IN: biological_process unknown; EXPRESSED IN: 7 plant structures; EXPRESSED DURING: F mature embryo stage, petal differentiation and expansion stage, E expanded cotyledon stage, D bilateral stage; CONTAINS InterPro DOMAIN/s: Mannose-binding lectin (InterPro:IPR001229); BEST Arabidopsis thaliana protein match is: Mannose-binding lectin superfamily protein (T…	AT1G33790	AT1G33790	2.05681	5.16945e-37	1.3843e-34	AT1G33790	1.35594	4.30078e-08	1.10706e-06	AT1G33790	2.84291	5.79632e-72	6.78443e-70
AT4G16008.1	protein_coding		unknown protein; FUNCTIONS IN: molecular_function unknown; INVOLVED IN: biological_process unknown; LOCATED IN: cellular_component unknown; Has 30201 Blast hits to 17322 proteins in 780 species: Archae - 12; Bacteria - 1396; Metazoa - 17338; Fungi - 3422; Plants - 5037; Viruses - 0; Other Eukaryotes - 2996 (source: NCBI BLink).	AT4G16008	AT4G16008	2.64983	1.37818e-19	9.89492e-18	AT4G16008	0.68305	0.0289371	0.104762	AT4G16008	2.83921	1.55739e-26	5.36702e-25
AT3G59930.1	protein_coding		FUNCTIONS IN: molecular_function unknown; INVOLVED IN: biological_process unknown; LOCATED IN: endomembrane system; BEST Arabidopsis thaliana protein match is: Defensin-like (DEFL) family protein (TAIR:AT5G33355.1); Has 33 Blast hits to 33 proteins in 3 species: Archae - 0; Bacteria - 0; Metazoa - 0; Fungi - 0; Plants - 33; Viruses - 0; Other Eukaryotes - 0 (source: NCBI BLink).	AT3G59930	AT3G59930	0.932135	5.91634e-08	8.80828e-07	AT3G59930	1.1616	3.19067e-13	1.76125e-11	AT3G59930	2.82754	1.58878e-225	1.08371e-222
AT4G06746.1	protein_coding	related to AP2 9	related to AP2 9 (RAP2.9); FUNCTIONS IN: DNA binding, sequence-specific DNA binding transcription factor activity; INVOLVED IN: regulation of transcription, DNA-dependent; LOCATED IN: nucleus; EXPRESSED IN: 11 plant structures; CONTAINS InterPro DOMAIN/s: DNA-binding, integrase-type (InterPro:IPR016177), Pathogenesis-related transcriptional factor/ERF, DNA-binding (InterPro:IPR001471); BEST Arabi…	AT4G06746	AT4G06746	0.764267	0.0670116	0.146478	AT4G06746	1.41903	2.79819e-05	0.000363199	AT4G06746	2.80383	5.51941e-20	1.317e-18
AT1G19540.1	protein_coding	NmrA-like negative transcriptional regulator family protein	NmrA-like negative transcriptional regulator family protein; FUNCTIONS IN: binding, catalytic activity; INVOLVED IN: metabolic process; LOCATED IN: cellular_component unknown; EXPRESSED IN: 18 plant structures; EXPRESSED DURING: 11 growth stages; CONTAINS InterPro DOMAIN/s: NAD(P)-binding domain (InterPro:IPR016040), NmrA-like (InterPro:IPR008030); BEST Arabidopsis thaliana protein match is: NmrA…	AT1G19540	AT1G19540	0.0345722	0.89226	0.934416	AT1G19540	1.77879	8.22721e-21	9.67403e-19	AT1G19540	2.78772	1.10306e-53	8.94245e-52
AT5G10210.1	protein_coding		CONTAINS InterPro DOMAIN/s: C2 calcium-dependent membrane targeting (InterPro:IPR000008); BEST Arabidopsis thaliana protein match is: unknown protein (TAIR:AT5G65030.1); Has 1807 Blast hits to 1807 proteins in 277 species: Archae - 0; Bacteria - 0; Metazoa - 736; Fungi - 347; Plants - 385; Viruses - 0; Other Eukaryotes - 339 (source: NCBI BLink).	AT5G10210	AT5G10210	0.0878848	0.723625	0.819158	AT5G10210	1.42744	2.03733e-12	1.02237e-10	AT5G10210	2.69169	6.80386e-22	1.83361e-20
AT4G36670.1	protein_coding	Major facilitator superfamily protein	Major facilitator superfamily protein; FUNCTIONS IN: carbohydrate transmembrane transporter activity, sugar:hydrogen symporter activity; INVOLVED IN: transport, transmembrane transport; LOCATED IN: integral to membrane, membrane; EXPRESSED IN: 19 plant structures; EXPRESSED DURING: 10 growth stages; CONTAINS InterPro DOMAIN/s: Sugar transporter, conserved site (InterPro:IPR005829), Major facilita…	AT4G36670	AT4G36670	0.908011	3.63205e-05	0.000275757	AT4G36670	1.63453	6.85622e-16	4.99072e-14	AT4G36670	2.66807	1.95021e-50	1.43409e-48
AT1G19960.1	protein_coding		BEST Arabidopsis thaliana protein match is: transmembrane receptors (TAIR:AT2G32140.1); Has 41 Blast hits to 41 proteins in 17 species: Archae - 0; Bacteria - 2; Metazoa - 23; Fungi - 0; Plants - 11; Viruses - 0; Other Eukaryotes - 5 (source: NCBI BLink).	AT1G19960	AT1G19960	1.1448	2.54659e-08	4.10938e-07	AT1G19960	1.33923	1.04363e-24	1.68609e-22	AT1G19960	2.64425	3.93919e-127	9.50258e-125
AT3G49630.1	protein_coding	2-oxoglutarate (2OG) and Fe(II)-dependent oxygenase superfamily protein	2-oxoglutarate (2OG) and Fe(II)-dependent oxygenase superfamily protein; FUNCTIONS IN: oxidoreductase activity, iron ion binding; INVOLVED IN: aging, cellular response to starvation; LOCATED IN: endomembrane system; EXPRESSED IN: stem, root, carpel; EXPRESSED DURING: petal differentiation and expansion stage; CONTAINS InterPro DOMAIN/s: Isopenicillin N synthase (InterPro:IPR002283), Oxoglutarate/…	AT3G49630	AT3G49630	1.4416	8.08059e-07	9.28261e-06	AT3G49630	1.01387	0.00137755	0.00970733	AT3G49630	2.615	7.55145e-20	1.78678e-18
AT4G01360.1	protein_coding		unknown protein; BEST Arabidopsis thaliana protein match is: Protein of unknown function (DUF793) (TAIR:AT1G01550.2); Has 99 Blast hits to 99 proteins in 25 species: Archae - 0; Bacteria - 10; Metazoa - 0; Fungi - 0; Plants - 89; Viruses - 0; Other Eukaryotes - 0 (source: NCBI BLink).	AT4G01360									AT4G01360	2.59799	5.87081e-18	1.2263e-16
AT1G28170.1	protein_coding	sulphotransferase 7	sulphotransferase 7 (SOT7); FUNCTIONS IN: sulfotransferase activity; INVOLVED IN: biological_process unknown; LOCATED IN: cellular_component unknown; CONTAINS InterPro DOMAIN/s: Sulfotransferase domain (InterPro:IPR000863); BEST Arabidopsis thaliana protein match is: P-loop containing nucleoside triphosphate hydrolases superfamily protein (TAIR:AT3G45070.1); Has 2760 Blast hits to 2722 proteins i…	AT1G28170									AT1G28170	2.58279	1.01012e-09	9.48774e-09
AT4G38970.1	protein_coding	fructose-bisphosphate aldolase 2	fructose-bisphosphate aldolase 2 (FBA2); FUNCTIONS IN: fructose-bisphosphate aldolase activity, catalytic activity; INVOLVED IN: response to cadmium ion, pentose-phosphate shunt, response to abscisic acid stimulus; LOCATED IN: in 7 components; EXPRESSED IN: 27 plant structures; EXPRESSED DURING: 14 growth stages; CONTAINS InterPro DOMAIN/s: Aldolase-type TIM barrel (InterPro:IPR013785), Fructose-…	AT4G38970									AT4G38970	2.57705	1.38843e-07	9.8263e-07
AT2G15880.1	protein_coding	Leucine-rich repeat (LRR) family protein	Leucine-rich repeat (LRR) family protein; FUNCTIONS IN: structural constituent of cell wall; LOCATED IN: endomembrane system; EXPRESSED IN: 15 plant structures; EXPRESSED DURING: 8 growth stages; CONTAINS InterPro DOMAIN/s: Leucine-rich repeat (InterPro:IPR001611); BEST Arabidopsis thaliana protein match is: Leucine-rich repeat (LRR) family protein (TAIR:AT4G33970.1); Has 436796 Blast hits to 106…	AT2G15880	AT2G15880	0.823267	1.78115e-14	7.65622e-13	AT2G15880	1.34212	8.66732e-43	3.82749e-40	AT2G15880	2.56883	7.08914e-164	2.46018e-161
AT5G20830.1	protein_coding	sucrose synthase 1	sucrose synthase 1 (SUS1); FUNCTIONS IN: UDP-glycosyltransferase activity, sucrose synthase activity; INVOLVED IN: in 6 processes; LOCATED IN: cellular_component unknown; EXPRESSED IN: 31 plant structures; EXPRESSED DURING: 14 growth stages; CONTAINS InterPro DOMAIN/s: Sucrose synthase, plant/cyanobacteria (InterPro:IPR012820), Sucrose synthase (InterPro:IPR000368), Glycosyl transferase, group 1 …	AT5G20830	AT5G20830	-0.20188	0.000726835	0.00359984	AT5G20830	0.700368	4.6708e-26	8.21399e-24	AT5G20830	2.56634	5.73904e-58	5.28018e-56
AT3G53800.1	protein_coding	Fes1B	Fes1B (Fes1B); FUNCTIONS IN: binding; INVOLVED IN: biological_process unknown; LOCATED IN: cellular_component unknown; EXPRESSED IN: 21 plant structures; EXPRESSED DURING: 13 growth stages; CONTAINS InterPro DOMAIN/s: Nucleotide exchange factor Fes1 (InterPro:IPR013918), Armadillo-like helical (InterPro:IPR011989), Armadillo-type fold (InterPro:IPR016024); BEST Arabidopsis thaliana protein match …	AT3G53800					AT3G53800	1.65244	2.42767e-05	0.000321617	AT3G53800	2.52617	1.37381e-12	1.79257e-11
AT1G18400.1	protein_coding	BR enhanced expression 1	BR enhanced expression 1 (BEE1); FUNCTIONS IN: sequence-specific DNA binding transcription factor activity; INVOLVED IN: regulation of transcription; LOCATED IN: nucleus; EXPRESSED IN: 22 plant structures; EXPRESSED DURING: 13 growth stages; CONTAINS InterPro DOMAIN/s: Helix-loop-helix DNA-binding domain (InterPro:IPR001092), Helix-loop-helix DNA-binding (InterPro:IPR011598); BEST Arabidopsis tha…	AT1G18400									AT1G18400	2.50646	3.50452e-12	4.35719e-11
AT3G43850.1	protein_coding		unknown protein; FUNCTIONS IN: molecular_function unknown; INVOLVED IN: biological_process unknown; LOCATED IN: vacuole; BEST Arabidopsis thaliana protein match is: unknown protein (TAIR:AT5G21940.1); Has 215 Blast hits to 215 proteins in 19 species: Archae - 0; Bacteria - 0; Metazoa - 0; Fungi - 0; Plants - 213; Viruses - 0; Other Eukaryotes - 2 (source: NCBI BLink).	AT3G43850	AT3G43850	0.328497	0.398477	0.550067	AT3G43850	0.98731	0.00724795	0.0365479	AT3G43850	2.49196	1.12368e-17	2.31536e-16
AT4G21400.1	protein_coding	cysteine-rich RLK (RECEPTOR-like protein kinase) 28	cysteine-rich RLK (RECEPTOR-like protein kinase) 28 (CRK28); FUNCTIONS IN: kinase activity; INVOLVED IN: protein amino acid phosphorylation; LOCATED IN: endomembrane system; EXPRESSED IN: 19 plant structures; EXPRESSED DURING: 12 growth stages; CONTAINS InterPro DOMAIN/s: Protein kinase, ATP binding site (InterPro:IPR017441), Serine/threonine-protein kinase domain (InterPro:IPR002290), Protein of…	AT4G21400	AT4G21400	1.22661	4.72669e-24	5.23263e-22	AT4G21400	1.17965	1.04614e-22	1.4239e-20	AT4G21400	2.45704	8.65097e-92	1.39126e-89
AT4G30110.1	protein_coding	heavy metal atpase 2	heavy metal atpase 2 (HMA2); CONTAINS InterPro DOMAIN/s: Heavy metal transport/detoxification protein (InterPro:IPR006121), ATPase, P-type, ATPase-associated domain (InterPro:IPR008250), ATPase, P-type, heavy metal-(Cd/Co/Hg/Pb/Zn)-translocating (InterPro:IPR006404), ATPase, P-type, H+ transporting proton pump (InterPro:IPR000695), Haloacid dehalogenase-like hydrolase (InterPro:IPR005834), ATPase…	AT4G30110	AT4G30110	0.575893	0.000401387	0.00217379	AT4G30110	0.897937	1.79042e-09	5.82311e-08	AT4G30110	2.44994	5.38671e-69	5.95276e-67
AT1G48500.1	protein_coding	jasmonate-zim-domain protein 4	jasmonate-zim-domain protein 4 (JAZ4); CONTAINS InterPro DOMAIN/s: Tify (InterPro:IPR010399), CCT domain-like (InterPro:IPR018467); BEST Arabidopsis thaliana protein match is: jasmonate-zim-domain protein 3 (TAIR:AT3G17860.1); Has 328 Blast hits to 328 proteins in 29 species: Archae - 0; Bacteria - 0; Metazoa - 0; Fungi - 1; Plants - 326; Viruses - 0; Other Eukaryotes - 1 (source: NCBI BLink).	AT1G48500	AT1G48500	0.967867	2.43601e-06	2.51679e-05	AT1G48500	0.784181	0.000412925	0.00363403	AT1G48500	2.37924	4.85467e-28	1.79161e-26
AT3G27650.1	protein_coding	LOB domain-containing protein 25	LOB domain-containing protein 25 (LBD25); CONTAINS InterPro DOMAIN/s: Lateral organ boundaries, LOB (InterPro:IPR004883); BEST Arabidopsis thaliana protein match is: Lateral organ boundaries (LOB) domain family protein (TAIR:AT5G63090.4); Has 960 Blast hits to 955 proteins in 25 species: Archae - 0; Bacteria - 0; Metazoa - 0; Fungi - 0; Plants - 960; Viruses - 0; Other Eukaryotes - 0 (source: NCB…	AT3G27650	AT3G27650	1.70276	5.65427e-28	8.29963e-26	AT3G27650	0.0370132	0.849519	0.923251	AT3G27650	2.35484	4.21389e-48	2.89427e-46
AT1G78460.1	protein_coding	SOUL heme-binding family protein	SOUL heme-binding family protein; FUNCTIONS IN: binding; INVOLVED IN: biological_process unknown; LOCATED IN: endomembrane system; EXPRESSED IN: 21 plant structures; EXPRESSED DURING: 13 growth stages; CONTAINS InterPro DOMAIN/s: SOUL haem-binding protein (InterPro:IPR006917); BEST Arabidopsis thaliana protein match is: SOUL heme-binding family protein (TAIR:AT1G17100.1); Has 1017 Blast hits to 9…	AT1G78460	AT1G78460	1.18705	0.00290644	0.011607					AT1G78460	2.34509	3.6487e-13	5.00867e-12
AT1G53940.1	protein_coding	GDSL-motif lipase 2	GDSL-motif lipase 2 (GLIP2); FUNCTIONS IN: lipase activity, arylesterase activity, carboxylesterase activity; INVOLVED IN: response to jasmonic acid stimulus, response to ethylene stimulus, defense response to bacterium, response to salicylic acid stimulus; LOCATED IN: endomembrane system; EXPRESSED IN: seedling, stem, cotyledon, hypocotyl, root; CONTAINS InterPro DOMAIN/s: Lipase, GDSL, active s…	AT1G53940	AT1G53940	1.39959	1.20399e-09	2.47236e-08	AT1G53940	1.61106	1.10839e-08	3.19679e-07	AT1G53940	2.33369	2.24224e-60	2.1636e-58
AT2G30540.1	protein_coding	Thioredoxin superfamily protein	Thioredoxin superfamily protein; FUNCTIONS IN: electron carrier activity, protein disulfide oxidoreductase activity; INVOLVED IN: cell redox homeostasis; LOCATED IN: endomembrane system; EXPRESSED IN: 15 plant structures; EXPRESSED DURING: 6 growth stages; CONTAINS InterPro DOMAIN/s: Glutaredoxin-like, plant II (InterPro:IPR011905), Glutaredoxin (InterPro:IPR002109), Thioredoxin fold (InterPro:IP…	AT2G30540									AT2G30540	2.28928	2.46459e-08	1.95321e-07
AT5G45340.1	protein_coding	cytochrome P450, family 707, subfamily A, polypeptide 3	cytochrome P450, family 707, subfamily A, polypeptide 3 (CYP707A3); FUNCTIONS IN: oxygen binding, (+)-abscisic acid 8'-hydroxylase activity; INVOLVED IN: in 8 processes; LOCATED IN: endomembrane system; EXPRESSED IN: 25 plant structures; EXPRESSED DURING: 12 growth stages; CONTAINS InterPro DOMAIN/s: Cytochrome P450 (InterPro:IPR001128), Cytochrome P450, E-class, group I (InterPro:IPR002401), Cyt…	AT5G45340	AT5G45340	0.360404	0.015849	0.0468334	AT5G45340	1.62093	2.70143e-31	6.71035e-29	AT5G45340	2.27449	1.32159e-83	1.88074e-81
AT5G05320.1	protein_coding	FAD/NAD(P)-binding oxidoreductase family protein	FAD/NAD(P)-binding oxidoreductase family protein; FUNCTIONS IN: monooxygenase activity; INVOLVED IN: oxidation reduction; LOCATED IN: cellular_component unknown; EXPRESSED IN: 8 plant structures; EXPRESSED DURING: 9 growth stages; CONTAINS InterPro DOMAIN/s: Monooxygenase, FAD-binding (InterPro:IPR002938); BEST Arabidopsis thaliana protein match is: FAD/NAD(P)-binding oxidoreductase family protei…	AT5G05320	AT5G05320	0.596744	0.000384642	0.0020957	AT5G05320	1.131	2.97787e-11	1.2781e-09	AT5G05320	2.25835	2.7904e-41	1.64095e-39
AT3G23800.1	protein_coding	selenium-binding protein 3	selenium-binding protein 3 (SBP3); FUNCTIONS IN: selenium binding; LOCATED IN: cellular_component unknown; EXPRESSED IN: root; CONTAINS InterPro DOMAIN/s: Cytochrome cd1-nitrite reductase-like, C-terminal haem d1 (InterPro:IPR011048), Selenium-binding protein (InterPro:IPR008826); BEST Arabidopsis thaliana protein match is: selenium-binding protein 1 (TAIR:AT4G14030.2); Has 910 Blast hits to 900 …	AT3G23800	AT3G23800	1.18255	4.69075e-56	3.71808e-53	AT3G23800	0.581353	1.51428e-18	1.43294e-16	AT3G23800	2.24583	1.43987e-250	1.18676e-247
AT5G28610.1	protein_coding		BEST Arabidopsis thaliana protein match is: glycine-rich protein (TAIR:AT5G28630.1); Has 1536 Blast hits to 1202 proteins in 136 species: Archae - 0; Bacteria - 8; Metazoa - 888; Fungi - 120; Plants - 71; Viruses - 39; Other Eukaryotes - 410 (source: NCBI BLink).	AT5G28610	AT5G28610	0.586824	0.168024	0.296067	AT5G28610	0.502557	0.1667	0.354448	AT5G28610	2.23917	1.95501e-15	3.3252e-14
AT5G44574.1	protein_coding		unknown protein; FUNCTIONS IN: molecular_function unknown; INVOLVED IN: biological_process unknown; LOCATED IN: endomembrane system; Has 6 Blast hits to 6 proteins in 2 species: Archae - 0; Bacteria - 0; Metazoa - 0; Fungi - 0; Plants - 6; Viruses - 0; Other Eukaryotes - 0 (source: NCBI BLink).	AT5G44574	AT5G44574	1.31253	9.80063e-20	7.19294e-18	AT5G44574	0.228055	0.171614	0.361493	AT5G44574	2.19977	3.01999e-50	2.20437e-48
AT4G14980.1	protein_coding	Cysteine/Histidine-rich C1 domain family protein	Cysteine/Histidine-rich C1 domain family protein; INVOLVED IN: intracellular signaling pathway; EXPRESSED IN: shoot apex, root, seed; EXPRESSED DURING: E expanded cotyledon stage; CONTAINS InterPro DOMAIN/s: Protein kinase C-like, phorbol ester/diacylglycerol binding (InterPro:IPR002219), DC1 (InterPro:IPR004146), C1-like (InterPro:IPR011424); BEST Arabidopsis thaliana protein match is: Cysteine/…	AT4G14980	AT4G14980	-0.00977608	0.955255	0.973396	AT4G14980	1.69865	8.21502e-42	3.47338e-39	AT4G14980	2.17802	3.53134e-63	3.54586e-61
AT4G18280.1	protein_coding	glycine-rich cell wall protein-related	glycine-rich cell wall protein-related; Has 30201 Blast hits to 17322 proteins in 780 species: Archae - 12; Bacteria - 1396; Metazoa - 17338; Fungi - 3422; Plants - 5037; Viruses - 0; Other Eukaryotes - 2996 (source: NCBI BLink).	AT4G18280	AT4G18280	0.835151	0.00343834	0.0133701	AT4G18280	1.21603	3.94285e-06	6.55668e-05	AT4G18280	2.17683	1.40404e-18	3.04532e-17
AT5G65640.1	protein_coding	beta HLH protein 93	beta HLH protein 93 (bHLH093); FUNCTIONS IN: DNA binding, sequence-specific DNA binding transcription factor activity; INVOLVED IN: regulation of transcription; LOCATED IN: nucleus; EXPRESSED IN: 22 plant structures; EXPRESSED DURING: 13 growth stages; CONTAINS InterPro DOMAIN/s: Helix-loop-helix DNA-binding domain (InterPro:IPR001092), Helix-loop-helix DNA-binding (InterPro:IPR011598); BEST Arab…	AT5G65640	AT5G65640	-0.221676	0.00706859	0.0241877	AT5G65640	1.65314	5.11878e-68	5.35371e-65	AT5G65640	2.14522	2.91024e-105	5.38014e-103
AT3G21720.1	protein_coding	isocitrate lyase	isocitrate lyase (ICL); FUNCTIONS IN: isocitrate lyase activity, catalytic activity; INVOLVED IN: carboxylic acid metabolic process, metabolic process; LOCATED IN: cellular_component unknown; EXPRESSED IN: leaf whorl, seed, leaf; CONTAINS InterPro DOMAIN/s: Isocitrate lyase/phosphorylmutase, conserved site (InterPro:IPR018523), Pyruvate/Phosphoenolpyruvate kinase, catalytic core (InterPro:IPR0158…	AT3G21720	AT3G21720	0.92198	8.87886e-11	2.22996e-09	AT3G21720	0.874228	7.86241e-11	3.18861e-09	AT3G21720	2.13727	2.6456e-55	2.24604e-53
AT5G44730.2	protein_coding	Haloacid dehalogenase-like hydrolase (HAD) superfamily protein	Haloacid dehalogenase-like hydrolase (HAD) superfamily protein; FUNCTIONS IN: hydrolase activity, catalytic activity, phosphoglycolate phosphatase activity; INVOLVED IN: metabolic process; LOCATED IN: endomembrane system; EXPRESSED IN: 21 plant structures; EXPRESSED DURING: 13 growth stages; CONTAINS InterPro DOMAIN/s: Haloacid dehalogenase-like hydrolase (InterPro:IPR005834), HAD-superfamily hyd…	AT5G44730	AT5G44730	-0.0802194	0.455726	0.604259	AT5G44730	0.513162	2.61596e-07	5.68134e-06	AT5G44730	2.10269	3.0855e-83	4.32867e-81
AT3G62150.1	protein_coding	P-glycoprotein 21	P-glycoprotein 21 (PGP21); FUNCTIONS IN: ATPase activity, coupled to transmembrane movement of substances; INVOLVED IN: transport, transmembrane transport; LOCATED IN: plasma membrane; EXPRESSED IN: 14 plant structures; EXPRESSED DURING: 8 growth stages; CONTAINS InterPro DOMAIN/s: ATPase, AAA+ type, core (InterPro:IPR003593), ABC transporter-like (InterPro:IPR003439), ABC transporter, transmembr…	AT3G62150	AT3G62150	0.671572	0.0005613	0.00289428	AT3G62150	1.23857	1.9888e-08	5.47388e-07	AT3G62150	2.10216	1.42131e-38	7.68166e-37
AT5G17960.1	protein_coding	Cysteine/Histidine-rich C1 domain family protein	Cysteine/Histidine-rich C1 domain family protein; FUNCTIONS IN: zinc ion binding; INVOLVED IN: biological_process unknown; LOCATED IN: cellular_component unknown; EXPRESSED IN: root; CONTAINS InterPro DOMAIN/s: DC1 (InterPro:IPR004146), Zinc finger, PHD-type (InterPro:IPR001965), C1-like (InterPro:IPR011424); BEST Arabidopsis thaliana protein match is: Cysteine/Histidine-rich C1 domain family pro…	AT5G17960	AT5G17960	1.6849	1.62168e-15	7.89565e-14	AT5G17960	0.138647	0.602988	0.769056	AT5G17960	2.08604	1.86878e-23	5.49276e-22
AT2G15890.1	protein_coding	maternal effect embryo arrest 14	maternal effect embryo arrest 14 (MEE14); FUNCTIONS IN: molecular_function unknown; INVOLVED IN: defense response to fungus, embryo development ending in seed dormancy; LOCATED IN: chloroplast; EXPRESSED IN: 22 plant structures; EXPRESSED DURING: 13 growth stages; Has 87 Blast hits to 87 proteins in 44 species: Archae - 0; Bacteria - 0; Metazoa - 0; Fungi - 0; Plants - 85; Viruses - 0; Other Euka…	AT2G15890	AT2G15890	0.675552	1.17761e-22	1.20909e-20	AT2G15890	0.857298	8.5793e-60	7.74945e-57	AT2G15890	2.07237	3.09155e-98	5.41185e-96
AT3G47340.1	protein_coding	glutamine-dependent asparagine synthase 1	glutamine-dependent asparagine synthase 1 (ASN1); CONTAINS InterPro DOMAIN/s: Rossmann-like alpha/beta/alpha sandwich fold (InterPro:IPR014729), Asparagine synthase (InterPro:IPR001962), Asparagine synthase, glutamine-hydrolyzing (InterPro:IPR006426), Glutamine amidotransferase, type II (InterPro:IPR017932); BEST Arabidopsis thaliana protein match is: asparagine synthetase 2 (TAIR:AT5G65010.1); H…	AT3G47340	AT3G47340	2.19111	1.19786e-20	9.72817e-19	AT3G47340	1.63491	6.14388e-08	1.52997e-06	AT3G47340	2.06586	2.96177e-27	1.06521e-25
AT3G23150.1	protein_coding	Signal transduction histidine kinase, hybrid-type, ethylene sensor	ethylene response 2 (ETR2); FUNCTIONS IN: ethylene binding, protein histidine kinase activity, receptor activity, glycogen synthase kinase 3 activity; INVOLVED IN: negative regulation of ethylene mediated signaling pathway; LOCATED IN: endomembrane system, endoplasmic reticulum membrane, membrane; EXPRESSED IN: 22 plant structures; EXPRESSED DURING: 7 growth stages; CONTAINS InterPro DOMAIN/s: Si…	AT3G23150	AT3G23150	-0.667408	5.57808e-08	8.35489e-07	AT3G23150	1.18367	3.18432e-38	1.07252e-35	AT3G23150	2.05548	2.54884e-117	5.60206e-115
AT2G40330.1	protein_coding	PYR1-like 6	PYR1-like 6 (PYL6); CONTAINS InterPro DOMAIN/s: Polyketide cyclase/dehydrase (InterPro:IPR019587); BEST Arabidopsis thaliana protein match is: Polyketide cyclase/dehydrase and lipid transport superfamily protein (TAIR:AT5G05440.1); Has 471 Blast hits to 471 proteins in 38 species: Archae - 0; Bacteria - 8; Metazoa - 0; Fungi - 2; Plants - 458; Viruses - 0; Other Eukaryotes - 3 (source: NCBI BLink…	AT2G40330	AT2G40330	0.849846	7.06672e-06	6.57746e-05	AT2G40330	0.785676	3.57473e-06	6.0252e-05	AT2G40330	2.05139	4.81804e-33	2.15137e-31
AT5G36870.1	protein_coding	glucan synthase-like 9	glucan synthase-like 9 (GSL09); FUNCTIONS IN: 1,3-beta-glucan synthase activity; INVOLVED IN: 1,3-beta-glucan biosynthetic process; LOCATED IN: 1,3-beta-glucan synthase complex, membrane; EXPRESSED IN: shoot apex, petal, root, flower, leaf; EXPRESSED DURING: petal differentiation and expansion stage; CONTAINS InterPro DOMAIN/s: Glycosyl transferase, family 48 (InterPro:IPR003440); BEST Arabidopsi…	AT5G36870	AT5G36870	0.884682	1.53649e-06	1.66833e-05	AT5G36870	1.52361	2.21257e-14	1.36972e-12	AT5G36870	2.04666	1.27485e-37	6.70684e-36
AT1G11530.1	protein_coding	C-terminal cysteine residue is changed to a serine 1	C-terminal cysteine residue is changed to a serine 1 (CXXS1); CONTAINS InterPro DOMAIN/s: Thioredoxin fold (InterPro:IPR012335), Thioredoxin, core (InterPro:IPR015467), Thioredoxin-like (InterPro:IPR017936), Thioredoxin domain (InterPro:IPR013766), Thioredoxin-like fold (InterPro:IPR012336); BEST Arabidopsis thaliana protein match is: thioredoxin H-type 1 (TAIR:AT3G51030.1); Has 9365 Blast hits t…	AT1G11530	AT1G11530	1.60859	8.86211e-11	2.22857e-09	AT1G11530	0.321107	0.309505	0.523356	AT1G11530	2.03859	2.52066e-20	6.20165e-19
AT4G16000.1	protein_coding		unknown protein; BEST Arabidopsis thaliana protein match is: unknown protein (TAIR:AT4G15990.1); Has 30201 Blast hits to 17322 proteins in 780 species: Archae - 12; Bacteria - 1396; Metazoa - 17338; Fungi - 3422; Plants - 5037; Viruses - 0; Other Eukaryotes - 2996 (source: NCBI BLink).	AT4G16000	AT4G16000	2.27209	2.69709e-11	7.46447e-10	AT4G16000	0.349137	0.416746	0.628249	AT4G16000	2.00498	1.82572e-09	1.66503e-08
AT3G63350.1	protein_coding	winged-helix DNA-binding transcription factor family protein	AT-HSFA7B; FUNCTIONS IN: DNA binding, sequence-specific DNA binding transcription factor activity; INVOLVED IN: response to high light intensity, response to heat, regulation of transcription, DNA-dependent; LOCATED IN: nucleus; EXPRESSED IN: root, pedicel, carpel; EXPRESSED DURING: 4 anthesis, petal differentiation and expansion stage; CONTAINS InterPro DOMAIN/s: Winged helix-turn-helix transcri…	AT3G63350	AT3G63350	1.86401	2.79958e-06	2.85373e-05	AT3G63350	1.46389	0.00175172	0.0118201	AT3G63350	2.00141	2.33552e-07	1.59416e-06
AT5G46050.1	protein_coding	peptide transporter 3	peptide transporter 3 (PTR3); FUNCTIONS IN: dipeptide transporter activity, tripeptide transporter activity, transporter activity; INVOLVED IN: in 12 processes; LOCATED IN: membrane; EXPRESSED IN: 10 plant structures; EXPRESSED DURING: LP.06 six leaves visible, LP.04 four leaves visible, 4 anthesis, C globular stage, petal differentiation and expansion stage; CONTAINS InterPro DOMAIN/s: Oligopept…	AT5G46050	AT5G46050	0.614368	0.0151857	0.045217	AT5G46050	0.57407	0.0189058	0.0764855	AT5G46050	1.98292	1.10545e-22	3.13279e-21
AT1G07920.1	protein_coding	GTP binding Elongation factor Tu family protein	GTP binding Elongation factor Tu family protein; FUNCTIONS IN: calmodulin binding, translation elongation factor activity; INVOLVED IN: response to cadmium ion; LOCATED IN: mitochondrion, nucleolus, plasma membrane, chloroplast, membrane; EXPRESSED IN: 6 plant structures; EXPRESSED DURING: seedling growth; CONTAINS InterPro DOMAIN/s: Translation elongation factor EFTu/EF1A, C-terminal (InterPro:I…	AT1G07920	AT1G07920	1.84631	7.82193e-174	1.54999e-169	AT1G07920	1.9223	1.80283e-274	1.79129e-270	AT1G07920	1.95056	1.41953e-213	8.25876e-211
AT1G74940.1	protein_coding	Protein of unknown function (DUF581)	Protein of unknown function (DUF581); CONTAINS InterPro DOMAIN/s: Protein of unknown function DUF581 (InterPro:IPR007650); BEST Arabidopsis thaliana protein match is: Protein of unknown function (DUF581) (TAIR:AT1G19200.1); Has 483 Blast hits to 483 proteins in 20 species: Archae - 0; Bacteria - 0; Metazoa - 0; Fungi - 0; Plants - 483; Viruses - 0; Other Eukaryotes - 0 (source: NCBI BLink).	AT1G74940	AT1G74940	0.351212	2.59554e-05	0.000206041	AT1G74940	0.507882	1.40944e-09	4.69153e-08	AT1G74940	1.92888	2.48469e-91	3.90076e-89
AT5G44572.1	protein_coding		unknown protein; FUNCTIONS IN: molecular_function unknown; INVOLVED IN: biological_process unknown; LOCATED IN: endomembrane system; Has 7 Blast hits to 7 proteins in 2 species: Archae - 0; Bacteria - 0; Metazoa - 0; Fungi - 0; Plants - 7; Viruses - 0; Other Eukaryotes - 0 (source: NCBI BLink).	AT5G44572	AT5G44572	1.55462	6.57986e-05	0.000457978					AT5G44572	1.92811	9.07103e-07	5.59682e-06
AT3G46130.1	protein_coding	myb domain protein 48	myb domain protein 48 (MYB48); FUNCTIONS IN: DNA binding, sequence-specific DNA binding transcription factor activity; INVOLVED IN: regulation of transcription, DNA-dependent, response to salicylic acid stimulus, regulation of transcription; LOCATED IN: nucleus; EXPRESSED IN: 10 plant structures; EXPRESSED DURING: 7 growth stages; CONTAINS InterPro DOMAIN/s: SANT, DNA-binding (InterPro:IPR001005)…	AT3G46130	AT3G46130	1.01455	6.15469e-08	9.12201e-07	AT3G46130	0.653637	0.000669417	0.00545638	AT3G46130	1.90738	7.69121e-23	2.19222e-21
AT5G59680.1	protein_coding	Leucine-rich repeat protein kinase family protein	Leucine-rich repeat protein kinase family protein; FUNCTIONS IN: kinase activity; INVOLVED IN: protein amino acid phosphorylation; LOCATED IN: endomembrane system; EXPRESSED IN: 7 plant structures; EXPRESSED DURING: 6 growth stages; CONTAINS InterPro DOMAIN/s: Protein kinase, ATP binding site (InterPro:IPR017441), Protein kinase, catalytic domain (InterPro:IPR000719), Leucine-rich repeat (InterPr…	AT5G59680	AT5G59680	0.46072	0.248575	0.396345	AT5G59680	0.610019	0.146503	0.325323	AT5G59680	1.87089	0.000169138	0.000688535
AT4G31380.1	protein_coding	FPF1-like protein 1	FPF1-like protein 1 (FLP1); FUNCTIONS IN: molecular_function unknown; LOCATED IN: endomembrane system; BEST Arabidopsis thaliana protein match is: flowering promoting factor 1 (TAIR:AT5G24860.1); Has 122 Blast hits to 122 proteins in 14 species: Archae - 0; Bacteria - 0; Metazoa - 0; Fungi - 0; Plants - 122; Viruses - 0; Other Eukaryotes - 0 (source: NCBI BLink).	AT4G31380	AT4G31380	2.21266	9.75368e-09	1.70741e-07					AT4G31380	1.86449	3.89547e-05	0.000180926
AT3G53200.1	protein_coding	myb domain protein 27	myb domain protein 27 (MYB27); CONTAINS InterPro DOMAIN/s: SANT, DNA-binding (InterPro:IPR001005), Homeodomain-like (InterPro:IPR009057), Myb, DNA-binding (InterPro:IPR014778), HTH transcriptional regulator, Myb-type, DNA-binding (InterPro:IPR017930), Homeodomain-related (InterPro:IPR012287), Myb transcription factor (InterPro:IPR015495); BEST Arabidopsis thaliana protein match is: myb domain pro…	AT3G53200	AT3G53200	1.0451	0.000950878	0.00451476	AT3G53200	0.970167	0.0169201	0.0701222	AT3G53200	1.85282	9.17294e-10	8.65283e-09
AT3G50470.1	protein_coding	homolog of RPW8 3	homolog of RPW8 3 (HR3); CONTAINS InterPro DOMAIN/s: Powdery mildew resistance protein, RPW8 domain (InterPro:IPR008808); BEST Arabidopsis thaliana protein match is: homolog of RPW8 2 (TAIR:AT3G50460.1); Has 133 Blast hits to 132 proteins in 16 species: Archae - 0; Bacteria - 0; Metazoa - 2; Fungi - 2; Plants - 123; Viruses - 0; Other Eukaryotes - 6 (source: NCBI BLink).	AT3G50470	AT3G50470	1.16981	6.13371e-05	0.000430402	AT3G50470	0.924234	0.00430441	0.0243349	AT3G50470	1.83491	7.69466e-14	1.12331e-12
AT5G53490.3	protein_coding	Tetratricopeptide repeat (TPR)-like superfamily protein	Tetratricopeptide repeat (TPR)-like superfamily protein; FUNCTIONS IN: molecular_function unknown; INVOLVED IN: biological_process unknown; LOCATED IN: chloroplast thylakoid lumen; EXPRESSED IN: 22 plant structures; EXPRESSED DURING: 13 growth stages; CONTAINS InterPro DOMAIN/s: Pentapeptide repeat (InterPro:IPR001646); BEST Arabidopsis thaliana protein match is: Pentapeptide repeat-containing pr…	AT5G53490	AT5G53490	1.91883	7.34964e-11	1.87439e-09	AT5G53490	0.993101	0.00315203	0.0190676	AT5G53490	1.82164	1.74596e-10	1.80255e-09
AT3G02620.1	protein_coding	Plant stearoyl-acyl-carrier-protein desaturase family protein	Plant stearoyl-acyl-carrier-protein desaturase family protein; FUNCTIONS IN: acyl-[acyl-carrier-protein] desaturase activity, oxidoreductase activity, transition metal ion binding; INVOLVED IN: oxidation reduction, fatty acid metabolic process, fatty acid biosynthetic process; CONTAINS InterPro DOMAIN/s: Ribonucleotide reductase-related (InterPro:IPR012348), Fatty acid desaturase, type 2 (InterPr…	AT3G02620	AT3G02620	0.424889	0.0110645	0.0350134	AT3G02620	0.656162	1.01517e-08	2.94072e-07	AT3G02620	1.81596	2.75769e-28	1.0351e-26
AT3G55700.1	protein_coding	UDP-Glycosyltransferase superfamily protein	UDP-Glycosyltransferase superfamily protein; FUNCTIONS IN: UDP-glycosyltransferase activity, transferase activity, transferring glycosyl groups; INVOLVED IN: metabolic process; LOCATED IN: cellular_component unknown; EXPRESSED IN: 9 plant structures; EXPRESSED DURING: 4 anthesis, C globular stage, petal differentiation and expansion stage; CONTAINS InterPro DOMAIN/s: UDP-glucuronosyl/UDP-glucosyl…	AT3G55700									AT3G55700	1.8037	7.19464e-06	3.82059e-05
AT2G43535.1	protein_coding	Scorpion toxin-like knottin superfamily protein	Scorpion toxin-like knottin superfamily protein; FUNCTIONS IN: ion channel inhibitor activity; INVOLVED IN: defense response; LOCATED IN: endomembrane system, extracellular region; EXPRESSED IN: 20 plant structures; EXPRESSED DURING: 13 growth stages; CONTAINS InterPro DOMAIN/s: Scorpion long chain toxin (InterPro:IPR002061), Knottin (InterPro:IPR003614); BEST Arabidopsis thaliana protein match i…	AT2G43535	AT2G43535	1.07814	1.56769e-09	3.14426e-08	AT2G43535	0.571172	0.000838162	0.00657965	AT2G43535	1.80124	1.33811e-30	5.45754e-29
AT1G61750.1	protein_coding	Receptor-like protein kinase-related family protein	Receptor-like protein kinase-related family protein; FUNCTIONS IN: molecular_function unknown; INVOLVED IN: biological_process unknown; LOCATED IN: endomembrane system; EXPRESSED IN: root; CONTAINS InterPro DOMAIN/s: Protein of unknown function DUF26 (InterPro:IPR002902); BEST Arabidopsis thaliana protein match is: Receptor-like protein kinase-related family protein (TAIR:AT1G63590.1); Has 1543 B…	AT1G61750									AT1G61750	1.80048	0.000312341	0.00119806
AT4G32480.1	protein_coding	Protein of unknown function (DUF506)	Protein of unknown function (DUF506) ; FUNCTIONS IN: molecular_function unknown; INVOLVED IN: biological_process unknown; LOCATED IN: cellular_component unknown; EXPRESSED IN: cultured cell; CONTAINS InterPro DOMAIN/s: Protein of unknown function DUF506, plant (InterPro:IPR006502); BEST Arabidopsis thaliana protein match is: Protein of unknown function (DUF506) (TAIR:AT2G20670.1); Has 1807 Blast …	AT4G32480	AT4G32480	0.625591	1.7207e-13	6.54459e-12	AT4G32480	0.331749	0.000122459	0.00130413	AT4G32480	1.79925	3.36765e-34	1.57857e-32
AT2G47560.1	protein_coding	RING/U-box superfamily protein	RING/U-box superfamily protein; FUNCTIONS IN: zinc ion binding; EXPRESSED IN: root, pedicel; EXPRESSED DURING: 4 anthesis; CONTAINS InterPro DOMAIN/s: Zinc finger, RING-type (InterPro:IPR001841), Zinc finger, C3HC4 RING-type (InterPro:IPR018957); BEST Arabidopsis thaliana protein match is: AtL5 (TAIR:AT3G62690.1); Has 10475 Blast hits to 10453 proteins in 314 species: Archae - 0; Bacteria - 0; Me…	AT2G47560	AT2G47560	-1.43612	1.07614e-06	1.21301e-05	AT2G47560	1.42937	3.7117e-11	1.56934e-09	AT2G47560	1.78019	8.27881e-25	2.62021e-23
AT3G26510.1	protein_coding	Octicosapeptide/Phox/Bem1p family protein	Octicosapeptide/Phox/Bem1p family protein; CONTAINS InterPro DOMAIN/s: Octicosapeptide/Phox/Bem1p (InterPro:IPR000270); BEST Arabidopsis thaliana protein match is: octicosapeptide/Phox/Bem1p (PB1) domain-containing protein (TAIR:AT1G70640.1); Has 35333 Blast hits to 34131 proteins in 2444 species: Archae - 798; Bacteria - 22429; Metazoa - 974; Fungi - 991; Plants - 531; Viruses - 0; Other Eukaryo…	AT3G26510	AT3G26510	1.22194	3.05407e-12	9.65223e-11	AT3G26510	0.468571	4.84137e-06	7.85369e-05	AT3G26510	1.7761	1.00511e-51	7.67647e-50
AT4G27820.1	protein_coding	beta glucosidase 9	beta glucosidase 9 (BGLU9); FUNCTIONS IN: cation binding, hydrolase activity, hydrolyzing O-glycosyl compounds, catalytic activity; INVOLVED IN: carbohydrate metabolic process; LOCATED IN: peroxisome; EXPRESSED IN: 20 plant structures; EXPRESSED DURING: 13 growth stages; CONTAINS InterPro DOMAIN/s: Glycoside hydrolase, family 1 (InterPro:IPR001360), Glycoside hydrolase, family 1, active site (Int…	AT4G27820									AT4G27820	1.77523	2.78608e-05	0.000132828
AT1G65970.1	protein_coding	thioredoxin-dependent peroxidase 2	thioredoxin-dependent peroxidase 2 (TPX2); FUNCTIONS IN: oxidoreductase activity, antioxidant activity; INVOLVED IN: cell redox homeostasis; LOCATED IN: cellular_component unknown; EXPRESSED IN: leaf; CONTAINS InterPro DOMAIN/s: Thioredoxin fold (InterPro:IPR012335), Thioredoxin-like (InterPro:IPR017936), Thioredoxin-like fold (InterPro:IPR012336), Redoxin (InterPro:IPR013740); BEST Arabidopsis t…	AT1G65970	AT1G65970	1.00257	2.28327e-07	2.98255e-06	AT1G65970	-0.267698	0.0862574	0.227238	AT1G65970	1.77273	2.08534e-18	4.47399e-17
AT3G50440.1	protein_coding	methyl esterase 10	methyl esterase 10 (MES10); CONTAINS InterPro DOMAIN/s: Alpha/beta hydrolase fold-1 (InterPro:IPR000073); BEST Arabidopsis thaliana protein match is: methyl esterase 1 (TAIR:AT2G23620.1); Has 1602 Blast hits to 1600 proteins in 360 species: Archae - 4; Bacteria - 838; Metazoa - 1; Fungi - 25; Plants - 612; Viruses - 0; Other Eukaryotes - 122 (source: NCBI BLink).	AT3G50440	AT3G50440	0.948497	0.0295022	0.0773403					AT3G50440	1.76233	3.79093e-07	2.49048e-06
AT2G02700.1	protein_coding	Cysteine/Histidine-rich C1 domain family protein	Cysteine/Histidine-rich C1 domain family protein; FUNCTIONS IN: zinc ion binding; LOCATED IN: cellular_component unknown; CONTAINS InterPro DOMAIN/s: DC1 (InterPro:IPR004146), Zinc finger, PHD-type (InterPro:IPR001965), C1-like (InterPro:IPR011424); BEST Arabidopsis thaliana protein match is: Cysteine/Histidine-rich C1 domain family protein (TAIR:AT2G02680.1); Has 1502 Blast hits to 579 proteins …	AT2G02700	AT2G02700	0.657241	0.0910124	0.185871	AT2G02700	0.91895	0.0120286	0.0540188	AT2G02700	1.75438	3.95243e-07	2.59056e-06
AT2G22980.1	protein_coding	serine carboxypeptidase-like 13	serine carboxypeptidase-like 13 (SCPL13); FUNCTIONS IN: serine-type carboxypeptidase activity; INVOLVED IN: proteolysis; LOCATED IN: endomembrane system; EXPRESSED IN: 23 plant structures; EXPRESSED DURING: 13 growth stages; CONTAINS InterPro DOMAIN/s: Peptidase S10, serine carboxypeptidase (InterPro:IPR001563); BEST Arabidopsis thaliana protein match is: serine carboxypeptidase-like 11 (TAIR:AT2…	AT2G22980	AT2G22980	1.84501	1.31477e-42	4.91574e-40	AT2G22980	0.771075	1.59092e-07	3.63807e-06	AT2G22980	1.74933	7.91574e-36	3.94411e-34
AT1G11580.1	protein_coding	methylesterase PCR A	methylesterase PCR A (PMEPCRA); FUNCTIONS IN: enzyme inhibitor activity, pectinesterase activity; INVOLVED IN: cell wall modification; LOCATED IN: cell wall, plasma membrane, plant-type cell wall; EXPRESSED IN: 25 plant structures; EXPRESSED DURING: 13 growth stages; CONTAINS InterPro DOMAIN/s: Pectinesterase, active site (InterPro:IPR018040), Pectin lyase fold/virulence factor (InterPro:IPR01105…	AT1G11580	AT1G11580	0.126006	0.00506355	0.0183491	AT1G11580	0.568748	1.04641e-28	2.33643e-26	AT1G11580	1.73548	2.50996e-172	1.05637e-169
AT3G09922.1	protein_coding	induced by phosphate starvation1	INDUCED BY PHOSPHATE STARVATION1 (IPS1); Has 0 Blast hits to 0 proteins in 0 species (source: NCBI BLink).	AT3G09922	AT3G09922	0.690885	0.0607052	0.135511	AT3G09922	0.765689	0.0290766	0.105037	AT3G09922	1.73517	7.25701e-10	6.94489e-09
AT1G70260.1	protein_coding	nodulin MtN21 /EamA-like transporter family protein	nodulin MtN21 /EamA-like transporter family protein; FUNCTIONS IN: molecular_function unknown; LOCATED IN: endomembrane system, membrane; CONTAINS InterPro DOMAIN/s: Protein of unknown function DUF6, transmembrane (InterPro:IPR000620); BEST Arabidopsis thaliana protein match is: Nodulin MtN21 /EamA-like transporter family protein (TAIR:AT1G60050.1); Has 1237 Blast hits to 1229 proteins in 44 spec…	AT1G70260	AT1G70260	-1.1805	0.00022998	0.00135472	AT1G70260	1.82916	1.21791e-09	4.10208e-08	AT1G70260	1.7141	5.99092e-24	1.8065e-22
AT1G65845.1	protein_coding		unknown protein; FUNCTIONS IN: molecular_function unknown; INVOLVED IN: biological_process unknown; LOCATED IN: endomembrane system; Has 9 Blast hits to 9 proteins in 2 species: Archae - 0; Bacteria - 0; Metazoa - 0; Fungi - 0; Plants - 9; Viruses - 0; Other Eukaryotes - 0 (source: NCBI BLink).	AT1G65845	AT1G65845	1.34284	4.61372e-25	5.54093e-23	AT1G65845	0.325471	0.00147618	0.0102749	AT1G65845	1.71333	9.50295e-90	1.42408e-87
AT2G36690.1	protein_coding	2-oxoglutarate (2OG) and Fe(II)-dependent oxygenase superfamily protein	2-oxoglutarate (2OG) and Fe(II)-dependent oxygenase superfamily protein; FUNCTIONS IN: oxidoreductase activity, acting on paired donors, with incorporation or reduction of molecular oxygen, 2-oxoglutarate as one donor, and incorporation of one atom each of oxygen into both donors, oxidoreductase activity; INVOLVED IN: biosynthetic process; LOCATED IN: cellular_component unknown; EXPRESSED IN: hyp…	AT2G36690	AT2G36690	0.573105	0.0130247	0.039873	AT2G36690	0.781551	0.0123324	0.0550717	AT2G36690	1.69761	3.12191e-20	7.62401e-19
AT1G30720.1	protein_coding	FAD-binding Berberine family protein	FAD-binding Berberine family protein; FUNCTIONS IN: electron carrier activity, oxidoreductase activity, FAD binding, catalytic activity; LOCATED IN: endomembrane system; CONTAINS InterPro DOMAIN/s: FAD-binding, type 2 (InterPro:IPR016166), Berberine/berberine-like (InterPro:IPR012951), FAD linked oxidase, N-terminal (InterPro:IPR006094); BEST Arabidopsis thaliana protein match is: FAD-binding Ber…	AT1G30720	AT1G30720	1.00117	3.41159e-14	1.42025e-12	AT1G30720	0.0261374	0.825059	0.908818	AT1G30720	1.67138	1.13443e-17	2.33508e-16
AT1G08115.1	small_nuclear_rna	snRNA	gi|22293581|emb|AJ505685.1|ATH505685 Arabidopsis putative U1a snRNA (U1asnRNA gene), 5' end incomplete, At5g05684	AT1G08115	AT1G08115	1.04668			AT1G08115	1.08264	0.00120461	0.00876852	AT1G08115	1.66542	0.00182237	0.00580674
AT1G77380.1	protein_coding	amino acid permease 3	amino acid permease 3 (AAP3); CONTAINS InterPro DOMAIN/s: Amino acid transporter, transmembrane (InterPro:IPR013057); BEST Arabidopsis thaliana protein match is: amino acid permease 2 (TAIR:AT5G09220.1); Has 2346 Blast hits to 2332 proteins in 227 species: Archae - 0; Bacteria - 15; Metazoa - 394; Fungi - 322; Plants - 1373; Viruses - 0; Other Eukaryotes - 242 (source: NCBI BLink).	AT1G77380	AT1G77380	0.47678	0.000506171	0.00265211	AT1G77380	0.814135	3.72321e-06	6.22792e-05	AT1G77380	1.6624	1.91469e-42	1.17622e-40
AT3G46400.1	protein_coding	Leucine-rich repeat protein kinase family protein	Leucine-rich repeat protein kinase family protein; FUNCTIONS IN: kinase activity; INVOLVED IN: protein amino acid phosphorylation; LOCATED IN: endomembrane system; EXPRESSED IN: sperm cell, root; CONTAINS InterPro DOMAIN/s: Protein kinase, ATP binding site (InterPro:IPR017441), Serine/threonine-protein kinase domain (InterPro:IPR002290), Serine-threonine/tyrosine-protein kinase (InterPro:IPR00124…	AT3G46400	AT3G46400	0.999787	6.68332e-05	0.000464201	AT3G46400	0.366316	0.174874	0.365575	AT3G46400	1.66007	4.53798e-19	1.01088e-17
AT3G50010.1	protein_coding	Cysteine/Histidine-rich C1 domain family protein	Cysteine/Histidine-rich C1 domain family protein; FUNCTIONS IN: zinc ion binding; LOCATED IN: cellular_component unknown; EXPRESSED IN: stem, root, leaf; EXPRESSED DURING: LP.04 four leaves visible; CONTAINS InterPro DOMAIN/s: Zinc finger, RING-type (InterPro:IPR001841), DC1 (InterPro:IPR004146), Zinc finger, PHD-type (InterPro:IPR001965), C1-like (InterPro:IPR011424); BEST Arabidopsis thaliana p…	AT3G50010	AT3G50010	0.696762	0.000204463	0.00122184	AT3G50010	0.590056	0.00326448	0.0196088	AT3G50010	1.65323	1.90517e-24	5.95358e-23
AT3G11930.3	protein_coding	Adenine nucleotide alpha hydrolases-like superfamily protein	Adenine nucleotide alpha hydrolases-like superfamily protein; FUNCTIONS IN: molecular_function unknown; INVOLVED IN: response to stress; LOCATED IN: cellular_component unknown; EXPRESSED IN: 18 plant structures; EXPRESSED DURING: 9 growth stages; CONTAINS InterPro DOMAIN/s: UspA (InterPro:IPR006016), Rossmann-like alpha/beta/alpha sandwich fold (InterPro:IPR014729), Universal stress protein A (In…	AT3G11930	AT3G11930	0.745233	6.8716e-20	5.08088e-18	AT3G11930	0.51943	8.80247e-18	7.67205e-16	AT3G11930	1.63426	1.728e-51	1.30791e-49
AT1G33050.1	protein_coding		unknown protein; FUNCTIONS IN: molecular_function unknown; INVOLVED IN: biological_process unknown; LOCATED IN: cellular_component unknown; EXPRESSED IN: 25 plant structures; EXPRESSED DURING: 15 growth stages; BEST Arabidopsis thaliana protein match is: unknown protein (TAIR:AT4G10470.1); Has 531 Blast hits to 229 proteins in 83 species: Archae - 0; Bacteria - 197; Metazoa - 59; Fungi - 50; Plan…	AT1G33050	AT1G33050	0.377508	1.35718e-07	1.86763e-06	AT1G33050	0.459823	1.52581e-15	1.06764e-13	AT1G33050	1.62464	3.82859e-77	4.88602e-75
AT5G54960.1	protein_coding	pyruvate decarboxylase-2	pyruvate decarboxylase-2 (PDC2); FUNCTIONS IN: pyruvate decarboxylase activity, magnesium ion binding, carboxy-lyase activity, thiamin pyrophosphate binding, catalytic activity; INVOLVED IN: response to hypoxia; LOCATED IN: cellular_component unknown; EXPRESSED IN: 24 plant structures; EXPRESSED DURING: 13 growth stages; CONTAINS InterPro DOMAIN/s: Thiamine pyrophosphate enzyme, central domain (I…	AT5G54960	AT5G54960	0.140012	0.0570333	0.129059	AT5G54960	0.427234	1.90465e-09	6.17441e-08	AT5G54960	1.61582	2.10833e-70	2.35621e-68
AT2G05400.1	protein_coding	Ubiquitin-specific protease family C19-related protein	Ubiquitin-specific protease family C19-related protein; BEST Arabidopsis thaliana protein match is: TRAF-like family protein (TAIR:AT2G05410.1); Has 328 Blast hits to 301 proteins in 8 species: Archae - 0; Bacteria - 0; Metazoa - 0; Fungi - 0; Plants - 324; Viruses - 0; Other Eukaryotes - 4 (source: NCBI BLink).	AT2G05400	AT2G05400	1.41909	0.000425132	0.00228304					AT2G05400	1.61499	6.53314e-05	0.000289304
AT2G17036.1	protein_coding	F-box family protein with a domain of unknown function (DUF295)	CONTAINS InterPro DOMAIN/s: F-box domain, cyclin-like (InterPro:IPR001810), Protein of unknown function DUF295 (InterPro:IPR005174); BEST Arabidopsis thaliana protein match is: F-box family protein with a domain of unknown function (DUF295) (TAIR:AT2G17030.1); Has 325 Blast hits to 323 proteins in 11 species: Archae - 0; Bacteria - 0; Metazoa - 0; Fungi - 0; Plants - 325; Viruses - 0; Other Eukar…	AT2G17036	AT2G17036	0.530423	0.0820478	0.171197	AT2G17036	0.614916	0.0454608	0.145719	AT2G17036	1.60516	2.30062e-08	1.83281e-07
AT2G38380.1	protein_coding	Peroxidase superfamily protein	Peroxidase superfamily protein; FUNCTIONS IN: peroxidase activity, heme binding; INVOLVED IN: response to zinc ion, response to salt stress; LOCATED IN: plant-type cell wall; EXPRESSED IN: stem, root; CONTAINS InterPro DOMAIN/s: Haem peroxidase (InterPro:IPR010255), Plant peroxidase (InterPro:IPR000823), Peroxidases heam-ligand binding site (InterPro:IPR019793), Peroxidase, active site (InterPro:…	AT2G38380	AT2G38380	0.105478	0.154175	0.277209	AT2G38380	0.411214	0.00667687	0.0343293	AT2G38380	1.59812	1.20734e-82	1.64706e-80
AT3G27770.1	protein_coding		unknown protein; FUNCTIONS IN: molecular_function unknown; INVOLVED IN: biological_process unknown; LOCATED IN: endomembrane system; EXPRESSED IN: 22 plant structures; EXPRESSED DURING: 13 growth stages; BEST Arabidopsis thaliana protein match is: unknown protein (TAIR:AT5G62960.1); Has 158 Blast hits to 157 proteins in 21 species: Archae - 0; Bacteria - 0; Metazoa - 13; Fungi - 0; Plants - 141; …	AT3G27770	AT3G27770	0.236751	1.89106e-08	3.12537e-07	AT3G27770	0.292637	8.6781e-10	2.96818e-08	AT3G27770	1.5938	4.13498e-94	6.81616e-92
AT4G30370.1	protein_coding	RING/U-box superfamily protein	RING/U-box superfamily protein; FUNCTIONS IN: zinc ion binding; INVOLVED IN: response to chitin; CONTAINS InterPro DOMAIN/s: Zinc finger, RING-type (InterPro:IPR001841), Zinc finger, C3HC4 RING-type (InterPro:IPR018957); BEST Arabidopsis thaliana protein match is: RING/U-box superfamily protein (TAIR:AT2G18670.1); Has 7837 Blast hits to 7816 proteins in 262 species: Archae - 0; Bacteria - 0; Meta…	AT4G30370	AT4G30370	0.397247	0.00659637	0.022852	AT4G30370	0.547404	0.000121449	0.00129477	AT4G30370	1.58661	2.53329e-32	1.1062e-30
AT1G64720.1	protein_coding	Polyketide cyclase/dehydrase and lipid transport superfamily protein	CP5; FUNCTIONS IN: molecular_function unknown; INVOLVED IN: biological_process unknown; LOCATED IN: vacuole; EXPRESSED IN: 23 plant structures; EXPRESSED DURING: 15 growth stages; CONTAINS InterPro DOMAIN/s: Lipid-binding START (InterPro:IPR002913); BEST Arabidopsis thaliana protein match is: Polyketide cyclase/dehydrase and lipid transport superfamily protein (TAIR:AT5G54170.1); Has 365 Blast hi…	AT1G64720	AT1G64720	0.730875	1.50958e-35	3.69306e-33	AT1G64720	0.219835	5.5432e-06	8.84774e-05	AT1G64720	1.5848	1.40541e-105	2.67311e-103
AT3G14260.1	protein_coding	Protein of unknown function (DUF567)	Protein of unknown function (DUF567); CONTAINS InterPro DOMAIN/s: Protein of unknown function DUF567 (InterPro:IPR007612); BEST Arabidopsis thaliana protein match is: Protein of unknown function (DUF567) (TAIR:AT1G53890.1); Has 295 Blast hits to 292 proteins in 13 species: Archae - 0; Bacteria - 0; Metazoa - 0; Fungi - 0; Plants - 295; Viruses - 0; Other Eukaryotes - 0 (source: NCBI BLink).	AT3G14260	AT3G14260	-0.111798	0.504829	0.648244	AT3G14260	1.15164	3.51925e-06	5.95188e-05	AT3G14260	1.58235	1.13243e-18	2.47247e-17
AT4G01060.1	protein_coding	CAPRICE-like MYB3	CAPRICE-like MYB3 (CPL3); CONTAINS InterPro DOMAIN/s: SANT, DNA-binding (InterPro:IPR001005), Homeodomain-like (InterPro:IPR009057), Myb, DNA-binding (InterPro:IPR014778), Homeodomain-related (InterPro:IPR012287), MYB-like (InterPro:IPR017877), Myb transcription factor (InterPro:IPR015495); BEST Arabidopsis thaliana protein match is: Homeodomain-like superfamily protein (TAIR:AT2G46410.1); Has 27…	AT4G01060	AT4G01060	-0.182878	0.522419	0.66399	AT4G01060	0.132955	0.678638	0.81973	AT4G01060	1.5778	2.16532e-10	2.2067e-09
AT1G74880.1	protein_coding	NAD(P)H:plastoquinone dehydrogenase complex subunit O	NAD(P)H:plastoquinone dehydrogenase complex subunit O (NDH-O); FUNCTIONS IN: oxidoreductase activity, acting on NADH or NADPH, quinone or similar compound as acceptor; INVOLVED IN: NADH dehydrogenase complex (plastoquinone) assembly; LOCATED IN: chloroplast thylakoid membrane, chloroplast, NAD(P)H dehydrogenase complex (plastoquinone); EXPRESSED IN: 21 plant structures; EXPRESSED DURING: 13 growt…	AT1G74880	AT1G74880	0.969298	0.00192158	0.00822064	AT1G74880	0.349554	0.288744	0.503414	AT1G74880	1.56551	4.29117e-09	3.73279e-08
AT1G11460.1	protein_coding	nodulin MtN21 /EamA-like transporter family protein	nodulin MtN21 /EamA-like transporter family protein; LOCATED IN: membrane; CONTAINS InterPro DOMAIN/s: Protein of unknown function DUF6, transmembrane (InterPro:IPR000620); BEST Arabidopsis thaliana protein match is: nodulin MtN21 /EamA-like transporter family protein (TAIR:AT1G01070.1); Has 2512 Blast hits to 2503 proteins in 352 species: Archae - 22; Bacteria - 1127; Metazoa - 4; Fungi - 2; Pla…	AT1G11460	AT1G11460	0.198437	0.492445	0.637505	AT1G11460	0.00836363	0.979744	0.990518	AT1G11460	1.56382	3.47858e-11	3.9027e-10
AT5G63600.2	protein_coding	flavonol synthase 5	flavonol synthase 5 (FLS5); CONTAINS InterPro DOMAIN/s: Oxoglutarate/iron-dependent oxygenase (InterPro:IPR005123); BEST Arabidopsis thaliana protein match is: flavonol synthase 1 (TAIR:AT5G08640.2); Has 8046 Blast hits to 8010 proteins in 990 species: Archae - 0; Bacteria - 1102; Metazoa - 78; Fungi - 788; Plants - 4868; Viruses - 0; Other Eukaryotes - 1210 (source: NCBI BLink).	AT5G63600	AT5G63600	0.230525	0.00229904	0.00955288	AT5G63600	0.0466503	0.633306	0.791065	AT5G63600	1.5425	2.39297e-52	1.88587e-50
AT5G05440.1	protein_coding	Polyketide cyclase/dehydrase and lipid transport superfamily protein	PYRABACTIN RESISTANCE 1-LIKE 5 (PYL5); CONTAINS InterPro DOMAIN/s: Polyketide cyclase/dehydrase (InterPro:IPR019587); BEST Arabidopsis thaliana protein match is: PYR1-like 6 (TAIR:AT2G40330.1); Has 1807 Blast hits to 1807 proteins in 277 species: Archae - 0; Bacteria - 0; Metazoa - 736; Fungi - 347; Plants - 385; Viruses - 0; Other Eukaryotes - 339 (source: NCBI BLink).	AT5G05440	AT5G05440	0.635426	3.87324e-15	1.80593e-13	AT5G05440	0.62356	4.53875e-18	4.13734e-16	AT5G05440	1.53876	6.86162e-97	1.19061e-94
AT5G65207.1	protein_coding		unknown protein; BEST Arabidopsis thaliana protein match is: unknown protein (TAIR:AT5G10040.1); Has 30201 Blast hits to 17322 proteins in 780 species: Archae - 12; Bacteria - 1396; Metazoa - 17338; Fungi - 3422; Plants - 5037; Viruses - 0; Other Eukaryotes - 2996 (source: NCBI BLink).	AT5G65207	AT5G65207	-0.192208	0.00460241	0.0169708	AT5G65207	0.420322	2.71172e-08	7.28207e-07	AT5G65207	1.53875	3.809e-50	2.77007e-48
AT1G35625.1	protein_coding	RING/U-box superfamily protein	RING/U-box superfamily protein; FUNCTIONS IN: peptidase activity, zinc ion binding; INVOLVED IN: biological_process unknown; LOCATED IN: cellular_component unknown; CONTAINS InterPro DOMAIN/s: Zinc finger, RING-type (InterPro:IPR001841), Zinc finger, C3HC4 RING-type (InterPro:IPR018957); BEST Arabidopsis thaliana protein match is: Protease-associated (PA) RING/U-box zinc finger family protein (TA…	AT1G35625	AT1G35625	1.03948	0.000546722	0.00283164	AT1G35625	0.954433	0.000874665	0.00679489	AT1G35625	1.53729	3.68726e-08	2.85024e-07
AT3G13760.1	protein_coding	Cysteine/Histidine-rich C1 domain family protein	Cysteine/Histidine-rich C1 domain family protein; FUNCTIONS IN: zinc ion binding; LOCATED IN: membrane; EXPRESSED IN: root, leaf; CONTAINS InterPro DOMAIN/s: DC1 (InterPro:IPR004146), Zinc finger, PHD-type (InterPro:IPR001965), C1-like (InterPro:IPR011424); BEST Arabidopsis thaliana protein match is: Cysteine/Histidine-rich C1 domain family protein (TAIR:AT1G35610.1); Has 1382 Blast hits to 598 p…	AT3G13760	AT3G13760	0.464823	0.000136552	0.00086203	AT3G13760	0.875898	1.51248e-20	1.768e-18	AT3G13760	1.53195	3.93088e-77	4.98441e-75
AT5G28145.1	transposable_element_gene	transposable element gene	copia-like retrotransposon family, has a 4.1e-195 P-value blast match to GB:AAA57005 Hopscotch polyprotein (Ty1_Copia-element) (Zea mays)	AT5G28145	AT5G28145	2.24313	2.86649e-26	3.89058e-24	AT5G28145	-0.145985	0.503296	0.696919	AT5G28145	1.5255	1.42583e-15	2.44617e-14
AT2G22122.1	protein_coding		unknown protein; Has 35333 Blast hits to 34131 proteins in 2444 species: Archae - 798; Bacteria - 22429; Metazoa - 974; Fungi - 991; Plants - 531; Viruses - 0; Other Eukaryotes - 9610 (source: NCBI BLink).	AT2G22122	AT2G22122	0.461983	5.36594e-05	0.000383591	AT2G22122	1.03407	1.2558e-07	2.93245e-06	AT2G22122	1.52294	5.02563e-20	1.20208e-18
AT2G17330.1	pseudogene		pseudogene, obtusifoliol 14-alpha demethylase, putative, similar to obtusifoliol 14-alpha demethylase GI:14624983 from (Arabidopsis thaliana); blastp match of 72% identity and 1.9e-177 P-value to GP|27461067|gb|AAL40888.1||AY065641 obtusifoliol-14-demethylase {Nicotiana tabacum}	AT2G17330	AT2G17330	0.509416	0.00440517	0.0163869	AT2G17330	0.669092	0.000829353	0.00653726	AT2G17330	1.52121	4.44093e-21	1.14086e-19
AT5G19550.1	protein_coding	aspartate aminotransferase 2	aspartate aminotransferase 2 (ASP2); FUNCTIONS IN: L-aspartate:2-oxoglutarate aminotransferase activity, copper ion binding; INVOLVED IN: nitrogen compound metabolic process; LOCATED IN: cytosol, cell wall, plasma membrane; EXPRESSED IN: 26 plant structures; EXPRESSED DURING: 14 growth stages; CONTAINS InterPro DOMAIN/s: Aminotransferase, class I/classII (InterPro:IPR004839), Pyridoxal phosphate-…	AT5G19550	AT5G19550	-0.327775	2.82236e-11	7.76339e-10	AT5G19550	0.501754	8.10499e-32	2.0649e-29	AT5G19550	1.51252	2.54527e-104	4.66184e-102
AT3G04420.1	protein_coding	NAC domain containing protein 48	NAC domain containing protein 48 (NAC048); FUNCTIONS IN: sequence-specific DNA binding transcription factor activity; INVOLVED IN: multicellular organismal development, regulation of transcription; LOCATED IN: cellular_component unknown; EXPRESSED IN: stem; CONTAINS InterPro DOMAIN/s: No apical meristem (NAM) protein (InterPro:IPR003441); BEST Arabidopsis thaliana protein match is: NAC domain con…	AT3G04420	AT3G04420	0.842336	0.00231209	0.00960108	AT3G04420	1.21317	4.90708e-07	9.99115e-06	AT3G04420	1.50654	6.26398e-09	5.35008e-08
AT3G20760.1	protein_coding	Nse4, component of Smc5/6 DNA repair complex	Nse4, component of Smc5/6 DNA repair complex; FUNCTIONS IN: molecular_function unknown; INVOLVED IN: biological_process unknown; LOCATED IN: cellular_component unknown; EXPRESSED IN: sperm cell, cotyledon; CONTAINS InterPro DOMAIN/s: Nse4 (InterPro:IPR014854); BEST Arabidopsis thaliana protein match is: Nse4, component of Smc5/6 DNA repair complex (TAIR:AT1G51130.1); Has 305 Blast hits to 304 pro…	AT3G20760	AT3G20760	0.974903			AT3G20760	1.2471	8.66543e-06	0.000131853	AT3G20760	1.5013	0.00502226	0.0142296
AT3G61198.1	other_rna	other RNA		AT3G61198	AT3G61198	1.48388	3.66421e-22	3.55931e-20	AT3G61198	0.730783	1.89169e-06	3.38055e-05	AT3G61198	1.48955	4.39226e-26	1.48012e-24
AT5G53048.1	other_rna	other RNA		AT5G53048									AT5G53048	1.48447	6.91036e-05	0.000304102
AT3G59480.1	protein_coding	pfkB-like carbohydrate kinase family protein	pfkB-like carbohydrate kinase family protein; FUNCTIONS IN: kinase activity, ribokinase activity; INVOLVED IN: D-ribose metabolic process, acetate fermentation, sucrose biosynthetic process, sucrose catabolic process, using beta-fructofuranosidase; LOCATED IN: cellular_component unknown; EXPRESSED IN: 9 plant structures; EXPRESSED DURING: 4 anthesis, C globular stage, petal differentiation and ex…	AT3G59480	AT3G59480	1.48247	7.57622e-32	1.42981e-29	AT3G59480	0.779174	2.03457e-07	4.54281e-06	AT3G59480	1.48176	5.89092e-22	1.59409e-20
AT5G61455.1	small_nuclear_rna	U2.7; snRNA	gi|17666|emb|X06477.1|ATU27 Arabidopsis thaliana U2 RNA gene (U2.7)	AT5G61455	AT5G61455	0.835041	0.0200901	0.056783	AT5G61455	1.20996	4.7804e-06	7.76747e-05	AT5G61455	1.4812	4.84464e-08	3.68017e-07
AT1G09090.1	protein_coding	respiratory burst oxidase homolog B	respiratory burst oxidase homolog B (RBOHB); FUNCTIONS IN: NAD(P)H oxidase activity; INVOLVED IN: response to heat, seed germination, defense response; LOCATED IN: integral to membrane, membrane; EXPRESSED IN: embryo, root; EXPRESSED DURING: imbibition; CONTAINS InterPro DOMAIN/s: Ferredoxin reductase-type FAD-binding domain (InterPro:IPR017927), Cytochrome b245, heavy chain (InterPro:IPR000778),…	AT1G09090	AT1G09090	0.348955	0.000696734	0.0034742	AT1G09090	0.541271	3.23579e-07	6.82607e-06	AT1G09090	1.47929	1.75741e-59	1.67132e-57
AT5G26280.1	protein_coding	TRAF-like family protein	TRAF-like family protein; FUNCTIONS IN: molecular_function unknown; INVOLVED IN: biological_process unknown; LOCATED IN: membrane; EXPRESSED IN: 8 plant structures; EXPRESSED DURING: seedling growth; CONTAINS InterPro DOMAIN/s: TRAF-like (InterPro:IPR008974), MATH (InterPro:IPR002083); BEST Arabidopsis thaliana protein match is: TRAF-like family protein (TAIR:AT5G26300.1); Has 30201 Blast hits to…	AT5G26280	AT5G26280	0.970776	3.8001e-43	1.56881e-40	AT5G26280	0.432021	7.61075e-10	2.63028e-08	AT5G26280	1.47698	4.31992e-79	5.65909e-77
AT3G23170.1	protein_coding		unknown protein; BEST Arabidopsis thaliana protein match is: unknown protein (TAIR:AT4G14450.1); Has 74 Blast hits to 74 proteins in 6 species: Archae - 0; Bacteria - 0; Metazoa - 0; Fungi - 0; Plants - 74; Viruses - 0; Other Eukaryotes - 0 (source: NCBI BLink).	AT3G23170	AT3G23170	-0.0652253	0.520661	0.66235	AT3G23170	-0.184977	0.169683	0.358451	AT3G23170	1.444	8.88887e-34	4.10819e-32
AT5G02200.1	protein_coding	far-red-elongated hypocotyl1-like	far-red-elongated hypocotyl1-like (FHL); BEST Arabidopsis thaliana protein match is: far-red elongated hypocotyl 1 (TAIR:AT2G37678.1); Has 27 Blast hits to 27 proteins in 6 species: Archae - 0; Bacteria - 0; Metazoa - 0; Fungi - 0; Plants - 27; Viruses - 0; Other Eukaryotes - 0 (source: NCBI BLink).	AT5G02200	AT5G02200	0.969661	3.38728e-08	5.28107e-07	AT5G02200	0.848195	6.4587e-06	0.000100902	AT5G02200	1.44208	6.28866e-16	1.10771e-14
AT3G18450.1	protein_coding	PLAC8 family protein	PLAC8 family protein; CONTAINS InterPro DOMAIN/s: Protein of unknown function Cys-rich (InterPro:IPR006461); BEST Arabidopsis thaliana protein match is: PLAC8 family protein (TAIR:AT3G18460.1); Has 593 Blast hits to 592 proteins in 66 species: Archae - 0; Bacteria - 0; Metazoa - 68; Fungi - 27; Plants - 497; Viruses - 0; Other Eukaryotes - 1 (source: NCBI BLink).	AT3G18450	AT3G18450	0.0503543	0.850936	0.908667	AT3G18450	0.620494	0.0110786	0.0507148	AT3G18450	1.43535	2.9236e-08	2.29582e-07
AT3G45290.1	protein_coding	Seven transmembrane MLO family protein	MILDEW RESISTANCE LOCUS O 3 (MLO3); FUNCTIONS IN: calmodulin binding; INVOLVED IN: cell death, defense response; LOCATED IN: integral to membrane, plasma membrane; EXPRESSED IN: 29 plant structures; EXPRESSED DURING: 14 growth stages; CONTAINS InterPro DOMAIN/s: Mlo-related protein (InterPro:IPR004326); BEST Arabidopsis thaliana protein match is: Seven transmembrane MLO family protein (TAIR:AT2G3…	AT3G45290	AT3G45290	1.88297	5.21124e-18	3.26791e-16	AT3G45290	0.228088	0.335374	0.551072	AT3G45290	1.43444	8.98125e-11	9.62395e-10
AT1G13540.1	protein_coding	Protein of unknown function (DUF1262)	Protein of unknown function (DUF1262); CONTAINS InterPro DOMAIN/s: Protein of unknown function DUF1262 (InterPro:IPR010683); BEST Arabidopsis thaliana protein match is: Protein of unknown function (DUF1262) (TAIR:AT1G13510.1); Has 101 Blast hits to 94 proteins in 9 species: Archae - 0; Bacteria - 0; Metazoa - 0; Fungi - 0; Plants - 101; Viruses - 0; Other Eukaryotes - 0 (source: NCBI BLink).	AT1G13540	AT1G13540	1.22448	1.04031e-09	2.17227e-08	AT1G13540	0.78606	0.00247346	0.0156388	AT1G13540	1.43083	3.43041e-11	3.85332e-10
AT5G06690.2	protein_coding	WCRKC thioredoxin 1	WCRKC thioredoxin 1 (WCRKC1); INVOLVED IN: cell redox homeostasis; EXPRESSED IN: 22 plant structures; EXPRESSED DURING: 13 growth stages; CONTAINS InterPro DOMAIN/s: Thioredoxin fold (InterPro:IPR012335), Thioredoxin, core (InterPro:IPR015467), Thioredoxin domain (InterPro:IPR013766), Thioredoxin-like fold (InterPro:IPR012336); BEST Arabidopsis thaliana protein match is: WCRKC thioredoxin 2 (TAIR…	AT5G06690	AT5G06690	2.01162	2.55439e-07	3.3062e-06					AT5G06690	1.42975	0.00038886	0.0014527
AT2G13360.1	protein_coding	alanine:glyoxylate aminotransferase	alanine:glyoxylate aminotransferase (AGT); FUNCTIONS IN: serine-pyruvate transaminase activity, serine-glyoxylate transaminase activity, alanine-glyoxylate transaminase activity; INVOLVED IN: photorespiration; LOCATED IN: in 6 components; EXPRESSED IN: 23 plant structures; EXPRESSED DURING: 14 growth stages; CONTAINS InterPro DOMAIN/s: Pyridoxal phosphate-dependent transferase, major domain (Inte…	AT2G13360	AT2G13360	1.95104	2.82855e-26	3.86555e-24	AT2G13360	0.356093	0.181108	0.373376	AT2G13360	1.41228	6.23245e-14	9.2003e-13
AT1G47960.1	protein_coding	cell wall / vacuolar inhibitor of fructosidase 1	cell wall / vacuolar inhibitor of fructosidase 1 (C/VIF1); FUNCTIONS IN: enzyme inhibitor activity, pectinesterase inhibitor activity, pectinesterase activity; INVOLVED IN: biological_process unknown; LOCATED IN: cell wall; EXPRESSED IN: 22 plant structures; EXPRESSED DURING: 13 growth stages; CONTAINS InterPro DOMAIN/s: Pectinesterase inhibitor (InterPro:IPR006501); BEST Arabidopsis thaliana pro…	AT1G47960	AT1G47960	0.260082	0.0229622	0.0631707	AT1G47960	0.423378	4.27559e-06	6.99872e-05	AT1G47960	1.40631	7.14112e-24	2.14028e-22
AT5G41471.1	small_nucleolar_rna	SNOR108; snoRNA		AT5G41471	AT5G41471	0.462576	0.435292	0.585908	AT5G41471	1.34636	1.89083e-06	3.38055e-05	AT5G41471	1.40248	0.0110065	0.0282826
AT5G38100.1	protein_coding	S-adenosyl-L-methionine-dependent methyltransferases superfamily protein	S-adenosyl-L-methionine-dependent methyltransferases superfamily protein; FUNCTIONS IN: methyltransferase activity; INVOLVED IN: biological_process unknown; LOCATED IN: cellular_component unknown; CONTAINS InterPro DOMAIN/s: SAM dependent carboxyl methyltransferase (InterPro:IPR005299); BEST Arabidopsis thaliana protein match is: S-adenosyl-L-methionine-dependent methyltransferases superfamily pr…	AT5G38100	AT5G38100	0.56458	1.54988e-05	0.000130914	AT5G38100	0.601132	8.5922e-06	0.000130914	AT5G38100	1.39966	7.58599e-19	1.67476e-17
AT3G27490.1	protein_coding	Cysteine/Histidine-rich C1 domain family protein	Cysteine/Histidine-rich C1 domain family protein; FUNCTIONS IN: zinc ion binding; INVOLVED IN: biological_process unknown; LOCATED IN: cellular_component unknown; CONTAINS InterPro DOMAIN/s: DC1 (InterPro:IPR004146), Zinc finger, PHD-type (InterPro:IPR001965), C1-like (InterPro:IPR011424); BEST Arabidopsis thaliana protein match is: Cysteine/Histidine-rich C1 domain family protein (TAIR:AT3G27480…	AT3G27490	AT3G27490	1.02278	4.76826e-05	0.000347509	AT3G27490	0.639406	0.0198623	0.0792737	AT3G27490	1.38741	1.07481e-09	1.00667e-08
AT1G29180.1	protein_coding	Cysteine/Histidine-rich C1 domain family protein	Cysteine/Histidine-rich C1 domain family protein; CONTAINS InterPro DOMAIN/s: DC1 (InterPro:IPR004146), C1-like (InterPro:IPR011424); BEST Arabidopsis thaliana protein match is: Cysteine/Histidine-rich C1 domain family protein (TAIR:AT5G48320.1); Has 1385 Blast hits to 625 proteins in 30 species: Archae - 0; Bacteria - 0; Metazoa - 15; Fungi - 0; Plants - 1354; Viruses - 0; Other Eukaryotes - 16 …	AT1G29180	AT1G29180	0.778241	0.00857579	0.0284344	AT1G29180	0.782486	0.00627243	0.0326897	AT1G29180	1.38319	1.09624e-07	7.84261e-07
AT2G15960.1	protein_coding		unknown protein; Has 14 Blast hits to 14 proteins in 5 species: Archae - 0; Bacteria - 0; Metazoa - 0; Fungi - 0; Plants - 14; Viruses - 0; Other Eukaryotes - 0 (source: NCBI BLink).	AT2G15960	AT2G15960	0.618336	2.60359e-05	0.000206371	AT2G15960	0.286462	0.0305954	0.109096	AT2G15960	1.37485	4.9911e-34	2.32303e-32
AT5G34871.1	other_rna	other RNA		AT5G34871	AT5G34871	0.951793	0.0321096	0.082828	AT5G34871	1.27993	0.00195899	0.0129504	AT5G34871	1.36899	0.000618697	0.0022103
AT4G37030.1	protein_coding		unknown protein; FUNCTIONS IN: molecular_function unknown; INVOLVED IN: biological_process unknown; LOCATED IN: endomembrane system; BEST Arabidopsis thaliana protein match is: unknown protein (TAIR:AT4G12680.1); Has 101 Blast hits to 99 proteins in 12 species: Archae - 0; Bacteria - 0; Metazoa - 0; Fungi - 0; Plants - 101; Viruses - 0; Other Eukaryotes - 0 (source: NCBI BLink).	AT4G37030	AT4G37030	-0.682825	3.30892e-06	3.33348e-05	AT4G37030	0.0192986	0.886626	0.942975	AT4G37030	1.36885	1.11204e-28	4.24657e-27
AT4G39404.1	other_rna	other RNA		AT4G39404									AT4G39404	1.36874	0.000133253	0.000555037
AT2G40610.1	protein_coding	expansin A8	expansin A8 (EXPA8); INVOLVED IN: plant-type cell wall modification involved in multidimensional cell growth, syncytium formation, unidimensional cell growth, plant-type cell wall loosening; LOCATED IN: endomembrane system, extracellular region; EXPRESSED IN: 21 plant structures; EXPRESSED DURING: 10 growth stages; CONTAINS InterPro DOMAIN/s: Pollen allergen, N-terminal (InterPro:IPR014734), Rare…	AT2G40610	AT2G40610	1.46941	3.12208e-41	1.06667e-38	AT2G40610	0.367546	0.136543	0.310135	AT2G40610	1.35394	7.73525e-35	3.7411e-33
AT4G21903.1	protein_coding	MATE efflux family protein	MATE efflux family protein; FUNCTIONS IN: antiporter activity, drug transmembrane transporter activity; INVOLVED IN: drug transmembrane transport, transmembrane transport; LOCATED IN: membrane; CONTAINS InterPro DOMAIN/s: Multi antimicrobial extrusion protein MatE (InterPro:IPR002528); BEST Arabidopsis thaliana protein match is: MATE efflux family protein (TAIR:AT4G21910.3); Has 30201 Blast hits …	AT4G21903	AT4G21903	0.588316	0.00192548	0.0082338	AT4G21903	0.784825	0.000181355	0.00181973	AT4G21903	1.35278	5.33342e-17	1.02627e-15
AT2G44370.1	protein_coding	Cysteine/Histidine-rich C1 domain family protein	Cysteine/Histidine-rich C1 domain family protein; CONTAINS InterPro DOMAIN/s: DC1 (InterPro:IPR004146), C1-like (InterPro:IPR011424); BEST Arabidopsis thaliana protein match is: Cysteine/Histidine-rich C1 domain family protein (TAIR:AT2G17740.1); Has 2013 Blast hits to 769 proteins in 36 species: Archae - 0; Bacteria - 0; Metazoa - 13; Fungi - 7; Plants - 1977; Viruses - 0; Other Eukaryotes - 16 …	AT2G44370	AT2G44370	0.488664	3.77675e-05	0.000284779	AT2G44370	0.216296	0.143238	0.320364	AT2G44370	1.35011	4.6664e-39	2.5856e-37
AT2G44798.1	other_rna	other RNA		AT2G44798	AT2G44798	0.0537495	0.816453	0.883944	AT2G44798	-0.306456	0.244729	0.455447	AT2G44798	1.34994	3.9396e-09	3.44363e-08
AT5G48100.1	protein_coding	Laccase/Diphenol oxidase family protein	TRANSPARENT TESTA 10 (TT10); FUNCTIONS IN: copper ion binding, laccase activity; INVOLVED IN: lignin biosynthetic process, response to copper ion, flavonoid biosynthetic process; LOCATED IN: endomembrane system, apoplast; EXPRESSED IN: 8 plant structures; EXPRESSED DURING: L mature pollen stage, M germinated pollen stage, 4 anthesis, seedling growth, seed development stages; CONTAINS InterPro DOM…	AT5G48100	AT5G48100	1.54083	5.99092e-24	6.55889e-22	AT5G48100	0.616184	0.000580885	0.00483187	AT5G48100	1.34831	7.37627e-18	1.53267e-16
AT1G32450.1	protein_coding	nitrate transporter 1.5	nitrate transporter 1.5 (NRT1.5); CONTAINS InterPro DOMAIN/s: Oligopeptide transporter (InterPro:IPR000109), Major facilitator superfamily, general substrate transporter (InterPro:IPR016196); BEST Arabidopsis thaliana protein match is: NITRATE TRANSPORTER 1.8 (TAIR:AT4G21680.1); Has 7755 Blast hits to 7381 proteins in 1434 species: Archae - 0; Bacteria - 3851; Metazoa - 707; Fungi - 433; Plants -…	AT1G32450	AT1G32450	-0.0717718	0.422656	0.573614	AT1G32450	0.53124	1.83425e-10	7.03671e-09	AT1G32450	1.34732	1.2666e-17	2.58561e-16
AT2G44080.1	protein_coding	ARGOS-like	ARGOS-like (ARL); BEST Arabidopsis thaliana protein match is: auxin-regulated gene involved in organ size (TAIR:AT3G59900.1); Has 88 Blast hits to 88 proteins in 12 species: Archae - 0; Bacteria - 0; Metazoa - 0; Fungi - 0; Plants - 88; Viruses - 0; Other Eukaryotes - 0 (source: NCBI BLink).	AT2G44080	AT2G44080	-0.871054	8.18469e-11	2.06609e-09	AT2G44080	0.0564595	0.641219	0.795916	AT2G44080	1.34563	5.55065e-24	1.6763e-22
AT1G02440.1	protein_coding	ADP-ribosylation factor D1A	ADP-ribosylation factor D1A (ARFD1A); FUNCTIONS IN: GTP binding; INVOLVED IN: N-terminal protein myristoylation; LOCATED IN: intracellular; CONTAINS InterPro DOMAIN/s: ADP-ribosylation factor (InterPro:IPR006688), Ras GTPase (InterPro:IPR001806), Small GTPase SAR1-type (InterPro:IPR006687), ARF/SAR superfamily (InterPro:IPR006689); BEST Arabidopsis thaliana protein match is: ADP-ribosylation fact…	AT1G02440	AT1G02440	0.663393	0.0630209	0.139564	AT1G02440	0.630554	0.0667441	0.190293	AT1G02440	1.33743	3.91181e-05	0.000181599
AT5G59080.1	protein_coding		unknown protein; FUNCTIONS IN: molecular_function unknown; INVOLVED IN: response to oxidative stress; LOCATED IN: chloroplast; EXPRESSED IN: 18 plant structures; EXPRESSED DURING: 9 growth stages; BEST Arabidopsis thaliana protein match is: unknown protein (TAIR:AT3G46880.1); Has 1807 Blast hits to 1807 proteins in 277 species: Archae - 0; Bacteria - 0; Metazoa - 736; Fungi - 347; Plants - 385; V…	AT5G59080	AT5G59080	1.10881	1.75349e-14	7.55372e-13	AT5G59080	0.477392	0.000463306	0.00399775	AT5G59080	1.33373	4.10339e-22	1.11803e-20
AT3G26740.1	protein_coding	CCR-like	CCR-like (CCL); FUNCTIONS IN: molecular_function unknown; INVOLVED IN: biological_process unknown; LOCATED IN: chloroplast; EXPRESSED IN: 23 plant structures; EXPRESSED DURING: 13 growth stages; CONTAINS InterPro DOMAIN/s: Light regulated Lir1 (InterPro:IPR009856); Has 69 Blast hits to 69 proteins in 23 species: Archae - 0; Bacteria - 0; Metazoa - 0; Fungi - 0; Plants - 69; Viruses - 0; Other Euk…	AT3G26740	AT3G26740	1.84103	2.58474e-16	1.36222e-14	AT3G26740	0.110411	0.647438	0.799667	AT3G26740	1.33321	1.92559e-10	1.9746e-09
AT3G15510.1	protein_coding	NAC domain containing protein 2	NAC domain containing protein 2 (NAC2); FUNCTIONS IN: sequence-specific DNA binding transcription factor activity; INVOLVED IN: multicellular organismal development, regulation of transcription; LOCATED IN: cellular_component unknown; EXPRESSED IN: 13 plant structures; EXPRESSED DURING: LP.06 six leaves visible, LP.04 four leaves visible, 4 anthesis, petal differentiation and expansion stage; CON…	AT3G15510	AT3G15510	0.723328	1.20301e-07	1.68027e-06	AT3G15510	0.384521	0.0132974	0.0583198	AT3G15510	1.32316	4.73815e-24	1.4353e-22
AT3G45390.1	protein_coding	Concanavalin A-like lectin protein kinase family protein	Concanavalin A-like lectin protein kinase family protein; FUNCTIONS IN: kinase activity; INVOLVED IN: protein amino acid phosphorylation; LOCATED IN: endomembrane system; EXPRESSED IN: root; CONTAINS InterPro DOMAIN/s: Legume lectin, beta chain (InterPro:IPR001220), Protein kinase, ATP binding site (InterPro:IPR017441), Serine-threonine/tyrosine-protein kinase (InterPro:IPR001245), Serine/threoni…	AT3G45390	AT3G45390	0.540897	0.0305146	0.0794478	AT3G45390	0.487943	0.0567926	0.170301	AT3G45390	1.30897	4.15605e-10	4.09416e-09
AT1G03610.1	protein_coding	Protein of unknown function (DUF789)	Protein of unknown function (DUF789); CONTAINS InterPro DOMAIN/s: Protein of unknown function DUF789 (InterPro:IPR008507); BEST Arabidopsis thaliana protein match is: Protein of unknown function (DUF789) (TAIR:AT4G03420.1); Has 266 Blast hits to 262 proteins in 19 species: Archae - 0; Bacteria - 0; Metazoa - 0; Fungi - 0; Plants - 263; Viruses - 0; Other Eukaryotes - 3 (source: NCBI BLink).	AT1G03610	AT1G03610	0.0433969	0.551352	0.687534	AT1G03610	0.223032	0.00204396	0.0133875	AT1G03610	1.3089	3.25866e-43	2.04634e-41
AT3G13730.1	protein_coding	cytochrome P450, family 90, subfamily D, polypeptide 1	cytochrome P450, family 90, subfamily D, polypeptide 1 (CYP90D1); FUNCTIONS IN: oxidoreductase activity, acting on paired donors, with incorporation or reduction of molecular oxygen, NADH or NADPH as one donor, and incorporation of one atom of oxygen, oxygen binding; INVOLVED IN: stamen development, petal development, leaf development, brassinosteroid biosynthetic process; LOCATED IN: endomembran…	AT3G13730	AT3G13730	0.596307	7.90413e-08	1.14662e-06	AT3G13730	0.215869	0.0689885	0.194708	AT3G13730	1.30752	5.41979e-32	2.33571e-30
AT3G61060.1	protein_coding	phloem protein 2-A13	phloem protein 2-A13 (PP2-A13); FUNCTIONS IN: carbohydrate binding; INVOLVED IN: N-terminal protein myristoylation, response to wounding; EXPRESSED IN: 24 plant structures; EXPRESSED DURING: 15 growth stages; CONTAINS InterPro DOMAIN/s: F-box domain, cyclin-like (InterPro:IPR001810), F-box domain, Skp2-like (InterPro:IPR022364); BEST Arabidopsis thaliana protein match is: phloem protein 2-A12 (TA…	AT3G61060	AT3G61060	0.543511	2.4372e-10	5.74264e-09	AT3G61060	0.256459	0.00102719	0.00773193	AT3G61060	1.30711	3.21391e-34	1.51367e-32
AT5G49770.1	protein_coding	Leucine-rich repeat protein kinase family protein	Leucine-rich repeat protein kinase family protein; FUNCTIONS IN: protein serine/threonine kinase activity, protein kinase activity, ATP binding; INVOLVED IN: transmembrane receptor protein tyrosine kinase signaling pathway, protein amino acid phosphorylation; LOCATED IN: endomembrane system; EXPRESSED IN: sperm cell, root; CONTAINS InterPro DOMAIN/s: Protein kinase, ATP binding site (InterPro:IPR…	AT5G49770	AT5G49770	-0.0202903	0.937211	0.96166	AT5G49770	1.00042	5.00428e-05	0.000605265	AT5G49770	1.30031	2.60245e-08	2.05587e-07
AT1G55200.1	protein_coding	Protein kinase protein with adenine nucleotide alpha hydrolases-like domain	Protein kinase protein with adenine nucleotide alpha hydrolases-like domain; FUNCTIONS IN: protein tyrosine kinase activity, protein kinase activity, kinase activity, ATP binding; INVOLVED IN: protein amino acid phosphorylation; LOCATED IN: plasma membrane; EXPRESSED IN: 17 plant structures; EXPRESSED DURING: 7 growth stages; CONTAINS InterPro DOMAIN/s: Protein kinase, catalytic domain (InterPro:…	AT1G55200	AT1G55200	-0.173623	0.628386	0.748503	AT1G55200	1.02554	0.000237086	0.00228044	AT1G55200	1.29723	2.79723e-06	1.59491e-05
AT3G27480.1	protein_coding	Cysteine/Histidine-rich C1 domain family protein	Cysteine/Histidine-rich C1 domain family protein; FUNCTIONS IN: molecular_function unknown; INVOLVED IN: intracellular signaling pathway; LOCATED IN: cellular_component unknown; CONTAINS InterPro DOMAIN/s: Protein kinase C-like, phorbol ester/diacylglycerol binding (InterPro:IPR002219), DC1 (InterPro:IPR004146), C1-like (InterPro:IPR011424); BEST Arabidopsis thaliana protein match is: Cysteine/Hi…	AT3G27480	AT3G27480	0.569168	0.0255827	0.0688554	AT3G27480	0.755633	0.00183763	0.0122789	AT3G27480	1.29514	4.25569e-08	3.25655e-07
AT2G18670.1	protein_coding	RING/U-box superfamily protein	RING/U-box superfamily protein; FUNCTIONS IN: zinc ion binding; EXPRESSED IN: 21 plant structures; EXPRESSED DURING: 14 growth stages; CONTAINS InterPro DOMAIN/s: Zinc finger, RING-type (InterPro:IPR001841), Zinc finger, C3HC4 RING-type (InterPro:IPR018957); BEST Arabidopsis thaliana protein match is: RING/U-box superfamily protein (TAIR:AT4G30370.1); Has 8378 Blast hits to 8356 proteins in 272 s…	AT2G18670	AT2G18670	0.277709	0.0173422	0.050389	AT2G18670	0.322965	0.000877487	0.00681416	AT2G18670	1.29435	2.49009e-23	7.28646e-22
AT4G21870.1	protein_coding	HSP20-like chaperones superfamily protein	HSP20-like chaperones superfamily protein; CONTAINS InterPro DOMAIN/s: Heat shock protein Hsp20 (InterPro:IPR002068), HSP20-like chaperone (InterPro:IPR008978); BEST Arabidopsis thaliana protein match is: HSP20-like chaperones superfamily protein (TAIR:AT1G53540.1); Has 2331 Blast hits to 2331 proteins in 523 species: Archae - 47; Bacteria - 802; Metazoa - 2; Fungi - 44; Plants - 1239; Viruses - …	AT4G21870									AT4G21870	1.29119	0.000762617	0.00267613
AT3G50820.1	protein_coding	photosystem II subunit O-2	photosystem II subunit O-2 (PSBO2); FUNCTIONS IN: oxygen evolving activity, poly(U) RNA binding; INVOLVED IN: photosynthesis, light reaction, photoinhibition, photosystem II assembly, photosystem II stabilization, regulation of protein amino acid dephosphorylation; LOCATED IN: in 9 components; EXPRESSED IN: 24 plant structures; EXPRESSED DURING: 14 growth stages; CONTAINS InterPro DOMAIN/s: Photo…	AT3G50820	AT3G50820	0.660323	2.96206e-07	3.80157e-06	AT3G50820	1.02821	2.16909e-27	4.31041e-25	AT3G50820	1.28923	2.04785e-26	7.02054e-25
AT1G27020.1	protein_coding		unknown protein; BEST Arabidopsis thaliana protein match is: unknown protein (TAIR:AT1G27030.1); Has 514 Blast hits to 514 proteins in 175 species: Archae - 0; Bacteria - 311; Metazoa - 0; Fungi - 0; Plants - 65; Viruses - 0; Other Eukaryotes - 138 (source: NCBI BLink).	AT1G27020	AT1G27020	0.462652	0.00393078	0.0149165	AT1G27020	0.533144	0.00113178	0.00837017	AT1G27020	1.2876	3.70952e-19	8.3195e-18
AT4G14630.1	protein_coding	germin-like protein 9	germin-like protein 9 (GLP9); FUNCTIONS IN: manganese ion binding, nutrient reservoir activity; INVOLVED IN: response to salt stress; LOCATED IN: extracellular region, plasma membrane, plant-type vacuole; EXPRESSED IN: stem, hypocotyl, sepal, root, stamen; EXPRESSED DURING: 4 anthesis; CONTAINS InterPro DOMAIN/s: Cupin, RmlC-type (InterPro:IPR011051), Cupin 1 (InterPro:IPR006045), Germin (InterPr…	AT4G14630	AT4G14630	0.187286	0.496952	0.641264	AT4G14630	0.213136	0.476006	0.675049	AT4G14630	1.27975	6.35721e-07	4.02922e-06
AT5G38350.1	protein_coding	Disease resistance protein (NBS-LRR class) family	Disease resistance protein (NBS-LRR class) family; FUNCTIONS IN: ATP binding; INVOLVED IN: apoptosis, defense response; LOCATED IN: cellular_component unknown; EXPRESSED IN: 21 plant structures; EXPRESSED DURING: 10 growth stages; CONTAINS InterPro DOMAIN/s: NB-ARC (InterPro:IPR002182), Leucine-rich repeat (InterPro:IPR001611), Disease resistance protein (InterPro:IPR000767); BEST Arabidopsis tha…	AT5G38350	AT5G38350	0.430411	0.0571386	0.129211	AT5G38350	0.799209	2.86729e-05	0.000370233	AT5G38350	1.27936	2.36169e-11	2.70569e-10
AT1G13610.1	protein_coding	alpha/beta-Hydrolases superfamily protein	alpha/beta-Hydrolases superfamily protein; EXPRESSED IN: cotyledon, hypocotyl, root; CONTAINS InterPro DOMAIN/s: Alpha/beta hydrolase fold-1 (InterPro:IPR000073); BEST Arabidopsis thaliana protein match is: alpha/beta-Hydrolases superfamily protein (TAIR:AT3G30380.2); Has 4490 Blast hits to 4478 proteins in 963 species: Archae - 8; Bacteria - 1669; Metazoa - 672; Fungi - 266; Plants - 333; Viruse…	AT1G13610	AT1G13610	1.26406	6.37856e-05	0.000445558	AT1G13610	0.0419493	0.916096	0.958241	AT1G13610	1.27473	0.00040634	0.00151543
AT1G24575.1	protein_coding		unknown protein; Has 7 Blast hits to 7 proteins in 2 species: Archae - 0; Bacteria - 0; Metazoa - 0; Fungi - 0; Plants - 7; Viruses - 0; Other Eukaryotes - 0 (source: NCBI BLink).	AT1G24575	AT1G24575	0.922345	0.0128293	0.0393965					AT1G24575	1.26972	0.00179322	0.00572402
AT3G23480.1	protein_coding	Cyclopropane-fatty-acyl-phospholipid synthase	Cyclopropane-fatty-acyl-phospholipid synthase; INVOLVED IN: lipid biosynthetic process; LOCATED IN: cellular_component unknown; CONTAINS InterPro DOMAIN/s: Cyclopropane-fatty-acyl-phospholipid/mycolic acid synthase (InterPro:IPR003333); BEST Arabidopsis thaliana protein match is: Cyclopropane-fatty-acyl-phospholipid synthase (TAIR:AT3G23470.1); Has 9503 Blast hits to 9491 proteins in 1576 species…	AT3G23480									AT3G23480	1.26875	0.000671849	0.00238511
AT1G01170.1	protein_coding	Protein of unknown function (DUF1138)	Protein of unknown function (DUF1138); FUNCTIONS IN: molecular_function unknown; INVOLVED IN: response to stress; LOCATED IN: mitochondrion, membrane; EXPRESSED IN: 23 plant structures; EXPRESSED DURING: 13 growth stages; CONTAINS InterPro DOMAIN/s: Protein of unknown function DUF1138 (InterPro:IPR009515); BEST Arabidopsis thaliana protein match is: Protein of unknown function (DUF1138) (TAIR:AT4…	AT1G01170	AT1G01170	0.802713	1.42964e-05	0.0001219	AT1G01170	0.267273	0.201128	0.401634	AT1G01170	1.26649	1.23442e-10	1.29814e-09
AT1G10400.1	protein_coding	UDP-Glycosyltransferase superfamily protein	UDP-Glycosyltransferase superfamily protein; FUNCTIONS IN: UDP-glycosyltransferase activity, transferase activity, transferring glycosyl groups; INVOLVED IN: metabolic process; LOCATED IN: endomembrane system; EXPRESSED IN: root; CONTAINS InterPro DOMAIN/s: UDP-glucuronosyl/UDP-glucosyltransferase (InterPro:IPR002213), Tudor subgroup (InterPro:IPR018351); BEST Arabidopsis thaliana protein match i…	AT1G10400	AT1G10400	0.420702	0.00415381	0.0156397	AT1G10400	0.574745	4.29055e-05	0.000530565	AT1G10400	1.2653	2.77596e-17	5.52427e-16
AT4G36040.1	protein_coding	Chaperone DnaJ-domain superfamily protein	Chaperone DnaJ-domain superfamily protein; FUNCTIONS IN: heat shock protein binding; INVOLVED IN: protein folding, response to stress; LOCATED IN: nucleus; EXPRESSED IN: 24 plant structures; EXPRESSED DURING: 14 growth stages; CONTAINS InterPro DOMAIN/s: Molecular chaperone, heat shock protein, Hsp40, DnaJ (InterPro:IPR015609), Heat shock protein DnaJ, N-terminal (InterPro:IPR001623); BEST Arabid…	AT4G36040	AT4G36040	0.614913	1.95847e-07	2.59419e-06	AT4G36040	0.147971	0.285771	0.500152	AT4G36040	1.24031	3.84951e-22	1.05176e-20
AT4G05150.1	protein_coding	Octicosapeptide/Phox/Bem1p family protein	Octicosapeptide/Phox/Bem1p family protein; FUNCTIONS IN: molecular_function unknown; INVOLVED IN: biological_process unknown; LOCATED IN: cellular_component unknown; EXPRESSED IN: 24 plant structures; EXPRESSED DURING: 13 growth stages; CONTAINS InterPro DOMAIN/s: Octicosapeptide/Phox/Bem1p (InterPro:IPR000270); BEST Arabidopsis thaliana protein match is: Octicosapeptide/Phox/Bem1p family protein…	AT4G05150	AT4G05150	0.336855	1.20682e-07	1.68411e-06	AT4G05150	0.105049	0.143606	0.320789	AT4G05150	1.23558	4.32441e-40	2.46516e-38
AT1G71695.1	protein_coding	Peroxidase superfamily protein	Peroxidase superfamily protein; FUNCTIONS IN: peroxidase activity, heme binding; INVOLVED IN: response to oxidative stress, oxidation reduction; LOCATED IN: cell wall, vacuole, membrane, plant-type cell wall; EXPRESSED IN: 23 plant structures; EXPRESSED DURING: 13 growth stages; CONTAINS InterPro DOMAIN/s: Haem peroxidase (InterPro:IPR010255), Plant peroxidase (InterPro:IPR000823), Peroxidases he…	AT1G71695	AT1G71695	0.699309	3.06062e-16	1.59603e-14	AT1G71695	0.130396	0.162446	0.349177	AT1G71695	1.23342	7.39864e-40	4.19348e-38
AT2G34690.1	protein_coding	Glycolipid transfer protein (GLTP) family protein	ACCELERATED CELL DEATH 11 (ACD11); FUNCTIONS IN: sphingosine transmembrane transporter activity; INVOLVED IN: cell death, defense response to bacterium, incompatible interaction, response to salicylic acid stimulus; LOCATED IN: cytoplasm; EXPRESSED IN: 24 plant structures; EXPRESSED DURING: 15 growth stages; CONTAINS InterPro DOMAIN/s: Glycolipid transfer protein, GLTP (InterPro:IPR014830); BEST …	AT2G34690	AT2G34690	0.282729	7.41762e-08	1.08398e-06	AT2G34690	0.403671	1.94993e-14	1.21091e-12	AT2G34690	1.23112	1.46465e-63	1.49342e-61
AT3G11402.1	protein_coding	Cysteine/Histidine-rich C1 domain family protein	Cysteine/Histidine-rich C1 domain family protein; CONTAINS InterPro DOMAIN/s: DC1 (InterPro:IPR004146), C1-like (InterPro:IPR011424); BEST Arabidopsis thaliana protein match is: Cysteine/Histidine-rich C1 domain family protein (TAIR:AT3G11385.1); Has 35333 Blast hits to 34131 proteins in 2444 species: Archae - 798; Bacteria - 22429; Metazoa - 974; Fungi - 991; Plants - 531; Viruses - 0; Other Euk…	AT3G11402					AT3G11402	0.772994	0.0604392	0.178178	AT3G11402	1.23112	0.000598565	0.00214574
AT4G00910.1	protein_coding	Aluminium activated malate transporter family protein	Aluminium activated malate transporter family protein; FUNCTIONS IN: molecular_function unknown; INVOLVED IN: response to aluminum ion; LOCATED IN: cellular_component unknown; EXPRESSED IN: sepal, root, pedicel; EXPRESSED DURING: 4 anthesis; CONTAINS InterPro DOMAIN/s: Malate transporter, aliminium toerance (InterPro:IPR020966); BEST Arabidopsis thaliana protein match is: Aluminium activated mala…	AT4G00910	AT4G00910	-0.497446	4.82087e-08	7.33158e-07	AT4G00910	1.08185	5.49356e-22	6.95338e-20	AT4G00910	1.22982	9.40691e-34	4.33748e-32
AT1G52050.1	protein_coding	Mannose-binding lectin superfamily protein	Mannose-binding lectin superfamily protein; FUNCTIONS IN: molecular_function unknown; INVOLVED IN: biological_process unknown; LOCATED IN: endomembrane system; EXPRESSED IN: 7 plant structures; EXPRESSED DURING: 4 anthesis, E expanded cotyledon stage; CONTAINS InterPro DOMAIN/s: Mannose-binding lectin (InterPro:IPR001229); BEST Arabidopsis thaliana protein match is: Mannose-binding lectin superfa…	AT1G52050	AT1G52050	0.882617	3.92966e-43	1.58919e-40	AT1G52050	0.26146	0.0698038	0.196229	AT1G52050	1.22886	3.04296e-75	3.6928e-73
AT1G80050.1	protein_coding	adenine phosphoribosyl transferase 2	adenine phosphoribosyl transferase 2 (APT2); FUNCTIONS IN: phosphate transmembrane transporter activity, adenine phosphoribosyltransferase activity; INVOLVED IN: adenine salvage; LOCATED IN: cytosol, plasma membrane; EXPRESSED IN: 21 plant structures; EXPRESSED DURING: 13 growth stages; CONTAINS InterPro DOMAIN/s: Adenine phosphoribosyl transferase (InterPro:IPR005764), Phosphoribosyltransferase …	AT1G80050	AT1G80050	0.831455	4.22234e-15	1.95491e-13	AT1G80050	0.14528	0.130019	0.300296	AT1G80050	1.22661	3.31938e-27	1.18735e-25
AT1G73300.1	protein_coding	serine carboxypeptidase-like 2	serine carboxypeptidase-like 2 (scpl2); FUNCTIONS IN: serine-type carboxypeptidase activity; INVOLVED IN: proteolysis; LOCATED IN: endomembrane system; CONTAINS InterPro DOMAIN/s: Peptidase S10, serine carboxypeptidase (InterPro:IPR001563); BEST Arabidopsis thaliana protein match is: serine carboxypeptidase-like 1 (TAIR:AT5G36180.1); Has 4062 Blast hits to 3951 proteins in 474 species: Archae - 0…	AT1G73300	AT1G73300	1.38206	3.92055e-16	2.03376e-14	AT1G73300	0.476513	6.06122e-07	1.2102e-05	AT1G73300	1.2264	1.91308e-27	6.94361e-26
AT1G71400.1	protein_coding	receptor like protein 12	receptor like protein 12 (RLP12); INVOLVED IN: signal transduction, defense response; LOCATED IN: endomembrane system; EXPRESSED IN: 7 plant structures; EXPRESSED DURING: LP.04 four leaves visible, petal differentiation and expansion stage; CONTAINS InterPro DOMAIN/s: Leucine-rich repeat, typical subtype (InterPro:IPR003591), Leucine-rich repeat-containing N-terminal domain, type 2 (InterPro:IPR0…	AT1G71400	AT1G71400	0.755881	8.14447e-14	3.24078e-12	AT1G71400	0.594201	2.63459e-09	8.37674e-08	AT1G71400	1.21717	4.77532e-39	2.63122e-37
AT2G38310.1	protein_coding	PYR1-like 4	PYR1-like 4 (PYL4); CONTAINS InterPro DOMAIN/s: Polyketide cyclase/dehydrase (InterPro:IPR019587); BEST Arabidopsis thaliana protein match is: Polyketide cyclase/dehydrase and lipid transport superfamily protein (TAIR:AT5G05440.1); Has 467 Blast hits to 463 proteins in 53 species: Archae - 0; Bacteria - 19; Metazoa - 0; Fungi - 2; Plants - 445; Viruses - 0; Other Eukaryotes - 1 (source: NCBI BLin…	AT2G38310	AT2G38310	0.427184	3.86065e-11	1.02688e-09	AT2G38310	0.434446	3.51272e-12	1.71933e-10	AT2G38310	1.21025	2.46599e-88	3.66764e-86
AT5G43540.1	protein_coding	C2H2 and C2HC zinc fingers superfamily protein	C2H2 and C2HC zinc fingers superfamily protein; FUNCTIONS IN: sequence-specific DNA binding transcription factor activity, zinc ion binding, nucleic acid binding; INVOLVED IN: regulation of transcription; LOCATED IN: intracellular, chloroplast; CONTAINS InterPro DOMAIN/s: Zinc finger, C2H2-like (InterPro:IPR015880), Zinc finger, C2H2-type (InterPro:IPR007087); BEST Arabidopsis thaliana protein ma…	AT5G43540	AT5G43540	0.29686	0.00347765	0.0134891	AT5G43540	0.60339	3.32338e-06	5.63981e-05	AT5G43540	1.20994	2.1043e-30	8.51229e-29
AT3G43790.1	protein_coding	zinc induced facilitator-like 2	zinc induced facilitator-like 2 (ZIFL2); CONTAINS InterPro DOMAIN/s: Major facilitator superfamily (InterPro:IPR020846), Major facilitator superfamily MFS-1 (InterPro:IPR011701), Major facilitator superfamily, general substrate transporter (InterPro:IPR016196); BEST Arabidopsis thaliana protein match is: zinc induced facilitator-like 1 (TAIR:AT5G13750.1); Has 22616 Blast hits to 21614 proteins in…	AT3G43790	AT3G43790	0.779001	5.80258e-06	5.50163e-05	AT3G43790	0.249607	0.177818	0.369202	AT3G43790	1.20919	2.26939e-12	2.89805e-11
AT5G09585.1	small_nuclear_rna	U2.5; snRNA	gi|17664|emb|X06476.1|ATU25 Arabidopsis thaliana U2 RNA gene (U2.5)	AT5G09585	AT5G09585	0.564504	0.0975645	0.196159	AT5G09585	1.08357	0.00107774	0.00804567	AT5G09585	1.20624	9.83114e-05	0.000421386
AT3G23430.1	protein_coding	phosphate 1	phosphate 1 (PHO1); INVOLVED IN: cellular response to phosphate starvation, phosphate transport; LOCATED IN: integral to membrane; EXPRESSED IN: 13 plant structures; EXPRESSED DURING: 6 growth stages; CONTAINS InterPro DOMAIN/s: EXS, C-terminal (InterPro:IPR004342), SPX, N-terminal (InterPro:IPR004331); BEST Arabidopsis thaliana protein match is: EXS (ERD1/XPR1/SYG1) family protein (TAIR:AT1G6874…	AT3G23430	AT3G23430	0.0190771	0.81199	0.880844	AT3G23430	0.436104	2.20225e-07	4.87882e-06	AT3G23430	1.20537	4.39347e-49	3.11496e-47
AT1G22220.1	protein_coding	F-box family protein	F-box family protein; CONTAINS InterPro DOMAIN/s: F-box domain, cyclin-like (InterPro:IPR001810); BEST Arabidopsis thaliana protein match is: F-box family protein (TAIR:AT1G78100.1); Has 155 Blast hits to 154 proteins in 12 species: Archae - 0; Bacteria - 0; Metazoa - 0; Fungi - 0; Plants - 155; Viruses - 0; Other Eukaryotes - 0 (source: NCBI BLink).	AT1G22220	AT1G22220	0.319543	0.0403884	0.0989412	AT1G22220	0.0971785	0.559496	0.738638	AT1G22220	1.1995	1.37035e-16	2.54286e-15
AT5G66490.1	protein_coding		unknown protein; FUNCTIONS IN: molecular_function unknown; INVOLVED IN: biological_process unknown; LOCATED IN: plasma membrane; EXPRESSED IN: 17 plant structures; EXPRESSED DURING: 9 growth stages; BEST Arabidopsis thaliana protein match is: unknown protein (TAIR:AT3G50900.1); Has 1807 Blast hits to 1807 proteins in 277 species: Archae - 0; Bacteria - 0; Metazoa - 736; Fungi - 347; Plants - 385;…	AT5G66490	AT5G66490	0.695721	1.711e-12	5.63208e-11	AT5G66490	0.204032	0.11564	0.278277	AT5G66490	1.19593	4.4922e-26	1.50866e-24
AT5G45220.1	protein_coding	Disease resistance protein (TIR-NBS-LRR class) family	Disease resistance protein (TIR-NBS-LRR class) family; FUNCTIONS IN: transmembrane receptor activity; INVOLVED IN: signal transduction, defense response, innate immune response; LOCATED IN: intrinsic to membrane; EXPRESSED IN: root; CONTAINS InterPro DOMAIN/s: Toll-Interleukin receptor (InterPro:IPR000157); BEST Arabidopsis thaliana protein match is: Disease resistance protein (TIR-NBS-LRR class)…	AT5G45220	AT5G45220	0.251403	0.358063	0.511332	AT5G45220	0.443493	0.109625	0.268086	AT5G45220	1.19285	7.09648e-07	4.46061e-06
AT5G20150.1	protein_coding	SPX domain gene 1	SPX domain gene 1 (SPX1); CONTAINS InterPro DOMAIN/s: SPX, N-terminal (InterPro:IPR004331); BEST Arabidopsis thaliana protein match is: SPX domain gene 2 (TAIR:AT2G26660.1); Has 1126 Blast hits to 1124 proteins in 197 species: Archae - 3; Bacteria - 7; Metazoa - 241; Fungi - 471; Plants - 313; Viruses - 0; Other Eukaryotes - 91 (source: NCBI BLink).	AT5G20150	AT5G20150	0.397144	0.000508666	0.00266378	AT5G20150	0.143074	0.273365	0.48716	AT5G20150	1.19275	4.55156e-23	1.31055e-21
AT1G29179.1	protein_coding		BEST Arabidopsis thaliana protein match is: Cysteine/Histidine-rich C1 domain family protein (TAIR:AT1G44030.1); Has 35333 Blast hits to 34131 proteins in 2444 species: Archae - 798; Bacteria - 22429; Metazoa - 974; Fungi - 991; Plants - 531; Viruses - 0; Other Eukaryotes - 9610 (source: NCBI BLink).	AT1G29179	AT1G29179	0.77475	0.000979351	0.00462247	AT1G29179	0.4964	0.044277	0.142999	AT1G29179	1.19174	6.92289e-08	5.11167e-07
AT3G13980.1	protein_coding		unknown protein; BEST Arabidopsis thaliana protein match is: unknown protein (TAIR:AT1G54200.1); Has 1485 Blast hits to 418 proteins in 98 species: Archae - 0; Bacteria - 6; Metazoa - 246; Fungi - 61; Plants - 107; Viruses - 6; Other Eukaryotes - 1059 (source: NCBI BLink).	AT3G13980	AT3G13980	0.859638	9.93869e-06	8.83558e-05	AT3G13980	0.487996	0.0133935	0.0585744	AT3G13980	1.1876	8.29481e-10	7.87331e-09
AT1G23360.1	protein_coding	S-adenosyl-L-methionine-dependent methyltransferases superfamily protein	MENG; CONTAINS InterPro DOMAIN/s: UbiE/COQ5 methyltransferase (InterPro:IPR004033); BEST Arabidopsis thaliana protein match is: S-adenosyl-L-methionine-dependent methyltransferases superfamily protein (TAIR:AT5G57300.3); Has 15509 Blast hits to 15504 proteins in 2608 species: Archae - 581; Bacteria - 10386; Metazoa - 311; Fungi - 448; Plants - 417; Viruses - 0; Other Eukaryotes - 3366 (source: NC…	AT1G23360	AT1G23360	0.229741	0.0788533	0.166282	AT1G23360	0.785962	4.69689e-11	1.96085e-09	AT1G23360	1.18747	1.84271e-21	4.82791e-20
AT4G02970.1	protein_coding	7SL RNA1	7SL RNA1 (AT7SL-1); CONTAINS InterPro DOMAIN/s: Ubiquitin (InterPro:IPR000626), Ubiquitin supergroup (InterPro:IPR019955); BEST Arabidopsis thaliana protein match is: ubiquitin family protein (TAIR:AT4G03350.1); Has 8670 Blast hits to 3996 proteins in 634 species: Archae - 0; Bacteria - 6; Metazoa - 3720; Fungi - 1035; Plants - 2265; Viruses - 166; Other Eukaryotes - 1478 (source: NCBI BLink).	AT4G02970	AT4G02970	0.259242	0.0531118	0.122351	AT4G02970	0.45714	5.26673e-06	8.44036e-05	AT4G02970	1.18473	1.7764e-27	6.47127e-26
AT1G67150.1	protein_coding	Plant protein of unknown function (DUF247)	Plant protein of unknown function (DUF247); CONTAINS InterPro DOMAIN/s: Protein of unknown function DUF247, plant (InterPro:IPR004158); BEST Arabidopsis thaliana protein match is: Plant protein of unknown function (DUF247) (TAIR:AT2G44930.1); Has 1000 Blast hits to 902 proteins in 18 species: Archae - 0; Bacteria - 0; Metazoa - 0; Fungi - 0; Plants - 1000; Viruses - 0; Other Eukaryotes - 0 (sourc…	AT1G67150	AT1G67150	1.34316	1.11914e-06	1.25506e-05	AT1G67150	1.15124	0.000106642	0.00115866	AT1G67150	1.18442	1.21595e-05	6.19434e-05
AT1G53990.1	protein_coding	GDSL-motif lipase 3	GDSL-motif lipase 3 (GLIP3); FUNCTIONS IN: lipase activity, carboxylesterase activity; INVOLVED IN: glycerol biosynthetic process, lipid metabolic process; LOCATED IN: endomembrane system; EXPRESSED IN: root; CONTAINS InterPro DOMAIN/s: Lipase, GDSL, active site (InterPro:IPR008265), Lipase, GDSL (InterPro:IPR001087), Esterase, SGNH hydrolase-type (InterPro:IPR013830); BEST Arabidopsis thaliana p…	AT1G53990	AT1G53990	0.404126	0.00503162	0.0182479	AT1G53990	0.152455	0.276086	0.490162	AT1G53990	1.18271	2.09701e-18	4.49415e-17
AT3G13437.1	protein_coding		unknown protein; FUNCTIONS IN: molecular_function unknown; INVOLVED IN: biological_process unknown; LOCATED IN: endomembrane system; Has 4 Blast hits to 4 proteins in 2 species: Archae - 0; Bacteria - 0; Metazoa - 0; Fungi - 0; Plants - 4; Viruses - 0; Other Eukaryotes - 0 (source: NCBI BLink).	AT3G13437	AT3G13437	0.631071	0.00210617	0.00886941	AT3G13437	0.214738	0.260911	0.472982	AT3G13437	1.18252	4.32343e-11	4.79114e-10
AT2G38400.2	protein_coding	alanine:glyoxylate aminotransferase 3	alanine:glyoxylate aminotransferase 3 (AGT3); FUNCTIONS IN: pyridoxal phosphate binding, transaminase activity, catalytic activity, alanine-glyoxylate transaminase activity; EXPRESSED IN: 22 plant structures; EXPRESSED DURING: 15 growth stages; CONTAINS InterPro DOMAIN/s: Pyridoxal phosphate-dependent transferase, major domain (InterPro:IPR015424), Aminotransferase class-III (InterPro:IPR005814),…	AT2G38400	AT2G38400	0.839178	7.82184e-36	1.93747e-33	AT2G38400	0.394801	7.17008e-09	2.1298e-07	AT2G38400	1.17626	3.2139e-58	2.98471e-56
AT2G18600.1	protein_coding	Ubiquitin-conjugating enzyme family protein	Ubiquitin-conjugating enzyme family protein; FUNCTIONS IN: ubiquitin-protein ligase activity, small conjugating protein ligase activity, acid-amino acid ligase activity, ATP binding; INVOLVED IN: regulation of protein metabolic process, protein modification process, post-translational protein modification; LOCATED IN: cellular_component unknown; EXPRESSED IN: 21 plant structures; EXPRESSED DURING…	AT2G18600	AT2G18600	1.15246	1.02998e-11	3.0327e-10	AT2G18600	-0.315829	0.160679	0.346804	AT2G18600	1.17199	8.83018e-10	8.36141e-09
AT3G13310.1	protein_coding	Chaperone DnaJ-domain superfamily protein	Chaperone DnaJ-domain superfamily protein; FUNCTIONS IN: unfolded protein binding, heat shock protein binding; INVOLVED IN: protein folding; EXPRESSED IN: 23 plant structures; EXPRESSED DURING: 13 growth stages; CONTAINS InterPro DOMAIN/s: Molecular chaperone, heat shock protein, Hsp40, DnaJ (InterPro:IPR015609), Heat shock protein DnaJ, N-terminal (InterPro:IPR001623), Heat shock protein DnaJ (I…	AT3G13310	AT3G13310	0.0468521	0.605319	0.730823	AT3G13310	0.226294	0.00896071	0.0429077	AT3G13310	1.16871	1.35228e-36	6.89419e-35
AT4G12735.1	protein_coding		unknown protein; FUNCTIONS IN: molecular_function unknown; INVOLVED IN: biological_process unknown; LOCATED IN: plasma membrane; EXPRESSED IN: rosette leaf, cultured cell; BEST Arabidopsis thaliana protein match is: unknown protein (TAIR:AT4G12731.1); Has 35333 Blast hits to 34131 proteins in 2444 species: Archae - 798; Bacteria - 22429; Metazoa - 974; Fungi - 991; Plants - 531; Viruses - 0; Othe…	AT4G12735	AT4G12735	-0.163032	0.571384	0.704182	AT4G12735	-1.1278	0.000419001	0.00367773	AT4G12735	1.16473	1.0839e-07	7.76275e-07
AT2G46080.1	protein_coding		CONTAINS InterPro DOMAIN/s: Protein BYPASS related (InterPro:IPR008511); BEST Arabidopsis thaliana protein match is: Protein of unknown function (DUF793) (TAIR:AT1G01550.2); Has 153 Blast hits to 139 proteins in 20 species: Archae - 0; Bacteria - 2; Metazoa - 1; Fungi - 0; Plants - 150; Viruses - 0; Other Eukaryotes - 0 (source: NCBI BLink).	AT2G46080	AT2G46080	-0.0236219	0.761177	0.845297	AT2G46080	0.247316	0.00133289	0.00945298	AT2G46080	1.16145	4.8468e-44	3.0729e-42
AT4G00780.1	protein_coding	TRAF-like family protein	TRAF-like family protein; CONTAINS InterPro DOMAIN/s: TRAF-like (InterPro:IPR008974), MATH (InterPro:IPR002083); BEST Arabidopsis thaliana protein match is: TRAF-like family protein (TAIR:AT4G01390.1); Has 760 Blast hits to 681 proteins in 32 species: Archae - 0; Bacteria - 0; Metazoa - 8; Fungi - 0; Plants - 739; Viruses - 0; Other Eukaryotes - 13 (source: NCBI BLink).	AT4G00780	AT4G00780	1.2359	9.87467e-05	0.000650304	AT4G00780	0.481147	0.0349964	0.120523	AT4G00780	1.15623	1.99321e-07	1.37811e-06
AT4G21410.1	protein_coding	cysteine-rich RLK (RECEPTOR-like protein kinase) 29	cysteine-rich RLK (RECEPTOR-like protein kinase) 29 (CRK29); FUNCTIONS IN: kinase activity; INVOLVED IN: response to abscisic acid stimulus; LOCATED IN: plasma membrane, vacuole; EXPRESSED IN: 21 plant structures; EXPRESSED DURING: 13 growth stages; CONTAINS InterPro DOMAIN/s: Protein kinase, ATP binding site (InterPro:IPR017441), Protein kinase, catalytic domain (InterPro:IPR000719), Protein of …	AT4G21410	AT4G21410	0.318355	5.57407e-05	0.000396011	AT4G21410	0.481227	1.57687e-12	8.07619e-11	AT4G21410	1.15505	1.47235e-81	1.98127e-79
AT2G43610.1	protein_coding	Chitinase family protein	Chitinase family protein; FUNCTIONS IN: chitin binding, chitinase activity; INVOLVED IN: carbohydrate metabolic process, cell wall macromolecule catabolic process; LOCATED IN: plasma membrane; EXPRESSED IN: 15 plant structures; EXPRESSED DURING: 7 growth stages; CONTAINS InterPro DOMAIN/s: Chitin-binding, type 1, conserved site (InterPro:IPR018371), Glycoside hydrolase, family 19 (InterPro:IPR016…	AT2G43610	AT2G43610	0.9667	2.47407e-79	3.77125e-76	AT2G43610	0.305683	6.14576e-05	0.000720523	AT2G43610	1.14981	4.95016e-55	4.16053e-53
AT2G03260.1	protein_coding	EXS (ERD1/XPR1/SYG1) family protein	EXS (ERD1/XPR1/SYG1) family protein; LOCATED IN: integral to membrane; EXPRESSED IN: shoot apex, root; CONTAINS InterPro DOMAIN/s: SPX, N-terminal (InterPro:IPR004331), EXS, C-terminal (InterPro:IPR004342); BEST Arabidopsis thaliana protein match is: EXS (ERD1/XPR1/SYG1) family protein (TAIR:AT1G14040.1); Has 1118 Blast hits to 1057 proteins in 200 species: Archae - 0; Bacteria - 0; Metazoa - 258…	AT2G03260	AT2G03260	0.14254	0.427339	0.578466	AT2G03260	0.857889	2.34451e-07	5.15377e-06	AT2G03260	1.14706	7.29845e-13	9.75477e-12
AT1G22990.1	protein_coding	Heavy metal transport/detoxification superfamily protein	Heavy metal transport/detoxification superfamily protein ; FUNCTIONS IN: metal ion binding; INVOLVED IN: metal ion transport; LOCATED IN: cellular_component unknown; EXPRESSED IN: 9 plant structures; EXPRESSED DURING: LP.04 four leaves visible, 4 anthesis, C globular stage; CONTAINS InterPro DOMAIN/s: Heavy metal transport/detoxification protein (InterPro:IPR006121); BEST Arabidopsis thaliana pro…	AT1G22990	AT1G22990	-2.21541	2.59557e-10	6.09405e-09	AT1G22990	1.36263	1.45684e-12	7.50007e-11	AT1G22990	1.14512	1.67834e-05	8.32479e-05
AT2G26440.1	protein_coding	Plant invertase/pectin methylesterase inhibitor superfamily	Plant invertase/pectin methylesterase inhibitor superfamily; FUNCTIONS IN: enzyme inhibitor activity, pectinesterase activity; INVOLVED IN: cell wall modification; LOCATED IN: endomembrane system, cell wall, plant-type cell wall; EXPRESSED IN: 20 plant structures; EXPRESSED DURING: 13 growth stages; CONTAINS InterPro DOMAIN/s: Pectinesterase, active site (InterPro:IPR018040), Pectin lyase fold/vi…	AT2G26440	AT2G26440	0.595579	0.0290137	0.0763424	AT2G26440	0.267394	0.429421	0.638556	AT2G26440	1.14065	5.17606e-06	2.81517e-05
AT2G25200.1	protein_coding	Plant protein of unknown function (DUF868)	Plant protein of unknown function (DUF868); CONTAINS InterPro DOMAIN/s: Protein of unknown function DUF868, plant (InterPro:IPR008586); BEST Arabidopsis thaliana protein match is: Plant protein of unknown function (DUF868) (TAIR:AT5G11000.1); Has 283 Blast hits to 283 proteins in 16 species: Archae - 0; Bacteria - 0; Metazoa - 0; Fungi - 0; Plants - 283; Viruses - 0; Other Eukaryotes - 0 (source:…	AT2G25200	AT2G25200	1.21968	0.000119221	0.000765053	AT2G25200	0.670401	0.0526645	0.161929	AT2G25200	1.13443	0.00130847	0.0043384
AT2G31585.1	other_rna	other RNA		AT2G31585	AT2G31585	0.393312	0.00018745	0.00113818	AT2G31585	0.156611	0.142174	0.318917	AT2G31585	1.13158	7.56094e-17	1.44088e-15
AT1G44050.1	protein_coding	Cysteine/Histidine-rich C1 domain family protein	Cysteine/Histidine-rich C1 domain family protein; FUNCTIONS IN: zinc ion binding; INVOLVED IN: intracellular signaling pathway; LOCATED IN: cellular_component unknown; EXPRESSED IN: root; CONTAINS InterPro DOMAIN/s: Protein kinase C-like, phorbol ester/diacylglycerol binding (InterPro:IPR002219), DC1 (InterPro:IPR004146), Zinc finger, PHD-type (InterPro:IPR001965), C1-like (InterPro:IPR011424); B…	AT1G44050	AT1G44050	-0.191606	0.335641	0.488629	AT1G44050	0.322641	0.0348561	0.120191	AT1G44050	1.13045	1.19128e-11	1.40769e-10
AT4G26070.2	protein_coding	MAP kinase/ ERK kinase 1	MAP kinase/ ERK kinase 1 (MEK1); CONTAINS InterPro DOMAIN/s: Protein kinase, ATP binding site (InterPro:IPR017441), Serine/threonine-protein kinase domain (InterPro:IPR002290), Serine/threonine-protein kinase-like domain (InterPro:IPR017442), Protein kinase-like domain (InterPro:IPR011009), Serine/threonine-protein kinase, active site (InterPro:IPR008271), Protein kinase, catalytic domain (InterP…	AT4G26070	AT4G26070	0.403656	0.00766115	0.0259067	AT4G26070	0.505469	0.00218771	0.0141656	AT4G26070	1.12839	4.33473e-17	8.47285e-16
AT3G01690.1	protein_coding	alpha/beta-Hydrolases superfamily protein	alpha/beta-Hydrolases superfamily protein; CONTAINS InterPro DOMAIN/s: Alpha/beta hydrolase fold-1 (InterPro:IPR000073); BEST Arabidopsis thaliana protein match is: alpha/beta-Hydrolases superfamily protein (TAIR:AT5G14390.1); Has 3903 Blast hits to 3890 proteins in 823 species: Archae - 8; Bacteria - 1296; Metazoa - 705; Fungi - 204; Plants - 316; Viruses - 6; Other Eukaryotes - 1368 (source: NC…	AT3G01690	AT3G01690	0.459503	4.33356e-10	9.6923e-09	AT3G01690	0.399031	3.8253e-09	1.18538e-07	AT3G01690	1.12282	1.63646e-50	1.21239e-48
AT3G12500.1	protein_coding	basic chitinase	basic chitinase (HCHIB); FUNCTIONS IN: chitinase activity; INVOLVED IN: response to cadmium ion, defense response to fungus, jasmonic acid and ethylene-dependent systemic resistance, ethylene mediated signaling pathway; LOCATED IN: plasma membrane, vacuole; EXPRESSED IN: 10 plant structures; EXPRESSED DURING: LP.06 six leaves visible, LP.04 four leaves visible, 4 anthesis, petal differentiation a…	AT3G12500	AT3G12500	-0.63708	4.51533e-17	2.5935e-15	AT3G12500	-0.285323	0.00119949	0.00874523	AT3G12500	1.12095	3.63496e-07	2.39598e-06
AT1G54660.1	pseudogene		pseudogene, similar to vetispiradiene synthase, blastp match of 54% identity and 3.0e-79 P-value to GP|5360685|dbj|BAA82108.1||AB022719 vetispiradiene synthase {Solanum tuberosum}	AT1G54660	AT1G54660	-0.599879	0.00468094	0.0172124	AT1G54660	0.683565	0.00392911	0.0226843	AT1G54660	1.12059	1.96216e-12	2.52691e-11
AT3G60490.1	protein_coding	Integrase-type DNA-binding superfamily protein	Integrase-type DNA-binding superfamily protein; FUNCTIONS IN: DNA binding, sequence-specific DNA binding transcription factor activity; INVOLVED IN: regulation of transcription, DNA-dependent; LOCATED IN: nucleus, chloroplast; EXPRESSED IN: leaf apex, hypocotyl, root, flower; EXPRESSED DURING: petal differentiation and expansion stage; CONTAINS InterPro DOMAIN/s: DNA-binding, integrase-type (Inte…	AT3G60490	AT3G60490	0.205484	0.0300467	0.0784769	AT3G60490	-0.0570208	0.654305	0.804402	AT3G60490	1.12046	4.58163e-15	7.4592e-14
AT2G47160.1	protein_coding	HCO3- transporter family	REQUIRES HIGH BORON 1 (BOR1); CONTAINS InterPro DOMAIN/s: Bicarbonate transporter, eukaryotic (InterPro:IPR003020), Bicarbonate transporter, C-terminal (InterPro:IPR011531); BEST Arabidopsis thaliana protein match is: HCO3- transporter family (TAIR:AT3G62270.1); Has 2647 Blast hits to 1412 proteins in 196 species: Archae - 0; Bacteria - 8; Metazoa - 1975; Fungi - 323; Plants - 233; Viruses - 2; O…	AT2G47160	AT2G47160	0.555302	2.07676e-11	5.83312e-10	AT2G47160	0.922502	6.31083e-28	1.32009e-25	AT2G47160	1.11985	3.61252e-64	3.70255e-62
AT3G54530.1	protein_coding		unknown protein; BEST Arabidopsis thaliana protein match is: unknown protein (TAIR:AT3G54520.1); Has 159 Blast hits to 159 proteins in 50 species: Archae - 2; Bacteria - 26; Metazoa - 55; Fungi - 5; Plants - 20; Viruses - 2; Other Eukaryotes - 49 (source: NCBI BLink).	AT3G54530	AT3G54530	0.372445	0.0331872	0.0849772	AT3G54530	-0.51662	0.0193744	0.0777009	AT3G54530	1.10861	3.81143e-11	4.25473e-10
AT1G36980.1	protein_coding		unknown protein; CONTAINS InterPro DOMAIN/s: Uncharacterised protein family UPF0220 (InterPro:IPR007919); Has 424 Blast hits to 424 proteins in 159 species: Archae - 0; Bacteria - 0; Metazoa - 228; Fungi - 120; Plants - 62; Viruses - 0; Other Eukaryotes - 14 (source: NCBI BLink).	AT1G36980	AT1G36980	0.264318	0.000194245	0.00117245	AT1G36980	0.422056	2.1302e-16	1.62813e-14	AT1G36980	1.1074	1.19755e-52	9.51356e-51
AT5G10050.1	protein_coding	NAD(P)-binding Rossmann-fold superfamily protein	NAD(P)-binding Rossmann-fold superfamily protein; FUNCTIONS IN: oxidoreductase activity, binding, catalytic activity; INVOLVED IN: oxidation reduction, metabolic process; LOCATED IN: cellular_component unknown; CONTAINS InterPro DOMAIN/s: Short-chain dehydrogenase/reductase, conserved site (InterPro:IPR020904), NAD(P)-binding domain (InterPro:IPR016040), Glucose/ribitol dehydrogenase (InterPro:IP…	AT5G10050	AT5G10050	0.0105898	0.875194	0.92372	AT5G10050	-0.0192223	0.758994	0.870576	AT5G10050	1.09991	3.28932e-43	2.05905e-41
AT1G77990.1	protein_coding	STAS domain / Sulfate transporter family	AST56; FUNCTIONS IN: sulfate transmembrane transporter activity; INVOLVED IN: sulfate transport, transport, transmembrane transport; LOCATED IN: integral to membrane, membrane; EXPRESSED IN: 17 plant structures; EXPRESSED DURING: 9 growth stages; CONTAINS InterPro DOMAIN/s: Sulphate transporter (InterPro:IPR011547), Sulphate transporter/antisigma-factor antagonist STAS (InterPro:IPR002645), Sulph…	AT1G77990	AT1G77990	0.494012	3.97456e-05	0.000296424	AT1G77990	0.462542	0.000106903	0.00116052	AT1G77990	1.09832	2.32948e-17	4.6592e-16
AT1G17300.1	protein_coding		unknown protein; BEST Arabidopsis thaliana protein match is: unknown protein (TAIR:AT1G17285.1); Has 27 Blast hits to 27 proteins in 4 species: Archae - 0; Bacteria - 0; Metazoa - 0; Fungi - 0; Plants - 27; Viruses - 0; Other Eukaryotes - 0 (source: NCBI BLink).	AT1G17300	AT1G17300	0.99047	5.58059e-30	9.13926e-28	AT1G17300	0.146171	0.205458	0.407431	AT1G17300	1.0956	1.95587e-42	1.1978e-40
ATMG01370.1	protein_coding		unknown protein.	ATMG01370	ATMG01370	0.596236	0.114493	0.221323	ATMG01370	0.575836	0.0030874	0.0187509	ATMG01370	1.09177	0.00032762	0.00124849
AT2G02620.1	protein_coding	Cysteine/Histidine-rich C1 domain family protein	Cysteine/Histidine-rich C1 domain family protein; FUNCTIONS IN: zinc ion binding; INVOLVED IN: intracellular signaling pathway; LOCATED IN: intracellular; CONTAINS InterPro DOMAIN/s: Protein kinase C-like, phorbol ester/diacylglycerol binding (InterPro:IPR002219), DC1 (InterPro:IPR004146), Zinc finger, PHD-type (InterPro:IPR001965), Zinc finger, RanBP2-type (InterPro:IPR001876), C1-like (InterPro…	AT2G02620	AT2G02620	0.446243	0.0718896	0.154962	AT2G02620	0.814742	0.000860397	0.00672084	AT2G02620	1.09128	7.56003e-07	4.72496e-06
AT3G14680.1	protein_coding	cytochrome P450, family 72, subfamily A, polypeptide 14	cytochrome P450, family 72, subfamily A, polypeptide 14 (CYP72A14); FUNCTIONS IN: electron carrier activity, monooxygenase activity, iron ion binding, oxygen binding, heme binding; INVOLVED IN: oxidation reduction; LOCATED IN: endomembrane system; EXPRESSED IN: hypocotyl, root; CONTAINS InterPro DOMAIN/s: Cytochrome P450 (InterPro:IPR001128), Cytochrome P450, E-class, group I (InterPro:IPR002401)…	AT3G14680	AT3G14680	-0.0156371	0.883881	0.929087	AT3G14680	0.527819	3.51739e-08	9.31968e-07	AT3G14680	1.09122	8.86358e-37	4.57782e-35
AT1G75190.1	protein_coding		unknown protein; Has 7306 Blast hits to 3858 proteins in 279 species: Archae - 15; Bacteria - 134; Metazoa - 3314; Fungi - 546; Plants - 228; Viruses - 207; Other Eukaryotes - 2862 (source: NCBI BLink).	AT1G75190	AT1G75190	0.788414	4.61384e-09	8.60902e-08	AT1G75190	0.61133	3.51339e-05	0.000444136	AT1G75190	1.08902	1.98059e-15	3.36582e-14
AT5G44585.1	protein_coding		unknown protein; FUNCTIONS IN: molecular_function unknown; INVOLVED IN: biological_process unknown; LOCATED IN: endomembrane system; Has 30201 Blast hits to 17322 proteins in 780 species: Archae - 12; Bacteria - 1396; Metazoa - 17338; Fungi - 3422; Plants - 5037; Viruses - 0; Other Eukaryotes - 2996 (source: NCBI BLink).	AT5G44585	AT5G44585	0.694266	2.15145e-20	1.70532e-18	AT5G44585	0.426719	0.000113773	0.00122608	AT5G44585	1.08872	1.04866e-53	8.53646e-52
AT2G17430.1	protein_coding	Seven transmembrane MLO family protein	MILDEW RESISTANCE LOCUS O 7 (MLO7); FUNCTIONS IN: calmodulin binding; INVOLVED IN: cell death, defense response; LOCATED IN: integral to membrane, plasma membrane; EXPRESSED IN: 10 plant structures; EXPRESSED DURING: seedling growth, petal differentiation and expansion stage; CONTAINS InterPro DOMAIN/s: Mlo-related protein (InterPro:IPR004326); BEST Arabidopsis thaliana protein match is: Seven tr…	AT2G17430	AT2G17430	0.810202	1.68515e-12	5.5748e-11	AT2G17430	0.347144	0.00222098	0.0143576	AT2G17430	1.08278	4.08874e-18	8.58592e-17
AT4G28270.1	protein_coding	RING membrane-anchor 2	RING membrane-anchor 2 (RMA2); CONTAINS InterPro DOMAIN/s: Zinc finger, RING-type, conserved site (InterPro:IPR017907), Zinc finger, RING-type (InterPro:IPR001841), Zinc finger, C3HC4 RING-type (InterPro:IPR018957); BEST Arabidopsis thaliana protein match is: RING membrane-anchor 1 (TAIR:AT4G03510.2); Has 2577 Blast hits to 2577 proteins in 254 species: Archae - 0; Bacteria - 0; Metazoa - 1370; F…	AT4G28270	AT4G28270	0.308344	0.00886613	0.0291995	AT4G28270	0.538325	1.91974e-10	7.33635e-09	AT4G28270	1.08239	2.23593e-19	5.10727e-18
AT5G43590.1	protein_coding	Acyl transferase/acyl hydrolase/lysophospholipase superfamily protein	Acyl transferase/acyl hydrolase/lysophospholipase superfamily protein; FUNCTIONS IN: nutrient reservoir activity; INVOLVED IN: metabolic process, lipid metabolic process; LOCATED IN: cellular_component unknown; CONTAINS InterPro DOMAIN/s: Acyl transferase/acyl hydrolase/lysophospholipase (InterPro:IPR016035), Patatin (InterPro:IPR002641); BEST Arabidopsis thaliana protein match is: PATATIN-like p…	AT5G43590	AT5G43590	0.484095	0.00898809	0.0295272	AT5G43590	0.851765	3.1413e-06	5.35828e-05	AT5G43590	1.08204	3.97293e-07	2.60227e-06
AT5G46780.1	protein_coding	VQ motif-containing protein	VQ motif-containing protein; CONTAINS InterPro DOMAIN/s: VQ (InterPro:IPR008889); BEST Arabidopsis thaliana protein match is: VQ motif-containing protein (TAIR:AT2G35230.1); Has 4455 Blast hits to 3562 proteins in 419 species: Archae - 0; Bacteria - 294; Metazoa - 1785; Fungi - 574; Plants - 1062; Viruses - 216; Other Eukaryotes - 524 (source: NCBI BLink).	AT5G46780	AT5G46780	0.468511	0.000158018	0.000980982	AT5G46780	0.25278	0.00863663	0.0417178	AT5G46780	1.08104	4.13996e-28	1.53934e-26
AT4G25310.1	protein_coding	2-oxoglutarate (2OG) and Fe(II)-dependent oxygenase superfamily protein	2-oxoglutarate (2OG) and Fe(II)-dependent oxygenase superfamily protein; FUNCTIONS IN: oxidoreductase activity, acting on paired donors, with incorporation or reduction of molecular oxygen, 2-oxoglutarate as one donor, and incorporation of one atom each of oxygen into both donors, oxidoreductase activity; INVOLVED IN: flavonoid biosynthetic process; LOCATED IN: cellular_component unknown; CONTAIN…	AT4G25310	AT4G25310	0.362731	0.0330836	0.0847774	AT4G25310	0.395937	0.012807	0.0565459	AT4G25310	1.07889	3.57866e-12	4.44099e-11
AT2G46220.1	protein_coding	Uncharacterized conserved protein (DUF2358)	Uncharacterized conserved protein (DUF2358); CONTAINS InterPro DOMAIN/s: Protein of unknown function DUF2358 (InterPro:IPR018790); BEST Arabidopsis thaliana protein match is: Uncharacterized conserved protein (DUF2358) (TAIR:AT1G16320.1); Has 199 Blast hits to 199 proteins in 64 species: Archae - 0; Bacteria - 74; Metazoa - 19; Fungi - 0; Plants - 95; Viruses - 0; Other Eukaryotes - 11 (source: N…	AT2G46220	AT2G46220	0.92499	1.14586e-17	6.90165e-16	AT2G46220	0.119292	0.149212	0.329754	AT2G46220	1.07805	2.50004e-24	7.75131e-23
AT4G32690.1	protein_coding	hemoglobin 3	hemoglobin 3 (GLB3); CONTAINS InterPro DOMAIN/s: Globin, truncated bacterial-like (InterPro:IPR001486), Globin-like (InterPro:IPR009050), Globin (InterPro:IPR012292); Has 30201 Blast hits to 17322 proteins in 780 species: Archae - 12; Bacteria - 1396; Metazoa - 17338; Fungi - 3422; Plants - 5037; Viruses - 0; Other Eukaryotes - 2996 (source: NCBI BLink).	AT4G32690	AT4G32690	0.191026	0.030791	0.0800404	AT4G32690	0.455422	1.90039e-08	5.25968e-07	AT4G32690	1.07707	2.31476e-30	9.34454e-29
ATCG00460.1	pre_trna			ATCG00460	ATCG00460	0.359534	0.32237	0.475586	ATCG00460	0.676531	0.0408194	0.134633	ATCG00460	1.07584	0.00138978	0.00458035
AT5G41270.1	protein_coding		CONTAINS InterPro DOMAIN/s: RNAse P, Rpr2/Rpp21 subunit (InterPro:IPR007175); Has 35333 Blast hits to 34131 proteins in 2444 species: Archae - 798; Bacteria - 22429; Metazoa - 974; Fungi - 991; Plants - 531; Viruses - 0; Other Eukaryotes - 9610 (source: NCBI BLink).	AT5G41270	AT5G41270	0.210974	0.049178	0.115095	AT5G41270	0.133231	0.251841	0.463301	AT5G41270	1.07547	1.33909e-20	3.3403e-19
AT4G22780.1	protein_coding	ACT domain repeat 7	ACT domain repeat 7 (ACR7); FUNCTIONS IN: amino acid binding; INVOLVED IN: metabolic process; LOCATED IN: cytosol; EXPRESSED IN: 24 plant structures; EXPRESSED DURING: 15 growth stages; CONTAINS InterPro DOMAIN/s: Amino acid-binding ACT (InterPro:IPR002912); BEST Arabidopsis thaliana protein match is: ACT domain repeat 8 (TAIR:AT1G12420.1); Has 2549 Blast hits to 1855 proteins in 571 species: Arc…	AT4G22780	AT4G22780	-0.522332	6.50024e-09	1.17849e-07	AT4G22780	0.0942631	0.368202	0.583441	AT4G22780	1.07377	4.63805e-24	1.40714e-22
AT5G27660.1	protein_coding	Trypsin family protein with PDZ domain	Trypsin family protein with PDZ domain; FUNCTIONS IN: serine-type peptidase activity, catalytic activity, serine-type endopeptidase activity; INVOLVED IN: proteolysis; EXPRESSED IN: 12 plant structures; EXPRESSED DURING: 6 growth stages; CONTAINS InterPro DOMAIN/s: Serine/cysteine peptidase, trypsin-like (InterPro:IPR009003), Peptidase S1C, HrtA/DegP2/Q/S (InterPro:IPR001940), Peptidase S1/S6, ch…	AT5G27660	AT5G27660	0.557724	0.103066	0.204742	AT5G27660	0.934858	0.000284779	0.00265313	AT5G27660	1.07201	0.000381958	0.00143016
AT1G53430.1	protein_coding	Leucine-rich repeat transmembrane protein kinase	Leucine-rich repeat transmembrane protein kinase; FUNCTIONS IN: kinase activity; INVOLVED IN: protein amino acid phosphorylation; LOCATED IN: plasma membrane; EXPRESSED IN: 23 plant structures; EXPRESSED DURING: 13 growth stages; CONTAINS InterPro DOMAIN/s: Serine/threonine-protein kinase domain (InterPro:IPR002290), Leucine-rich repeat (InterPro:IPR001611), Serine-threonine/tyrosine-protein kina…	AT1G53430	AT1G53430	0.222196	0.00655453	0.0227389	AT1G53430	0.647194	6.30875e-19	6.29988e-17	AT1G53430	1.07132	6.5449e-55	5.46265e-53
AT1G12780.1	protein_coding	UDP-D-glucose/UDP-D-galactose 4-epimerase 1	UDP-D-glucose/UDP-D-galactose 4-epimerase 1 (UGE1); FUNCTIONS IN: UDP-glucose 4-epimerase activity, protein dimerization activity; INVOLVED IN: response to stress, galactose biosynthetic process; LOCATED IN: cytosol, plasma membrane; EXPRESSED IN: 32 plant structures; EXPRESSED DURING: 16 growth stages; CONTAINS InterPro DOMAIN/s: NAD-dependent epimerase/dehydratase (InterPro:IPR001509), NAD(P)-b…	AT1G12780	AT1G12780	-0.00280407	0.963058	0.977675	AT1G12780	0.72238	4.85585e-19	4.87351e-17	AT1G12780	1.07103	3.23217e-23	9.38847e-22
AT4G36000.1	protein_coding	Pathogenesis-related thaumatin superfamily protein	Pathogenesis-related thaumatin superfamily protein; CONTAINS InterPro DOMAIN/s: Thaumatin, pathogenesis-related (InterPro:IPR001938); BEST Arabidopsis thaliana protein match is: THAUMATIN-LIKE PROTEIN 1 (TAIR:AT4G24180.1); Has 1655 Blast hits to 1637 proteins in 164 species: Archae - 0; Bacteria - 15; Metazoa - 53; Fungi - 87; Plants - 1492; Viruses - 2; Other Eukaryotes - 6 (source: NCBI BLink).	AT4G36000	AT4G36000	0.712642	0.0266975	0.0713086	AT4G36000	0.242874	0.483675	0.681673	AT4G36000	1.07	0.000195099	0.000782811
AT1G52200.1	protein_coding	PLAC8 family protein	PLAC8 family protein; FUNCTIONS IN: molecular_function unknown; INVOLVED IN: response to oxidative stress; LOCATED IN: plasma membrane; EXPRESSED IN: 10 plant structures; EXPRESSED DURING: 6 growth stages; CONTAINS InterPro DOMAIN/s: Protein of unknown function Cys-rich (InterPro:IPR006461); BEST Arabidopsis thaliana protein match is: PLAC8 family protein (TAIR:AT3G18450.1); Has 632 Blast hits to…	AT1G52200	AT1G52200	0.425229	2.17518e-08	3.55344e-07	AT1G52200	0.196824	0.0199145	0.0794609	AT1G52200	1.06873	2.56102e-52	2.0103e-50
AT1G65330.1	protein_coding	MADS-box transcription factor family protein	PHERES1 (PHE1); CONTAINS InterPro DOMAIN/s: Transcription factor, MADS-box (InterPro:IPR002100); BEST Arabidopsis thaliana protein match is: AGAMOUS-like 38 (TAIR:AT1G65300.1); Has 3933 Blast hits to 3931 proteins in 449 species: Archae - 0; Bacteria - 0; Metazoa - 161; Fungi - 84; Plants - 3665; Viruses - 0; Other Eukaryotes - 23 (source: NCBI BLink).	AT1G65330	AT1G65330	1.18038	3.73998e-05	0.00028276	AT1G65330	0.183079	0.578385	0.752499	AT1G65330	1.06848	0.000204023	0.00081498
AT1G15670.1	protein_coding	Galactose oxidase/kelch repeat superfamily protein	Galactose oxidase/kelch repeat superfamily protein; CONTAINS InterPro DOMAIN/s: Galactose oxidase/kelch, beta-propeller (InterPro:IPR011043), Kelch repeat type 1 (InterPro:IPR006652), Kelch related (InterPro:IPR013089), Kelch-type beta propeller (InterPro:IPR015915); BEST Arabidopsis thaliana protein match is: Galactose oxidase/kelch repeat superfamily protein (TAIR:AT1G80440.1); Has 1241 Blast h…	AT1G15670	AT1G15670	0.42745	6.38372e-07	7.53423e-06	AT1G15670	0.104307	0.267056	0.480482	AT1G15670	1.06679	1.67251e-30	6.80738e-29
AT1G12810.1	protein_coding	proline-rich family protein	proline-rich family protein; BEST Arabidopsis thaliana protein match is: unknown protein (TAIR:AT2G33520.1); Has 20080 Blast hits to 10426 proteins in 614 species: Archae - 4; Bacteria - 1877; Metazoa - 7835; Fungi - 2952; Plants - 4732; Viruses - 459; Other Eukaryotes - 2221 (source: NCBI BLink).	AT1G12810	AT1G12810	0.0553047	0.477158	0.624157	AT1G12810	0.153948	0.0192395	0.0773629	AT1G12810	1.0655	4.87053e-49	3.44085e-47
AT4G35770.1	protein_coding	Rhodanese/Cell cycle control phosphatase superfamily protein	SENESCENCE 1 (SEN1); FUNCTIONS IN: molecular_function unknown; INVOLVED IN: in 6 processes; LOCATED IN: chloroplast; EXPRESSED IN: 22 plant structures; EXPRESSED DURING: 13 growth stages; CONTAINS InterPro DOMAIN/s: Rhodanese-like (InterPro:IPR001763); BEST Arabidopsis thaliana protein match is: sulfurtransferase protein 16 (TAIR:AT5G66040.1); Has 1680 Blast hits to 1680 proteins in 570 species: …	AT4G35770	AT4G35770	3.10373	2.92596e-27	4.14149e-25	AT4G35770	-0.112562	0.621273	0.781933	AT4G35770	1.06353	1.74094e-06	1.02829e-05
AT1G27695.1	protein_coding	glycine-rich protein	glycine-rich protein; Has 5153 Blast hits to 886 proteins in 153 species: Archae - 32; Bacteria - 329; Metazoa - 3227; Fungi - 62; Plants - 1099; Viruses - 56; Other Eukaryotes - 348 (source: NCBI BLink).	AT1G27695	AT1G27695	0.545669	0.121495	0.231524	AT1G27695	1.00895	2.29278e-05	0.000305172	AT1G27695	1.06126	2.22307e-06	1.28656e-05
AT4G40060.1	protein_coding	homeobox protein 16	homeobox protein 16 (HB16); FUNCTIONS IN: sequence-specific DNA binding, transcription activator activity, sequence-specific DNA binding transcription factor activity; INVOLVED IN: in 6 processes; LOCATED IN: nucleus; EXPRESSED IN: 23 plant structures; EXPRESSED DURING: 13 growth stages; CONTAINS InterPro DOMAIN/s: Homeobox, conserved site (InterPro:IPR017970), Homeobox (InterPro:IPR001356), Home…	AT4G40060	AT4G40060	0.358576	4.88339e-10	1.08243e-08	AT4G40060	0.253963	0.000200684	0.00198309	AT4G40060	1.05973	2.78976e-30	1.11936e-28
AT1G35350.1	protein_coding	EXS (ERD1/XPR1/SYG1) family protein	EXS (ERD1/XPR1/SYG1) family protein; LOCATED IN: integral to membrane; EXPRESSED IN: 18 plant structures; EXPRESSED DURING: 9 growth stages; CONTAINS InterPro DOMAIN/s: EXS, C-terminal (InterPro:IPR004342), SPX, N-terminal (InterPro:IPR004331); BEST Arabidopsis thaliana protein match is: EXS (ERD1/XPR1/SYG1) family protein (TAIR:AT1G26730.1); Has 1149 Blast hits to 1073 proteins in 218 species: A…	AT1G35350	AT1G35350	0.719471	6.8983e-07	8.08378e-06	AT1G35350	0.36656	0.00847013	0.0411044	AT1G35350	1.05583	2.70407e-16	4.91177e-15
AT3G05120.1	protein_coding	alpha/beta-Hydrolases superfamily protein	GA INSENSITIVE DWARF1A (GID1A); FUNCTIONS IN: hydrolase activity; INVOLVED IN: floral organ morphogenesis, raffinose family oligosaccharide biosynthetic process, positive regulation of gibberellic acid mediated signaling pathway, response to gibberellin stimulus, gibberellin mediated signaling pathway; LOCATED IN: nucleus, cytoplasm; EXPRESSED IN: 27 plant structures; EXPRESSED DURING: 15 growth …	AT3G05120	AT3G05120	0.353669	6.16536e-07	7.29389e-06	AT3G05120	0.290482	0.00043596	0.00378976	AT3G05120	1.05234	2.03089e-28	7.696e-27
AT1G19250.1	protein_coding	flavin-dependent monooxygenase 1	flavin-dependent monooxygenase 1 (FMO1); FUNCTIONS IN: NADP or NADPH binding, oxidoreductase activity, monooxygenase activity, FAD binding, flavin-containing monooxygenase activity; INVOLVED IN: in 7 processes; LOCATED IN: endomembrane system, intrinsic to endoplasmic reticulum membrane; EXPRESSED IN: stem, leaf whorl, sepal, root, stamen; EXPRESSED DURING: 4 anthesis; CONTAINS InterPro DOMAIN/s:…	AT1G19250	AT1G19250	-0.298394	0.279554	0.430297	AT1G19250	0.0354941	0.906651	0.953783	AT1G19250	1.05205	2.60724e-06	1.49403e-05
AT3G47110.1	protein_coding	Leucine-rich repeat protein kinase family protein	Leucine-rich repeat protein kinase family protein; FUNCTIONS IN: protein serine/threonine kinase activity, kinase activity, ATP binding; INVOLVED IN: transmembrane receptor protein tyrosine kinase signaling pathway, protein amino acid phosphorylation; LOCATED IN: endomembrane system; CONTAINS InterPro DOMAIN/s: Protein kinase, ATP binding site (InterPro:IPR017441), Protein kinase, catalytic domai…	AT3G47110	AT3G47110	0.420299	0.0544644	0.124603	AT3G47110	0.340071	0.156234	0.340758	AT3G47110	1.0511	1.39642e-07	9.8758e-07
AT3G57765.1	small_nuclear_rna	U2.3; snRNA	gi|17662|emb|X06474.1|ATU23 Arabidopsis thaliana U2 RNA gene (U2.3)	AT3G57765	AT3G57765	0.228533	0.541029	0.678976	AT3G57765	1.00931	2.27341e-05	0.000303406	AT3G57765	1.04846	4.87688e-05	0.000221616
AT5G58070.1	protein_coding	temperature-induced lipocalin	temperature-induced lipocalin (TIL); FUNCTIONS IN: binding, transporter activity; INVOLVED IN: transport, response to cold, response to light stimulus, response to heat; LOCATED IN: mitochondrion, endoplasmic reticulum, plasma membrane, vacuole; EXPRESSED IN: 26 plant structures; EXPRESSED DURING: 17 growth stages; CONTAINS InterPro DOMAIN/s: Lipocalin, bacterial (InterPro:IPR002446), Lipocalin, …	AT5G58070	AT5G58070	-0.471731	7.86746e-10	1.67456e-08	AT5G58070	-0.0736173	0.276898	0.491165	AT5G58070	1.04716	9.18006e-35	4.39687e-33
AT3G46810.1	protein_coding	Cysteine/Histidine-rich C1 domain family protein	Cysteine/Histidine-rich C1 domain family protein; FUNCTIONS IN: zinc ion binding; INVOLVED IN: intracellular signaling pathway; LOCATED IN: cellular_component unknown; EXPRESSED IN: root; CONTAINS InterPro DOMAIN/s: Protein kinase C-like, phorbol ester/diacylglycerol binding (InterPro:IPR002219), DC1 (InterPro:IPR004146), Zinc finger, PHD-type (InterPro:IPR001965), C1-like (InterPro:IPR011424); B…	AT3G46810	AT3G46810	0.213473	0.460866	0.608716	AT3G46810	1.04935	4.96074e-05	0.000601096	AT3G46810	1.04711	1.38731e-05	7.00062e-05
AT1G56200.1	protein_coding	embryo defective 1303	embryo defective 1303 (emb1303); FUNCTIONS IN: molecular_function unknown; INVOLVED IN: embryo development ending in seed dormancy; LOCATED IN: chloroplast; EXPRESSED IN: 23 plant structures; EXPRESSED DURING: 15 growth stages; BEST Arabidopsis thaliana protein match is: unknown protein (TAIR:AT1G30475.1); Has 62 Blast hits to 62 proteins in 16 species: Archae - 0; Bacteria - 2; Metazoa - 5; Fung…	AT1G56200	AT1G56200	0.391334	0.0102078	0.0328038	AT1G56200	0.329819	2.9632e-07	6.31133e-06	AT1G56200	1.04616	5.95833e-43	3.69473e-41
AT4G12470.1	protein_coding	azelaic acid induced 1	azelaic acid induced 1 (AZI1); FUNCTIONS IN: lipid binding; INVOLVED IN: systemic acquired resistance, defense response to fungus, lipid transport; LOCATED IN: endomembrane system; EXPRESSED IN: 12 plant structures; EXPRESSED DURING: 6 growth stages; CONTAINS InterPro DOMAIN/s: Bifunctional inhibitor/plant lipid transfer protein/seed storage (InterPro:IPR016140), Plant lipid transfer protein/seed…	AT4G12470	AT4G12470	0.529245	0.265592	0.415028	AT4G12470	1.01022	0.0270843	0.10014	AT4G12470	1.0444	0.0158172	0.0386414
AT5G48430.1	protein_coding	Eukaryotic aspartyl protease family protein	Eukaryotic aspartyl protease family protein; FUNCTIONS IN: aspartic-type endopeptidase activity; INVOLVED IN: proteolysis; LOCATED IN: endomembrane system; EXPRESSED IN: shoot apex, hypocotyl, root, leaf; CONTAINS InterPro DOMAIN/s: Peptidase aspartic (InterPro:IPR021109), Peptidase aspartic, catalytic (InterPro:IPR009007), Peptidase A1 (InterPro:IPR001461); BEST Arabidopsis thaliana protein matc…	AT5G48430	AT5G48430	0.152094	0.523702	0.664937	AT5G48430	-0.22635	0.590149	0.760474	AT5G48430	1.03978	7.23322e-07	4.54223e-06
AT4G18197.1	protein_coding	purine permease 7	purine permease 7 (PUP7); CONTAINS InterPro DOMAIN/s: Protein of unknown function DUF250 (InterPro:IPR004853); BEST Arabidopsis thaliana protein match is: Nucleotide-sugar transporter family protein (TAIR:AT4G18205.1); Has 35333 Blast hits to 34131 proteins in 2444 species: Archae - 798; Bacteria - 22429; Metazoa - 974; Fungi - 991; Plants - 531; Viruses - 0; Other Eukaryotes - 9610 (source: NCBI…	AT4G18197	AT4G18197	-0.0148133	0.943025	0.965286	AT4G18197	0.340528	0.0451773	0.145153	AT4G18197	1.03837	4.1722e-10	4.10803e-09
AT5G03240.1	protein_coding	polyubiquitin 3	polyubiquitin 3 (UBQ3); INVOLVED IN: protein modification process, response to UV-B, response to light stimulus, ubiquitin-dependent protein catabolic process; LOCATED IN: intracellular, vacuole; EXPRESSED IN: 24 plant structures; EXPRESSED DURING: 15 growth stages; CONTAINS InterPro DOMAIN/s: Ubiquitin subgroup (InterPro:IPR019956), Ubiquitin conserved site (InterPro:IPR019954), Ubiquitin (Inter…	AT5G03240	AT5G03240	0.266199	0.000131647	0.000835325	AT5G03240	0.00156692	0.984101	0.992139	AT5G03240	1.03748	4.42314e-25	1.41806e-23
AT3G07500.1	protein_coding	Far-red impaired responsive (FAR1) family protein	Far-red impaired responsive (FAR1) family protein; CONTAINS InterPro DOMAIN/s: Transcription factor, FAR1-related (InterPro:IPR004330); BEST Arabidopsis thaliana protein match is: Far-red impaired responsive (FAR1) family protein (TAIR:AT2G43280.1); Has 895 Blast hits to 827 proteins in 17 species: Archae - 0; Bacteria - 0; Metazoa - 0; Fungi - 0; Plants - 895; Viruses - 0; Other Eukaryotes - 0 (…	AT3G07500	AT3G07500	0.496013	0.0367604	0.0919173	AT3G07500	0.426008	0.0717541	0.199929	AT3G07500	1.03594	2.1621e-06	1.25494e-05
AT5G49440.1	protein_coding		unknown protein; Has 30201 Blast hits to 17322 proteins in 780 species: Archae - 12; Bacteria - 1396; Metazoa - 17338; Fungi - 3422; Plants - 5037; Viruses - 0; Other Eukaryotes - 2996 (source: NCBI BLink).	AT5G49440	AT5G49440	0.642667	3.59567e-22	3.52732e-20	AT5G49440	0.257438	0.00032498	0.00297045	AT5G49440	1.0345	2.51304e-22	6.9818e-21
AT4G34881.1	protein_coding		unknown protein; FUNCTIONS IN: molecular_function unknown; INVOLVED IN: biological_process unknown; LOCATED IN: endomembrane system; Has 30201 Blast hits to 17322 proteins in 780 species: Archae - 12; Bacteria - 1396; Metazoa - 17338; Fungi - 3422; Plants - 5037; Viruses - 0; Other Eukaryotes - 2996 (source: NCBI BLink).	AT4G34881	AT4G34881	0.53486	0.00097435	0.00460365	AT4G34881	0.260912	0.0742447	0.204915	AT4G34881	1.03374	3.43476e-22	9.43653e-21
AT1G04620.1	protein_coding	coenzyme F420 hydrogenase family / dehydrogenase, beta subunit family	coenzyme F420 hydrogenase family / dehydrogenase, beta subunit family; FUNCTIONS IN: coenzyme F420 hydrogenase activity; INVOLVED IN: biological_process unknown; LOCATED IN: chloroplast; EXPRESSED IN: 22 plant structures; EXPRESSED DURING: 13 growth stages; CONTAINS InterPro DOMAIN/s: Coenzyme F420 hydrogenase/dehydrogenase beta subunit, C-terminal (InterPro:IPR007525), Coenzyme F420 hydrogenase/…	AT1G04620	AT1G04620	0.719116	2.23312e-05	0.00018025	AT1G04620	0.348078	0.0616082	0.180239	AT1G04620	1.03362	1.99681e-10	2.04234e-09
AT5G03860.1	protein_coding	malate synthase	malate synthase (MLS); FUNCTIONS IN: malate synthase activity; INVOLVED IN: glyoxylate cycle; EXPRESSED IN: seed, leaf; CONTAINS InterPro DOMAIN/s: Malate synthase-like (InterPro:IPR011076), Malate synthase, conserved site (InterPro:IPR019830), Malate synthase A (InterPro:IPR006252), Malate synthase (InterPro:IPR001465); Has 1807 Blast hits to 1807 proteins in 277 species: Archae - 0; Bacteria - …	AT5G03860	AT5G03860	1.24376	5.26111e-65	4.96448e-62	AT5G03860	0.272037	0.00211533	0.0137868	AT5G03860	1.02358	3.67496e-33	1.65591e-31
AT4G14720.1	protein_coding	TIFY domain/Divergent CCT motif family protein	TIFY domain/Divergent CCT motif family protein; CONTAINS InterPro DOMAIN/s: Tify (InterPro:IPR010399), Acireductone dioxygenase, ARD (InterPro:IPR004313), CCT domain-like (InterPro:IPR018467); BEST Arabidopsis thaliana protein match is: TIFY domain/Divergent CCT motif family protein (TAIR:AT4G14713.1); Has 315 Blast hits to 312 proteins in 29 species: Archae - 0; Bacteria - 0; Metazoa - 0; Fungi …	AT4G14720	AT4G14720	0.28407	0.000318257	0.00178606	AT4G14720	0.400782	1.50669e-06	2.76463e-05	AT4G14720	1.02262	2.0513e-30	8.3149e-29
AT3G16770.1	protein_coding	ethylene-responsive element binding protein	ethylene-responsive element binding protein (EBP); CONTAINS InterPro DOMAIN/s: DNA-binding, integrase-type (InterPro:IPR016177), Pathogenesis-related transcriptional factor/ERF, DNA-binding (InterPro:IPR001471); BEST Arabidopsis thaliana protein match is: Integrase-type DNA-binding superfamily protein (TAIR:AT2G47520.1); Has 5957 Blast hits to 5752 proteins in 250 species: Archae - 0; Bacteria - …	AT3G16770	AT3G16770	0.507386	1.80145e-06	1.93064e-05	AT3G16770	0.169918	0.138621	0.313649	AT3G16770	1.02225	8.96713e-24	2.66735e-22
AT2G26695.1	protein_coding	Ran BP2/NZF zinc finger-like superfamily protein	Ran BP2/NZF zinc finger-like superfamily protein; FUNCTIONS IN: binding, zinc ion binding; INVOLVED IN: biological_process unknown; LOCATED IN: intracellular; CONTAINS InterPro DOMAIN/s: Zinc finger, RanBP2-type (InterPro:IPR001876); BEST Arabidopsis thaliana protein match is: Ran BP2/NZF zinc finger-like superfamily protein (TAIR:AT3G15680.1); Has 972 Blast hits to 658 proteins in 133 species: A…	AT2G26695	AT2G26695	0.158099	0.438851	0.589018	AT2G26695	0.8611	4.66552e-07	9.54822e-06	AT2G26695	1.02209	5.23751e-10	5.07859e-09
AT3G26770.1	protein_coding	NAD(P)-binding Rossmann-fold superfamily protein	NAD(P)-binding Rossmann-fold superfamily protein; FUNCTIONS IN: oxidoreductase activity, binding, catalytic activity; INVOLVED IN: oxidation reduction, metabolic process; EXPRESSED IN: 6 plant structures; EXPRESSED DURING: 4 anthesis, F mature embryo stage, E expanded cotyledon stage; CONTAINS InterPro DOMAIN/s: NAD(P)-binding domain (InterPro:IPR016040), Glucose/ribitol dehydrogenase (InterPro:I…	AT3G26770	AT3G26770	0.0386847	0.749447	0.837292	AT3G26770	0.541144	2.45799e-07	5.36759e-06	AT3G26770	1.02129	2.58936e-20	6.36275e-19
AT4G25620.1	protein_coding	hydroxyproline-rich glycoprotein family protein	hydroxyproline-rich glycoprotein family protein; BEST Arabidopsis thaliana protein match is: hydroxyproline-rich glycoprotein family protein (TAIR:AT5G52430.1); Has 940 Blast hits to 722 proteins in 169 species: Archae - 0; Bacteria - 80; Metazoa - 158; Fungi - 130; Plants - 239; Viruses - 59; Other Eukaryotes - 274 (source: NCBI BLink).	AT4G25620	AT4G25620	1.00187	3.99621e-34	9.20801e-32	AT4G25620	0.202564	0.0351081	0.120766	AT4G25620	1.02038	1.86442e-24	5.84469e-23
AT3G44700.1	protein_coding	Plant protein of unknown function	Plant protein of unknown function; CONTAINS InterPro DOMAIN/s: Protein of unknown function DUF247, plant (InterPro:IPR004158); BEST Arabidopsis thaliana protein match is: Plant protein of unknown function (DUF247) (TAIR:AT3G44710.1); Has 1313 Blast hits to 861 proteins in 17 species: Archae - 0; Bacteria - 0; Metazoa - 0; Fungi - 0; Plants - 1313; Viruses - 0; Other Eukaryotes - 0 (source: NCBI B…	AT3G44700	AT3G44700	0.388587	0.204248	0.341804	AT3G44700	0.565671	0.0934165	0.240121	AT3G44700	1.01886	0.000570757	0.00205313
AT1G80830.1	protein_coding	natural resistance-associated macrophage protein 1	natural resistance-associated macrophage protein 1 (NRAMP1); CONTAINS InterPro DOMAIN/s: Natural resistance-associated macrophage protein (InterPro:IPR001046); BEST Arabidopsis thaliana protein match is: NRAMP metal ion transporter 6 (TAIR:AT1G15960.1); Has 5566 Blast hits to 5511 proteins in 1695 species: Archae - 118; Bacteria - 4154; Metazoa - 357; Fungi - 273; Plants - 337; Viruses - 0; Other…	AT1G80830	AT1G80830	0.65767	3.33522e-20	2.58167e-18	AT1G80830	0.347689	3.34831e-05	0.000425433	AT1G80830	1.01842	2.96739e-30	1.18822e-28
AT5G10625.1	protein_coding		BEST Arabidopsis thaliana protein match is: flowering promoting factor 1 (TAIR:AT5G24860.1); Has 35333 Blast hits to 34131 proteins in 2444 species: Archae - 798; Bacteria - 22429; Metazoa - 974; Fungi - 991; Plants - 531; Viruses - 0; Other Eukaryotes - 9610 (source: NCBI BLink).	AT5G10625	AT5G10625	0.274733	0.00301895	0.0119887	AT5G10625	0.639956	1.55423e-14	9.89924e-13	AT5G10625	1.0175	8.68156e-24	2.59411e-22
AT3G23880.1	protein_coding	F-box and associated interaction domains-containing protein	F-box and associated interaction domains-containing protein; FUNCTIONS IN: molecular_function unknown; INVOLVED IN: biological_process unknown; LOCATED IN: nucleus; EXPRESSED IN: 16 plant structures; EXPRESSED DURING: 10 growth stages; CONTAINS InterPro DOMAIN/s: F-box domain, cyclin-like (InterPro:IPR001810), F-box domain, Skp2-like (InterPro:IPR022364), F-box associated domain, type 3 (InterPro…	AT3G23880	AT3G23880	0.894885	1.61358e-15	7.87555e-14	AT3G23880	0.380199	0.00210889	0.0137493	AT3G23880	1.01681	4.8454e-17	9.40597e-16
AT4G25300.1	protein_coding	2-oxoglutarate (2OG) and Fe(II)-dependent oxygenase superfamily protein	2-oxoglutarate (2OG) and Fe(II)-dependent oxygenase superfamily protein; FUNCTIONS IN: oxidoreductase activity, acting on paired donors, with incorporation or reduction of molecular oxygen, 2-oxoglutarate as one donor, and incorporation of one atom each of oxygen into both donors, oxidoreductase activity; INVOLVED IN: flavonoid biosynthetic process; LOCATED IN: cellular_component unknown; CONTAIN…	AT4G25300	AT4G25300	0.192155	0.391586	0.543889	AT4G25300	0.182997	0.391228	0.606173	AT4G25300	1.01647	6.25517e-08	4.66391e-07
AT1G05570.1	protein_coding	callose synthase 1	callose synthase 1 (CALS1); FUNCTIONS IN: transferase activity, transferring glycosyl groups, 1,3-beta-glucan synthase activity; INVOLVED IN: 1,3-beta-glucan biosynthetic process; LOCATED IN: 1,3-beta-glucan synthase complex, plasma membrane, cell plate; EXPRESSED IN: 23 plant structures; EXPRESSED DURING: 13 growth stages; CONTAINS InterPro DOMAIN/s: Glycosyl transferase, family 48 (InterPro:IPR…	AT1G05570	AT1G05570	0.717921	1.70312e-07	2.29741e-06	AT1G05570	0.692013	5.19557e-15	3.46465e-13	AT1G05570	1.01604	2.07642e-28	7.85347e-27
AT3G47380.1	protein_coding	Plant invertase/pectin methylesterase inhibitor superfamily protein	Plant invertase/pectin methylesterase inhibitor superfamily protein; FUNCTIONS IN: enzyme inhibitor activity, pectinesterase inhibitor activity, pectinesterase activity; INVOLVED IN: biological_process unknown; LOCATED IN: endomembrane system; EXPRESSED IN: 14 plant structures; EXPRESSED DURING: 9 growth stages; CONTAINS InterPro DOMAIN/s: Pectinesterase inhibitor (InterPro:IPR006501); BEST Arabi…	AT3G47380	AT3G47380	0.600777	2.39077e-05	0.000191571	AT3G47380	0.967253	3.36811e-14	2.04682e-12	AT3G47380	1.01487	1.04287e-20	2.62121e-19
AT1G07550.1	protein_coding	Leucine-rich repeat protein kinase family protein	Leucine-rich repeat protein kinase family protein; FUNCTIONS IN: kinase activity; INVOLVED IN: protein amino acid phosphorylation; LOCATED IN: endomembrane system; EXPRESSED IN: root, leaf; EXPRESSED DURING: LP.08 eight leaves visible; CONTAINS InterPro DOMAIN/s: Protein kinase, ATP binding site (InterPro:IPR017441), Protein kinase, catalytic domain (InterPro:IPR000719), Leucine-rich repeat (Inte…	AT1G07550	AT1G07550	0.361086	0.306219	0.458727	AT1G07550	-0.115114	0.78058	0.883336	AT1G07550	1.01424	0.00227797	0.00708942
AT5G20640.1	protein_coding	Protein of unknown function (DUF567)	Protein of unknown function (DUF567); FUNCTIONS IN: molecular_function unknown; INVOLVED IN: N-terminal protein myristoylation; EXPRESSED IN: leaf whorl, hypocotyl, root, seed; EXPRESSED DURING: E expanded cotyledon stage; CONTAINS InterPro DOMAIN/s: Protein of unknown function DUF567 (InterPro:IPR007612); BEST Arabidopsis thaliana protein match is: Protein of unknown function (DUF567) (TAIR:AT2G…	AT5G20640	AT5G20640	0.15259	0.53392	0.673338	AT5G20640	0.349892	0.169844	0.358669	AT5G20640	1.01401	2.8765e-05	0.000136615
AT1G55810.1	protein_coding	uridine kinase-like 3	uridine kinase-like 3 (UKL3); FUNCTIONS IN: uracil phosphoribosyltransferase activity, phosphotransferase activity, alcohol group as acceptor, kinase activity, ATP binding; INVOLVED IN: biosynthetic process, metabolic process; LOCATED IN: cellular_component unknown; EXPRESSED IN: 22 plant structures; EXPRESSED DURING: 13 growth stages; CONTAINS InterPro DOMAIN/s: Phosphoribulokinase/uridine kinas…	AT1G55810	AT1G55810	0.453741	6.00652e-14	2.41921e-12	AT1G55810	0.344838	1.28705e-07	2.99138e-06	AT1G55810	1.01189	1.45222e-46	9.57547e-45
AT5G14920.1	protein_coding	Gibberellin-regulated family protein	Gibberellin-regulated family protein; INVOLVED IN: response to gibberellin stimulus; LOCATED IN: endomembrane system; EXPRESSED IN: 22 plant structures; EXPRESSED DURING: 13 growth stages; CONTAINS InterPro DOMAIN/s: Gibberellin regulated protein (InterPro:IPR003854); BEST Arabidopsis thaliana protein match is: GAST1 protein homolog 3 (TAIR:AT4G09600.1); Has 178772 Blast hits to 67361 proteins in…	AT5G14920	AT5G14920	0.198763	0.186012	0.319191	AT5G14920	0.438167	0.00187963	0.0125049	AT5G14920	1.01047	4.02117e-12	4.94668e-11
AT1G73270.1	protein_coding	serine carboxypeptidase-like 6	serine carboxypeptidase-like 6 (scpl6); FUNCTIONS IN: serine-type carboxypeptidase activity; INVOLVED IN: proteolysis; LOCATED IN: endomembrane system; EXPRESSED IN: root; CONTAINS InterPro DOMAIN/s: Peptidase S10, serine carboxypeptidase (InterPro:IPR001563); BEST Arabidopsis thaliana protein match is: serine carboxypeptidase-like 3 (TAIR:AT1G73280.1); Has 3982 Blast hits to 3889 proteins in 444…	AT1G73270	AT1G73270	0.665491	1.29535e-08	2.20142e-07	AT1G73270	0.486454	0.000292962	0.0027179	AT1G73270	1.00978	7.67537e-15	1.23436e-13
AT5G04880.1	pseudogene		expressed protein	AT5G04880	AT5G04880	0.341345	0.121712	0.231818	AT5G04880	0.296164	0.165953	0.353682	AT5G04880	1.00921	3.56292e-07	2.35477e-06
AT1G29930.1	protein_coding	chlorophyll A/B binding protein 1	chlorophyll A/B binding protein 1 (CAB1); FUNCTIONS IN: chlorophyll binding; INVOLVED IN: photosynthesis; LOCATED IN: light-harvesting complex, thylakoid, chloroplast thylakoid membrane, chloroplast; EXPRESSED IN: guard cell, juvenile leaf, cultured cell; CONTAINS InterPro DOMAIN/s: Chlorophyll A-B binding protein (InterPro:IPR001344); BEST Arabidopsis thaliana protein match is: chlorophyll A/B b…	AT1G29930	AT1G29930	1.02769	5.80191e-11	1.51078e-09	AT1G29930	-0.483816	0.0538474	0.164548	AT1G29930	1.00853	2.66413e-10	2.68462e-09
AT4G33110.1	protein_coding	S-adenosyl-L-methionine-dependent methyltransferases superfamily protein	S-adenosyl-L-methionine-dependent methyltransferases superfamily protein; FUNCTIONS IN: (S)-coclaurine-N-methyltransferase activity; INVOLVED IN: lipid biosynthetic process; LOCATED IN: plasma membrane; EXPRESSED IN: cultured cell; CONTAINS InterPro DOMAIN/s: Cyclopropane-fatty-acyl-phospholipid/mycolic acid synthase (InterPro:IPR003333); BEST Arabidopsis thaliana protein match is: S-adenosyl-L-m…	AT4G33110	AT4G33110	0.557671	8.67762e-10	1.83517e-08	AT4G33110	0.529931	5.09005e-09	1.549e-07	AT4G33110	1.00812	1.621e-28	6.15449e-27
AT5G38940.1	protein_coding	RmlC-like cupins superfamily protein	RmlC-like cupins superfamily protein; FUNCTIONS IN: manganese ion binding, nutrient reservoir activity; INVOLVED IN: response to salt stress; LOCATED IN: cell wall; EXPRESSED IN: fruit, root; CONTAINS InterPro DOMAIN/s: Cupin, RmlC-type (InterPro:IPR011051), Cupin 1 (InterPro:IPR006045), RmlC-like jelly roll fold (InterPro:IPR014710), Germin (InterPro:IPR001929), Germin, manganese binding site (I…	AT5G38940	AT5G38940	0.198944	0.494033	0.638768	AT5G38940	0.912325	0.00296213	0.0181094	AT5G38940	1.00663	0.000622603	0.00222265
AT2G28970.1	protein_coding	Leucine-rich repeat protein kinase family protein	Leucine-rich repeat protein kinase family protein; FUNCTIONS IN: protein serine/threonine kinase activity, kinase activity, ATP binding; INVOLVED IN: transmembrane receptor protein tyrosine kinase signaling pathway, protein amino acid phosphorylation; LOCATED IN: endomembrane system; EXPRESSED IN: root; CONTAINS InterPro DOMAIN/s: Protein kinase, ATP binding site (InterPro:IPR017441), Protein kin…	AT2G28970	AT2G28970	0.443652	2.00733e-05	0.000163759	AT2G28970	0.419896	3.4904e-05	0.000441877	AT2G28970	1.00592	2.22698e-22	6.21323e-21
AT3G19930.1	protein_coding	sugar transporter 4	sugar transporter 4 (STP4); FUNCTIONS IN: carbohydrate transmembrane transporter activity, sugar:hydrogen symporter activity, monosaccharide transmembrane transporter activity, sucrose:hydrogen symporter activity; INVOLVED IN: defense response to fungus, response to wounding, sucrose transport; LOCATED IN: plasma membrane, integral to plasma membrane, membrane; EXPRESSED IN: 28 plant structures; …	AT3G19930	AT3G19930	0.6545	1.94088e-25	2.4189e-23	AT3G19930	0.27371	0.000141011	0.00146723	AT3G19930	1.00513	1.4724e-45	9.51812e-44
AT5G03545.1	protein_coding		unknown protein; Has 7 Blast hits to 7 proteins in 2 species: Archae - 0; Bacteria - 0; Metazoa - 0; Fungi - 0; Plants - 7; Viruses - 0; Other Eukaryotes - 0 (source: NCBI BLink).	AT5G03545	AT5G03545	0.369197	0.0818473	0.170989	AT5G03545	0.199799	0.373743	0.588711	AT5G03545	1.00256	2.15639e-07	1.47955e-06
AT1G76720.1	protein_coding	eukaryotic translation initiation factor 2 (eIF-2) family protein	eukaryotic translation initiation factor 2 (eIF-2) family protein; FUNCTIONS IN: GTP binding, GTPase activity, translation initiation factor activity; INVOLVED IN: translational initiation; LOCATED IN: cellular_component unknown; EXPRESSED IN: guard cell, cultured cell; CONTAINS InterPro DOMAIN/s: Small GTP-binding protein (InterPro:IPR005225), Translation elongation factor EFTu/EF1A, domain 2 (I…	AT1G76720	AT1G76720	0.962678	2.19559e-18	1.42649e-16	AT1G76720	0.274733	0.0172123	0.0710813	AT1G76720	1.00098	3.79673e-20	9.20382e-19
AT4G40070.1	protein_coding	RING/U-box superfamily protein	RING/U-box superfamily protein; FUNCTIONS IN: zinc ion binding; EXPRESSED IN: 9 plant structures; EXPRESSED DURING: 4 anthesis, petal differentiation and expansion stage; CONTAINS InterPro DOMAIN/s: Zinc finger, RING-type (InterPro:IPR001841), Zinc finger, C3HC4 RING-type (InterPro:IPR018957); BEST Arabidopsis thaliana protein match is: RING/U-box superfamily protein (TAIR:AT3G05200.1); Has 9770 …	AT4G40070	AT4G40070	0.0881232	0.352145	0.504709	AT4G40070	0.64892	1.05257e-10	4.16665e-09	AT4G40070	0.996894	6.68551e-23	1.91107e-21
AT4G17670.1	protein_coding	Protein of unknown function (DUF581)	Protein of unknown function (DUF581); CONTAINS InterPro DOMAIN/s: Protein of unknown function DUF581 (InterPro:IPR007650); BEST Arabidopsis thaliana protein match is: Protein of unknown function (DUF581) (TAIR:AT5G47060.1); Has 30201 Blast hits to 17322 proteins in 780 species: Archae - 12; Bacteria - 1396; Metazoa - 17338; Fungi - 3422; Plants - 5037; Viruses - 0; Other Eukaryotes - 2996 (source…	AT4G17670	AT4G17670	-0.556145	7.97682e-06	7.30784e-05	AT4G17670	0.299071	0.00401486	0.0230654	AT4G17670	0.995163	8.49989e-16	1.48662e-14
AT3G07310.1	protein_coding	Protein of unknown function (DUF760)	Protein of unknown function (DUF760); CONTAINS InterPro DOMAIN/s: Protein of unknown function DUF760 (InterPro:IPR008479); BEST Arabidopsis thaliana protein match is: Protein of unknown function (DUF760) (TAIR:AT5G48590.1); Has 147 Blast hits to 143 proteins in 27 species: Archae - 0; Bacteria - 10; Metazoa - 0; Fungi - 0; Plants - 134; Viruses - 0; Other Eukaryotes - 3 (source: NCBI BLink).	AT3G07310	AT3G07310	0.115191	0.19585	0.331351	AT3G07310	0.253858	0.00629276	0.0327698	AT3G07310	0.989025	2.03464e-25	6.64145e-24
AT1G76930.1	protein_coding	extensin 4	extensin 4 (EXT4); FUNCTIONS IN: structural constituent of cell wall; INVOLVED IN: response to jasmonic acid stimulus, response to wounding, response to abscisic acid stimulus, response to salicylic acid stimulus; LOCATED IN: endomembrane system; EXPRESSED IN: 10 plant structures; EXPRESSED DURING: 6 growth stages; BEST Arabidopsis thaliana protein match is: extensin 3 (TAIR:AT1G21310.1); Has 705…	AT1G76930	AT1G76930	0.846744	1.32752e-19	9.60081e-18	AT1G76930	-0.117039	0.175172	0.365923	AT1G76930	0.987343	2.1347e-26	7.30562e-25
AT4G40065.1	other_rna	other RNA		AT4G40065	AT4G40065	0.265635	0.0603332	0.134818	AT4G40065	0.174177	0.242027	0.452492	AT4G40065	0.985284	4.43853e-12	5.44318e-11
AT4G01915.1	protein_coding		unknown protein; Has 35333 Blast hits to 34131 proteins in 2444 species: Archae - 798; Bacteria - 22429; Metazoa - 974; Fungi - 991; Plants - 531; Viruses - 0; Other Eukaryotes - 9610 (source: NCBI BLink).	AT4G01915	AT4G01915	0.612838	0.0307837	0.0800328	AT4G01915	0.477128	0.0946448	0.242306	AT4G01915	0.984935	0.000246612	0.000968093
AT1G33540.1	protein_coding	serine carboxypeptidase-like 18	serine carboxypeptidase-like 18 (scpl18); FUNCTIONS IN: serine-type carboxypeptidase activity; INVOLVED IN: proteolysis; LOCATED IN: endomembrane system; EXPRESSED IN: root; CONTAINS InterPro DOMAIN/s: Peptidase S10, serine carboxypeptidase (InterPro:IPR001563); BEST Arabidopsis thaliana protein match is: serine carboxypeptidase-like 7 (TAIR:AT3G10450.1); Has 3653 Blast hits to 3603 proteins in 3…	AT1G33540	AT1G33540	0.919336	8.13305e-15	3.65452e-13	AT1G33540	0.524084	0.00115058	0.00847974	AT1G33540	0.984897	1.59251e-19	3.68007e-18
AT5G09720.1	protein_coding	Magnesium transporter CorA-like family protein	Magnesium transporter CorA-like family protein; BEST Arabidopsis thaliana protein match is: magnesium transporter 7 (TAIR:AT5G09690.3); Has 601 Blast hits to 596 proteins in 130 species: Archae - 0; Bacteria - 0; Metazoa - 46; Fungi - 173; Plants - 356; Viruses - 0; Other Eukaryotes - 26 (source: NCBI BLink).	AT5G09720	AT5G09720	0.286062	0.350318	0.503	AT5G09720	1.00083	0.00180439	0.0121179	AT5G09720	0.984651	0.000342428	0.00129837
AT5G06740.1	protein_coding	Concanavalin A-like lectin protein kinase family protein	Concanavalin A-like lectin protein kinase family protein; FUNCTIONS IN: in 6 functions; INVOLVED IN: protein amino acid phosphorylation; LOCATED IN: endomembrane system; EXPRESSED IN: root; CONTAINS InterPro DOMAIN/s: Legume lectin, beta chain (InterPro:IPR001220), Protein kinase, ATP binding site (InterPro:IPR017441), Serine/threonine-protein kinase-like domain (InterPro:IPR017442), Concanavalin…	AT5G06740	AT5G06740	0.495061	3.3483e-06	3.36973e-05	AT5G06740	0.163571	0.161539	0.347755	AT5G06740	0.98272	3.14626e-19	7.09647e-18
AT1G32520.1	protein_coding		unknown protein; FUNCTIONS IN: molecular_function unknown; INVOLVED IN: biological_process unknown; LOCATED IN: chloroplast; EXPRESSED IN: 24 plant structures; EXPRESSED DURING: 15 growth stages; Has 143 Blast hits to 142 proteins in 34 species: Archae - 0; Bacteria - 0; Metazoa - 39; Fungi - 0; Plants - 56; Viruses - 0; Other Eukaryotes - 48 (source: NCBI BLink).	AT1G32520	AT1G32520	0.425111	0.100861	0.201458	AT1G32520	0.354373	0.151659	0.333641	AT1G32520	0.981383	2.21111e-05	0.000107359
AT4G18510.1	protein_coding	CLAVATA3/ESR-related 2	CLAVATA3/ESR-related 2 (CLE2); Has 10 Blast hits to 10 proteins in 5 species: Archae - 0; Bacteria - 0; Metazoa - 0; Fungi - 0; Plants - 10; Viruses - 0; Other Eukaryotes - 0 (source: NCBI BLink).	AT4G18510	AT4G18510	0.567187	3.12272e-08	4.89943e-07	AT4G18510	0.739191	1.89914e-12	9.62747e-11	AT4G18510	0.979291	7.01385e-21	1.7833e-19
AT4G20362.1	other_rna	other RNA		AT4G20362	AT4G20362	0.390287	7.18524e-05	0.000493527	AT4G20362	0.590758	4.36591e-08	1.11948e-06	AT4G20362	0.977719	2.78244e-17	5.5316e-16
AT2G44380.1	protein_coding	Cysteine/Histidine-rich C1 domain family protein	Cysteine/Histidine-rich C1 domain family protein; CONTAINS InterPro DOMAIN/s: DC1 (InterPro:IPR004146), C1-like (InterPro:IPR011424); BEST Arabidopsis thaliana protein match is: Cysteine/Histidine-rich C1 domain family protein (TAIR:AT5G43520.1); Has 1997 Blast hits to 742 proteins in 26 species: Archae - 0; Bacteria - 0; Metazoa - 5; Fungi - 0; Plants - 1986; Viruses - 0; Other Eukaryotes - 6 (s…	AT2G44380	AT2G44380	0.52523	4.39486e-14	1.79935e-12	AT2G44380	0.105088	0.163071	0.350177	AT2G44380	0.97429	1.29657e-26	4.48384e-25
AT1G32540.1	protein_coding	lsd one like 1	lsd one like 1 (LOL1); FUNCTIONS IN: DNA binding; INVOLVED IN: induction of apoptosis; LOCATED IN: endomembrane system; EXPRESSED IN: 21 plant structures; EXPRESSED DURING: 13 growth stages; CONTAINS InterPro DOMAIN/s: Zinc finger, LSD1-type (InterPro:IPR005735); BEST Arabidopsis thaliana protein match is: LSD1 zinc finger family protein (TAIR:AT4G20380.7); Has 35333 Blast hits to 34131 proteins …	AT1G32540									AT1G32540	0.974049	0.0329131	0.0710991
AT5G43570.1	protein_coding	Serine protease inhibitor, potato inhibitor I-type family protein	Serine protease inhibitor, potato inhibitor I-type family protein; FUNCTIONS IN: serine-type endopeptidase inhibitor activity; INVOLVED IN: response to wounding, defense response; LOCATED IN: cellular_component unknown; CONTAINS InterPro DOMAIN/s: Proteinase inhibitor I13, potato inhibitor I (InterPro:IPR000864); BEST Arabidopsis thaliana protein match is: Serine protease inhibitor, potato inhibi…	AT5G43570	AT5G43570	1.67567	5.61492e-20	4.20071e-18	AT5G43570	0.215418	0.385448	0.600896	AT5G43570	0.973081	2.29301e-05	0.000111009
AT5G03230.1	protein_coding	Protein of unknown function, DUF584	Protein of unknown function, DUF584; CONTAINS InterPro DOMAIN/s: Protein of unknown function DUF584 (InterPro:IPR007608); BEST Arabidopsis thaliana protein match is: Protein of unknown function, DUF584 (TAIR:AT5G60680.1); Has 326 Blast hits to 326 proteins in 21 species: Archae - 0; Bacteria - 0; Metazoa - 0; Fungi - 2; Plants - 324; Viruses - 0; Other Eukaryotes - 0 (source: NCBI BLink).	AT5G03230	AT5G03230	0.717508	3.22966e-08	5.05122e-07	AT5G03230	0.278597	0.0266451	0.0990074	AT5G03230	0.971342	4.32988e-15	7.09018e-14
AT3G10020.1	protein_coding		unknown protein; FUNCTIONS IN: molecular_function unknown; INVOLVED IN: response to oxidative stress, anaerobic respiration; LOCATED IN: cellular_component unknown; EXPRESSED IN: 23 plant structures; EXPRESSED DURING: 13 growth stages; Has 47 Blast hits to 47 proteins in 12 species: Archae - 0; Bacteria - 0; Metazoa - 1; Fungi - 0; Plants - 46; Viruses - 0; Other Eukaryotes - 0 (source: NCBI BLin…	AT3G10020	AT3G10020	0.92751	2.53382e-30	4.32847e-28	AT3G10020	0.18798	0.00958461	0.0452915	AT3G10020	0.96982	4.17867e-21	1.07628e-19
AT3G18145.1	pseudogene		pseudogene, similar to putative carbamoyl phosphate synthase small subunit, blastp match of 89% identity and 4.4e-115 P-value to GP|21535793|emb|CAC85725.1||AJ319873 putative carbamoyl phosphate synthase small subunit {Nicotiana tabacum}	AT3G18145	AT3G18145	0.487058	0.0302614	0.0788923	AT3G18145	0.403593	0.0707019	0.197853	AT3G18145	0.965786	3.1316e-06	1.76787e-05
AT3G20360.1	protein_coding	TRAF-like family protein	TRAF-like family protein; FUNCTIONS IN: molecular_function unknown; INVOLVED IN: biological_process unknown; LOCATED IN: endomembrane system; CONTAINS InterPro DOMAIN/s: TRAF-like (InterPro:IPR008974), MATH (InterPro:IPR002083); BEST Arabidopsis thaliana protein match is: TRAF-like family protein (TAIR:AT3G20370.1); Has 719 Blast hits to 567 proteins in 35 species: Archae - 0; Bacteria - 0; Metaz…	AT3G20360	AT3G20360	0.403037	0.0430813	0.104008	AT3G20360	-0.0632467	0.790082	0.888628	AT3G20360	0.963916	2.07527e-06	1.2088e-05
AT2G28960.1	protein_coding	Leucine-rich repeat protein kinase family protein	Leucine-rich repeat protein kinase family protein; FUNCTIONS IN: protein serine/threonine kinase activity, protein kinase activity, kinase activity, ATP binding; INVOLVED IN: protein amino acid phosphorylation; LOCATED IN: endomembrane system; EXPRESSED IN: 6 plant structures; EXPRESSED DURING: 4 anthesis, C globular stage; CONTAINS InterPro DOMAIN/s: Protein kinase, ATP binding site (InterPro:IP…	AT2G28960	AT2G28960	0.213461	0.150334	0.272131	AT2G28960	0.343395	0.122545	0.288968	AT2G28960	0.961855	1.96701e-13	2.77528e-12
AT3G56825.1	small_nuclear_rna	U2.4; snRNA	gi|17663|emb|X06475.1|ATU24 Arabidopsis thaliana U2 RNA gene (U2.4)	AT3G56825	AT3G56825	0.315433	0.333381	0.486852	AT3G56825	1.08409	3.77368e-07	7.87717e-06	AT3G56825	0.960235	4.74957e-06	2.59821e-05
AT1G72800.1	protein_coding	RNA-binding (RRM/RBD/RNP motifs) family protein	RNA-binding (RRM/RBD/RNP motifs) family protein; FUNCTIONS IN: nucleotide binding, nucleic acid binding; INVOLVED IN: biological_process unknown; LOCATED IN: cellular_component unknown; EXPRESSED IN: 21 plant structures; EXPRESSED DURING: 10 growth stages; CONTAINS InterPro DOMAIN/s: RNA recognition motif, RNP-1 (InterPro:IPR000504), Nucleotide-binding, alpha-beta plait (InterPro:IPR012677); BEST…	AT1G72800	AT1G72800	0.357586	0.011026	0.0349196	AT1G72800	0.0477783	0.750397	0.865461	AT1G72800	0.959954	1.28263e-12	1.67802e-11
AT1G07260.1	protein_coding	UDP-glucosyl transferase 71C3	UDP-glucosyl transferase 71C3 (UGT71C3); FUNCTIONS IN: quercetin 3-O-glucosyltransferase activity, UDP-glycosyltransferase activity, transferase activity, transferring glycosyl groups; INVOLVED IN: metabolic process; LOCATED IN: cellular_component unknown; EXPRESSED IN: 7 plant structures; EXPRESSED DURING: F mature embryo stage, petal differentiation and expansion stage, E expanded cotyledon sta…	AT1G07260	AT1G07260	0.0622103	0.510283	0.653173	AT1G07260	0.272813	0.00500306	0.027366	AT1G07260	0.958171	3.74811e-19	8.39652e-18
AT5G43890.1	protein_coding	Flavin-binding monooxygenase family protein	YUCCA5 (YUC5); CONTAINS InterPro DOMAIN/s: Pyridine nucleotide-disulphide oxidoreductase, class-II (InterPro:IPR000103), FAD-dependent pyridine nucleotide-disulphide oxidoreductase (InterPro:IPR013027), Flavin-containing monooxygenase-like (InterPro:IPR020946); BEST Arabidopsis thaliana protein match is: YUCCA 9 (TAIR:AT1G04180.1); Has 1807 Blast hits to 1807 proteins in 277 species: Archae - 0; …	AT5G43890	AT5G43890	0.632237	0.00406315	0.015345	AT5G43890	-0.410008	0.152285	0.334376	AT5G43890	0.957198	2.0579e-05	0.000100363
AT3G28380.1	protein_coding	P-glycoprotein 17	P-glycoprotein 17 (PGP17); FUNCTIONS IN: ATPase activity, coupled to transmembrane movement of substances, nucleoside-triphosphatase activity, ATPase activity, nucleotide binding, ATP binding; INVOLVED IN: transport, transmembrane transport; LOCATED IN: plasma membrane; CONTAINS InterPro DOMAIN/s: ATPase, AAA+ type, core (InterPro:IPR003593), ABC transporter-like (InterPro:IPR003439), ABC transpo…	AT3G28380	AT3G28380	0.701826	0.0238039	0.0650349	AT3G28380	0.589201	0.0645107	0.185761	AT3G28380	0.956937	0.00123703	0.0041313
AT1G21100.1	protein_coding	O-methyltransferase family protein	O-methyltransferase family protein; FUNCTIONS IN: methyltransferase activity, O-methyltransferase activity, protein dimerization activity; LOCATED IN: cytosol; EXPRESSED IN: stem, cotyledon, hypocotyl, root, leaf; EXPRESSED DURING: LP.04 four leaves visible; CONTAINS InterPro DOMAIN/s: Winged helix-turn-helix transcription repressor DNA-binding (InterPro:IPR011991), Plant methyltransferase dimeri…	AT1G21100	AT1G21100	0.451731	0.00276852	0.0111551	AT1G21100	0.317729	0.000287775	0.00267602	AT1G21100	0.955856	4.37885e-09	3.80571e-08
AT1G54740.1	protein_coding	Protein of unknown function (DUF3049)	Protein of unknown function (DUF3049); CONTAINS InterPro DOMAIN/s: Protein of unknown function DUF3049 (InterPro:IPR021410); BEST Arabidopsis thaliana protein match is: Protein of unknown function (DUF3049) (TAIR:AT5G22390.1); Has 534 Blast hits to 376 proteins in 66 species: Archae - 0; Bacteria - 26; Metazoa - 75; Fungi - 14; Plants - 157; Viruses - 0; Other Eukaryotes - 262 (source: NCBI BLink…	AT1G54740	AT1G54740	0.38016	3.17219e-05	0.000244497	AT1G54740	0.324389	1.2783e-05	0.000183676	AT1G54740	0.952879	7.62561e-37	3.94875e-35
AT3G21260.1	protein_coding	Glycolipid transfer protein (GLTP) family protein	GLYCOLIPID TRANSFER PROTEIN 3 (GLTP3); FUNCTIONS IN: glycolipid transporter activity, glycolipid binding; INVOLVED IN: glycolipid transport; LOCATED IN: cytoplasm; EXPRESSED IN: 20 plant structures; EXPRESSED DURING: 13 growth stages; CONTAINS InterPro DOMAIN/s: Glycolipid transfer protein, GLTP (InterPro:IPR014830); BEST Arabidopsis thaliana protein match is: glycolipid transfer protein 2 (TAIR:…	AT3G21260	AT3G21260	0.483144	5.7709e-05	0.000408269	AT3G21260	0.345681	0.0063912	0.0331348	AT3G21260	0.950976	2.4797e-15	4.171e-14
AT5G39080.1	protein_coding	HXXXD-type acyl-transferase family protein	HXXXD-type acyl-transferase family protein; FUNCTIONS IN: transferase activity, transferring acyl groups other than amino-acyl groups, transferase activity; INVOLVED IN: biological_process unknown; LOCATED IN: cellular_component unknown; EXPRESSED IN: 16 plant structures; EXPRESSED DURING: 9 growth stages; CONTAINS InterPro DOMAIN/s: Transferase (InterPro:IPR003480); BEST Arabidopsis thaliana pro…	AT5G39080	AT5G39080	1.21262	1.90102e-16	1.01538e-14	AT5G39080	0.488748	0.00363955	0.0213596	AT5G39080	0.950005	5.06017e-10	4.91868e-09
AT3G51350.1	protein_coding	Eukaryotic aspartyl protease family protein	Eukaryotic aspartyl protease family protein; FUNCTIONS IN: aspartic-type endopeptidase activity; INVOLVED IN: proteolysis; LOCATED IN: anchored to membrane; CONTAINS InterPro DOMAIN/s: Peptidase aspartic, catalytic (InterPro:IPR009007), Peptidase aspartic (InterPro:IPR021109), Peptidase A1 (InterPro:IPR001461), Peptidase aspartic, active site (InterPro:IPR001969); BEST Arabidopsis thaliana protei…	AT3G51350	AT3G51350	0.276136	0.0319731	0.0825079	AT3G51350	0.692349	5.64259e-09	1.70151e-07	AT3G51350	0.945599	5.30548e-15	8.60227e-14
AT1G64660.1	protein_coding	methionine gamma-lyase	methionine gamma-lyase (MGL); CONTAINS InterPro DOMAIN/s: Pyridoxal phosphate-dependent transferase, major domain (InterPro:IPR015424), Cys/Met metabolism, pyridoxal phosphate-dependent enzyme (InterPro:IPR000277), Pyridoxal phosphate-dependent transferase, major region, subdomain 1 (InterPro:IPR015421), Pyridoxal phosphate-dependent transferase, major region, subdomain 2 (InterPro:IPR015422); BE…	AT1G64660	AT1G64660	1.19167	1.2087e-33	2.6912e-31	AT1G64660	-0.00568425	0.944311	0.973033	AT1G64660	0.945361	3.48179e-18	7.32694e-17
AT1G47520.1	transposable_element_gene	transposable element gene	copia-like retrotransposon family, has a 3.3e-256 P-value blast match to GB:CAA72989 open reading frame 1 (Ty1_Copia-element) (Brassica oleracea)	AT1G47520	AT1G47520	0.904065	1.99541e-07	2.63431e-06	AT1G47520	0.112425	0.555368	0.736109	AT1G47520	0.944911	6.91423e-08	5.10718e-07
AT2G02690.1	protein_coding	Cysteine/Histidine-rich C1 domain family protein	Cysteine/Histidine-rich C1 domain family protein; FUNCTIONS IN: zinc ion binding; INVOLVED IN: intracellular signaling pathway; CONTAINS InterPro DOMAIN/s: Protein kinase C-like, phorbol ester/diacylglycerol binding (InterPro:IPR002219), Zinc finger, PHD-type (InterPro:IPR001965), DC1 (InterPro:IPR004146), C1-like (InterPro:IPR011424); BEST Arabidopsis thaliana protein match is: Cysteine/Histidin…	AT2G02690	AT2G02690	0.866736	8.16351e-11	2.06337e-09	AT2G02690	0.596142	1.39763e-05	0.000198311	AT2G02690	0.943041	1.74775e-11	2.02532e-10
AT1G26270.1	protein_coding	Phosphatidylinositol 3- and 4-kinase family protein	Phosphatidylinositol 3- and 4-kinase family protein; FUNCTIONS IN: inositol or phosphatidylinositol kinase activity, phosphotransferase activity, alcohol group as acceptor; LOCATED IN: cellular_component unknown; EXPRESSED IN: 23 plant structures; EXPRESSED DURING: 13 growth stages; CONTAINS InterPro DOMAIN/s: Phosphatidylinositol 3-/4-kinase, catalytic (InterPro:IPR000403); BEST Arabidopsis thal…	AT1G26270	AT1G26270	0.254114	3.55057e-07	4.46719e-06	AT1G26270	0.135336	0.0762683	0.208959	AT1G26270	0.942492	4.39904e-42	2.66924e-40
AT5G64110.1	protein_coding	Peroxidase superfamily protein	Peroxidase superfamily protein; FUNCTIONS IN: peroxidase activity, heme binding; INVOLVED IN: response to oxidative stress, oxidation reduction; LOCATED IN: membrane; EXPRESSED IN: shoot apex, shoot, stamen, leaf; EXPRESSED DURING: 4 anthesis; CONTAINS InterPro DOMAIN/s: Haem peroxidase (InterPro:IPR010255), Plant peroxidase (InterPro:IPR000823), Peroxidases heam-ligand binding site (InterPro:IPR…	AT5G64110	AT5G64110	0.315996	0.0740755	0.158638	AT5G64110	0.496252	0.0126014	0.0559585	AT5G64110	0.94211	3.05126e-06	1.72695e-05
AT4G39700.1	protein_coding	Heavy metal transport/detoxification superfamily protein	Heavy metal transport/detoxification superfamily protein ; FUNCTIONS IN: metal ion binding; INVOLVED IN: metal ion transport; LOCATED IN: cellular_component unknown; CONTAINS InterPro DOMAIN/s: Heavy metal transport/detoxification protein (InterPro:IPR006121); BEST Arabidopsis thaliana protein match is: Heavy metal transport/detoxification superfamily protein (TAIR:AT1G22990.1); Has 1218 Blast hi…	AT4G39700	AT4G39700	1.12088	3.96763e-13	1.44261e-11	AT4G39700	0.226524	0.186401	0.3805	AT4G39700	0.941752	3.20396e-09	2.83124e-08
AT1G36640.1	protein_coding		unknown protein; FUNCTIONS IN: molecular_function unknown; INVOLVED IN: biological_process unknown; LOCATED IN: endomembrane system; EXPRESSED IN: sperm cell, root; BEST Arabidopsis thaliana protein match is: unknown protein (TAIR:AT1G36622.1); Has 14 Blast hits to 14 proteins in 2 species: Archae - 0; Bacteria - 0; Metazoa - 0; Fungi - 0; Plants - 14; Viruses - 0; Other Eukaryotes - 0 (source: N…	AT1G36640	AT1G36640	0.34368	0.48238	0.628782					AT1G36640	0.939813	0.0134989	0.0337702
AT2G47450.1	protein_coding	chloroplast signal recognition particle component (CAO)	CHAOS (CAO); FUNCTIONS IN: chromatin binding; INVOLVED IN: response to high light intensity, protein import into chloroplast thylakoid membrane; LOCATED IN: chloroplast thylakoid membrane, chloroplast, signal recognition particle, chloroplast targeting, chloroplast envelope; EXPRESSED IN: 21 plant structures; EXPRESSED DURING: 13 growth stages; CONTAINS InterPro DOMAIN/s: Ankyrin repeat-containin…	AT2G47450	AT2G47450	0.73645	2.4102e-15	1.15643e-13	AT2G47450	0.376638	0.000144729	0.00150186	AT2G47450	0.939643	3.54455e-28	1.32793e-26
AT1G10070.1	protein_coding	branched-chain amino acid transaminase 2	branched-chain amino acid transaminase 2 (BCAT-2); FUNCTIONS IN: branched-chain-amino-acid transaminase activity, catalytic activity; INVOLVED IN: branched chain family amino acid metabolic process, metabolic process; LOCATED IN: chloroplast; EXPRESSED IN: 21 plant structures; EXPRESSED DURING: 14 growth stages; CONTAINS InterPro DOMAIN/s: Aminotransferase, class IV (InterPro:IPR001544), Aminotra…	AT1G10070	AT1G10070	1.55341	3.88591e-09	7.34763e-08	AT1G10070	0.250018	0.361028	0.576301	AT1G10070	0.938414	0.00124895	0.00416407
AT1G54680.1	protein_coding		unknown protein; FUNCTIONS IN: molecular_function unknown; INVOLVED IN: biological_process unknown; LOCATED IN: endomembrane system; EXPRESSED IN: 22 plant structures; EXPRESSED DURING: 13 growth stages; BEST Arabidopsis thaliana protein match is: unknown protein (TAIR:AT5G27290.1); Has 200 Blast hits to 200 proteins in 57 species: Archae - 0; Bacteria - 59; Metazoa - 0; Fungi - 0; Plants - 127; …	AT1G54680	AT1G54680	0.375672	0.0264603	0.0707513	AT1G54680	0.172383	0.33606	0.551688	AT1G54680	0.937649	1.8671e-08	1.50809e-07
AT2G29330.1	protein_coding	tropinone reductase	tropinone reductase (TRI); FUNCTIONS IN: oxidoreductase activity, binding, catalytic activity; INVOLVED IN: oxidation reduction, metabolic process; EXPRESSED IN: embryo, hypocotyl, root; EXPRESSED DURING: C globular stage; CONTAINS InterPro DOMAIN/s: NAD(P)-binding domain (InterPro:IPR016040), Glucose/ribitol dehydrogenase (InterPro:IPR002347), Short-chain dehydrogenase/reductase SDR (InterPro:IP…	AT2G29330	AT2G29330	0.846012	7.81788e-17	4.35166e-15	AT2G29330	0.605703	1.60127e-08	4.49442e-07	AT2G29330	0.936275	5.6132e-20	1.33616e-18
AT2G36120.1	protein_coding	Glycine-rich protein family	DEFECTIVELY ORGANIZED TRIBUTARIES 1 (DOT1); INVOLVED IN: cotyledon vascular tissue pattern formation, phloem or xylem histogenesis, leaf vascular tissue pattern formation, leaf development; LOCATED IN: endomembrane system; EXPRESSED IN: 9 plant structures; EXPRESSED DURING: LP.06 six leaves visible, LP.04 four leaves visible, LP.10 ten leaves visible, petal differentiation and expansion stage; Ha…	AT2G36120	AT2G36120	0.114284	0.527653	0.668114	AT2G36120	0.489793	8.65237e-12	3.9709e-10	AT2G36120	0.935026	5.97048e-31	2.47593e-29
AT5G60100.1	protein_coding	pseudo-response regulator 3	pseudo-response regulator 3 (PRR3); CONTAINS InterPro DOMAIN/s: CheY-like (InterPro:IPR011006), Signal transduction response regulator, receiver domain (InterPro:IPR001789), CCT domain (InterPro:IPR010402); BEST Arabidopsis thaliana protein match is: pseudo-response regulator 7 (TAIR:AT5G02810.1); Has 30201 Blast hits to 17322 proteins in 780 species: Archae - 12; Bacteria - 1396; Metazoa - 17338…	AT5G60100	AT5G60100	0.451514	0.00120844	0.00554445	AT5G60100	0.411929	0.00319682	0.0192596	AT5G60100	0.9342	1.37161e-11	1.60543e-10
AT2G03600.1	protein_coding	ureide permease 3	ureide permease 3 (UPS3); INVOLVED IN: biological_process unknown; LOCATED IN: endomembrane system; BEST Arabidopsis thaliana protein match is: ureide permease 1 (TAIR:AT2G03590.1); Has 30201 Blast hits to 17322 proteins in 780 species: Archae - 12; Bacteria - 1396; Metazoa - 17338; Fungi - 3422; Plants - 5037; Viruses - 0; Other Eukaryotes - 2996 (source: NCBI BLink).	AT2G03600	AT2G03600	0.617248	0.0257902	0.0692535	AT2G03600	0.361348	0.204806	0.406584	AT2G03600	0.934185	0.000169131	0.000688535
AT5G61590.1	protein_coding	Integrase-type DNA-binding superfamily protein	Integrase-type DNA-binding superfamily protein; CONTAINS InterPro DOMAIN/s: DNA-binding, integrase-type (InterPro:IPR016177), Pathogenesis-related transcriptional factor/ERF, DNA-binding (InterPro:IPR001471); BEST Arabidopsis thaliana protein match is: Integrase-type DNA-binding superfamily protein (TAIR:AT5G07580.1); Has 1807 Blast hits to 1807 proteins in 277 species: Archae - 0; Bacteria - 0; …	AT5G61590	AT5G61590	0.341252	0.00043847	0.00234576	AT5G61590	0.260834	0.00106562	0.00798432	AT5G61590	0.933765	1.17181e-12	1.54221e-11
AT5G26690.1	protein_coding	Heavy metal transport/detoxification superfamily protein	Heavy metal transport/detoxification superfamily protein ; FUNCTIONS IN: metal ion binding; INVOLVED IN: metal ion transport; LOCATED IN: cellular_component unknown; CONTAINS InterPro DOMAIN/s: Heavy metal transport/detoxification protein (InterPro:IPR006121); BEST Arabidopsis thaliana protein match is: Heavy metal transport/detoxification superfamily protein (TAIR:AT3G05920.1); Has 700 Blast hit…	AT5G26690	AT5G26690	0.27228	0.458484	0.606821	AT5G26690	0.62846	0.0926336	0.238881	AT5G26690	0.930734	0.00389748	0.0114132
AT4G09420.1	protein_coding	Disease resistance protein (TIR-NBS class)	Disease resistance protein (TIR-NBS class); FUNCTIONS IN: transmembrane receptor activity, ATP binding; INVOLVED IN: signal transduction, apoptosis, defense response, innate immune response; LOCATED IN: intrinsic to membrane; EXPRESSED IN: shoot apex, cotyledon, leaf whorl, leaf; EXPRESSED DURING: LP.06 six leaves visible, LP.04 four leaves visible, LP.10 ten leaves visible, 4 leaf senescence sta…	AT4G09420	AT4G09420	-1.25417	0.00173378	0.00752445	AT4G09420	-0.0830919	0.794999	0.891748	AT4G09420	0.929115	0.000503212	0.00183552
AT3G57645.1	small_nuclear_rna	U2.2; snRNA	gi|17661|emb|X06473.1|ATU22 Arabidopsis thaliana U2 RNA gene (U2.2)	AT3G57645	AT3G57645	0.0984397	0.826953	0.891707	AT3G57645	0.377832	0.291919	0.50633	AT3G57645	0.928902	0.0139262	0.0346988
AT2G10410.1	transposable_element_gene	transposable element gene		AT2G10410	AT2G10410	0.354812	2.43332e-11	6.80093e-10	AT2G10410	0.230382	0.000211826	0.00207667	AT2G10410	0.928492	1.12626e-36	5.78661e-35
AT4G25470.1	protein_coding	C-repeat/DRE binding factor 2	C-repeat/DRE binding factor 2 (CBF2); CONTAINS InterPro DOMAIN/s: DNA-binding, integrase-type (InterPro:IPR016177), Pathogenesis-related transcriptional factor/ERF, DNA-binding (InterPro:IPR001471); BEST Arabidopsis thaliana protein match is: C-repeat/DRE binding factor 1 (TAIR:AT4G25490.1); Has 30201 Blast hits to 17322 proteins in 780 species: Archae - 12; Bacteria - 1396; Metazoa - 17338; Fung…	AT4G25470									AT4G25470	0.928248	0.020676	0.0483957
AT3G05770.1	protein_coding		unknown protein; BEST Arabidopsis thaliana protein match is: unknown protein (TAIR:AT1G54300.1); Has 105 Blast hits to 105 proteins in 16 species: Archae - 0; Bacteria - 0; Metazoa - 0; Fungi - 0; Plants - 99; Viruses - 0; Other Eukaryotes - 6 (source: NCBI BLink).	AT3G05770	AT3G05770	3.10488	3.43792e-36	8.84752e-34	AT3G05770	-1.94086	1.11734e-05	0.000164839	AT3G05770	0.928223	0.0019103	0.00605668
AT1G14210.1	protein_coding	Ribonuclease T2 family protein	Ribonuclease T2 family protein; FUNCTIONS IN: ribonuclease T2 activity, endoribonuclease activity, RNA binding; INVOLVED IN: response to salt stress; LOCATED IN: endomembrane system; EXPRESSED IN: 22 plant structures; EXPRESSED DURING: 13 growth stages; CONTAINS InterPro DOMAIN/s: Ribonuclease T2 (InterPro:IPR001568), Ribonuclease T2, active site (InterPro:IPR018188); BEST Arabidopsis thaliana pr…	AT1G14210	AT1G14210	0.387316	8.09605e-09	1.43498e-07	AT1G14210	0.258324	3.10939e-05	0.000398387	AT1G14210	0.927035	3.41025e-40	1.95531e-38
AT2G02000.1	protein_coding	glutamate decarboxylase 3	glutamate decarboxylase 3 (GAD3); FUNCTIONS IN: calmodulin binding; INVOLVED IN: carboxylic acid metabolic process, glutamate metabolic process, glutamate decarboxylation to succinate; LOCATED IN: cellular_component unknown; CONTAINS InterPro DOMAIN/s: Pyridoxal phosphate-dependent transferase, major domain (InterPro:IPR015424), Pyridoxal phosphate-dependent decarboxylase (InterPro:IPR002129), Gl…	AT2G02000	AT2G02000	0.218271	0.250666	0.398779	AT2G02000	0.658951	0.000282312	0.00263633	AT2G02000	0.923921	2.04776e-07	1.41139e-06
AT4G27810.1	protein_coding		unknown protein; CONTAINS InterPro DOMAIN/s: Protein of unknown function DUF688 (InterPro:IPR007789); BEST Arabidopsis thaliana protein match is: unknown protein (TAIR:AT5G53030.1); Has 73 Blast hits to 66 proteins in 11 species: Archae - 0; Bacteria - 0; Metazoa - 0; Fungi - 0; Plants - 73; Viruses - 0; Other Eukaryotes - 0 (source: NCBI BLink).	AT4G27810	AT4G27810	-0.738699	0.0211105	0.0590772	AT4G27810	0.150009	0.580094	0.753538	AT4G27810	0.921778	0.000199133	0.000797703
AT1G67870.1	protein_coding	glycine-rich protein	glycine-rich protein; Has 8710 Blast hits to 3981 proteins in 499 species: Archae - 16; Bacteria - 1349; Metazoa - 4702; Fungi - 419; Plants - 500; Viruses - 11; Other Eukaryotes - 1713 (source: NCBI BLink).	AT1G67870	AT1G67870	0.481559	0.000228693	0.00134915	AT1G67870	-0.443942	3.70445e-06	6.20698e-05	AT1G67870	0.921555	7.28252e-07	4.57174e-06
AT3G30775.1	protein_coding	Methylenetetrahydrofolate reductase family protein	EARLY RESPONSIVE TO DEHYDRATION 5 (ERD5); CONTAINS InterPro DOMAIN/s: Proline dehydrogenase (InterPro:IPR002872), Proline oxidase (InterPro:IPR015659); BEST Arabidopsis thaliana protein match is: Methylenetetrahydrofolate reductase family protein (TAIR:AT5G38710.1); Has 2269 Blast hits to 2250 proteins in 878 species: Archae - 1; Bacteria - 1355; Metazoa - 205; Fungi - 217; Plants - 85; Viruses -…	AT3G30775	AT3G30775	1.36186	1.61157e-68	1.77416e-65	AT3G30775	0.635666	1.12458e-11	5.1022e-10	AT3G30775	0.920628	1.17406e-36	6.01659e-35
AT1G70250.1	protein_coding	receptor serine/threonine kinase, putative	receptor serine/threonine kinase, putative; FUNCTIONS IN: protein serine/threonine kinase activity, transmembrane receptor protein serine/threonine kinase activity, protein kinase activity, ATP binding; INVOLVED IN: protein amino acid phosphorylation; LOCATED IN: endomembrane system; EXPRESSED IN: 20 plant structures; EXPRESSED DURING: 11 growth stages; CONTAINS InterPro DOMAIN/s: Protein kinase,…	AT1G70250	AT1G70250	0.749413	1.14923e-08	1.97684e-07	AT1G70250	0.523322	0.00168308	0.0114581	AT1G70250	0.920318	8.68684e-11	9.31352e-10
AT1G66440.1	protein_coding	Cysteine/Histidine-rich C1 domain family protein	Cysteine/Histidine-rich C1 domain family protein; CONTAINS InterPro DOMAIN/s: DC1 (InterPro:IPR004146), C1-like (InterPro:IPR011424); BEST Arabidopsis thaliana protein match is: Cysteine/Histidine-rich C1 domain family protein (TAIR:AT1G66450.1); Has 1545 Blast hits to 644 proteins in 20 species: Archae - 0; Bacteria - 0; Metazoa - 1; Fungi - 2; Plants - 1541; Viruses - 0; Other Eukaryotes - 1 (s…	AT1G66440	AT1G66440	0.123418	0.595998	0.724155	AT1G66440	0.45906	0.0383908	0.128626	AT1G66440	0.919563	4.96839e-05	0.000224948
AT2G15030.1	pseudogene		pseudogene, similar to LD40380p, blastp match of 31% identity and 2.1e-06 P-value to GP|20151643|gb|AAM11181.1||AY094828 LD40380p {Drosophila melanogaster}	AT2G15030	AT2G15030	1.08358	3.32926e-12	1.04793e-10	AT2G15030	0.269674	0.129524	0.29964	AT2G15030	0.918084	2.16691e-07	1.48574e-06
AT3G63110.1	protein_coding	isopentenyltransferase 3	isopentenyltransferase 3 (IPT3); CONTAINS InterPro DOMAIN/s: tRNA isopentenyltransferase (InterPro:IPR002627); BEST Arabidopsis thaliana protein match is: isopentenyltransferase 5 (TAIR:AT5G19040.1); Has 30201 Blast hits to 17322 proteins in 780 species: Archae - 12; Bacteria - 1396; Metazoa - 17338; Fungi - 3422; Plants - 5037; Viruses - 0; Other Eukaryotes - 2996 (source: NCBI BLink).	AT3G63110	AT3G63110	0.918765	3.62165e-10	8.21129e-09	AT3G63110	0.00193548	0.992027	0.995534	AT3G63110	0.916306	1.82808e-10	1.88242e-09
AT2G46550.1	protein_coding		unknown protein; BEST Arabidopsis thaliana protein match is: unknown protein (TAIR:AT1G01240.3); Has 72 Blast hits to 68 proteins in 13 species: Archae - 0; Bacteria - 0; Metazoa - 1; Fungi - 0; Plants - 71; Viruses - 0; Other Eukaryotes - 0 (source: NCBI BLink).	AT2G46550	AT2G46550	0.166156	0.00879107	0.0289905	AT2G46550	0.174558	0.00971342	0.0456756	AT2G46550	0.915755	1.79292e-22	5.01638e-21
AT1G49720.1	protein_coding	abscisic acid responsive element-binding factor 1	abscisic acid responsive element-binding factor 1 (ABF1); FUNCTIONS IN: protein binding, DNA binding, transcription activator activity, sequence-specific DNA binding transcription factor activity; INVOLVED IN: abscisic acid mediated signaling pathway, regulation of transcription, DNA-dependent, response to stress; LOCATED IN: nucleus; EXPRESSED IN: 23 plant structures; EXPRESSED DURING: 12 growth…	AT1G49720	AT1G49720	0.469091	4.24839e-09	7.97217e-08	AT1G49720	0.646402	3.07029e-11	1.31493e-09	AT1G49720	0.915425	1.27185e-24	4.00612e-23
AT3G04030.1	protein_coding	Homeodomain-like superfamily protein	Homeodomain-like superfamily protein; FUNCTIONS IN: sequence-specific DNA binding transcription factor activity; INVOLVED IN: regulation of transcription; EXPRESSED IN: 9 plant structures; EXPRESSED DURING: 4 anthesis, 4 leaf senescence stage, petal differentiation and expansion stage; CONTAINS InterPro DOMAIN/s: Homeodomain-like (InterPro:IPR009057), Myb, DNA-binding (InterPro:IPR014778), HTH tr…	AT3G04030	AT3G04030	0.494243	0.000306556	0.00173563	AT3G04030	0.213476	0.133046	0.304596	AT3G04030	0.914458	1.99053e-14	3.08579e-13
AT3G47800.1	protein_coding	Galactose mutarotase-like superfamily protein	Galactose mutarotase-like superfamily protein; FUNCTIONS IN: aldose 1-epimerase activity; INVOLVED IN: galactose metabolic process, hexose metabolic process, carbohydrate metabolic process; LOCATED IN: endomembrane system; EXPRESSED IN: 23 plant structures; EXPRESSED DURING: 14 growth stages; CONTAINS InterPro DOMAIN/s: Glycoside hydrolase-type carbohydrate-binding (InterPro:IPR011013), Aldose 1-…	AT3G47800	AT3G47800	0.778848	4.83418e-30	8.04992e-28	AT3G47800	0.172367	0.00553702	0.0295871	AT3G47800	0.912624	5.15696e-47	3.43468e-45
AT1G07870.1	protein_coding	Protein kinase superfamily protein	Protein kinase superfamily protein; FUNCTIONS IN: protein serine/threonine kinase activity, protein kinase activity, kinase activity, ATP binding; INVOLVED IN: response to salt stress, N-terminal protein myristoylation; LOCATED IN: plasma membrane; EXPRESSED IN: 24 plant structures; EXPRESSED DURING: 13 growth stages; CONTAINS InterPro DOMAIN/s: Protein kinase, ATP binding site (InterPro:IPR01744…	AT1G07870	AT1G07870	-0.037265	0.673315	0.782775	AT1G07870	0.202831	0.038397	0.128626	AT1G07870	0.910007	3.75971e-20	9.12526e-19
AT5G42235.1	protein_coding	Expressed protein	Expressed protein; BEST Arabidopsis thaliana protein match is: Defensin-like (DEFL) family protein (TAIR:AT5G42232.1); Has 35333 Blast hits to 34131 proteins in 2444 species: Archae - 798; Bacteria - 22429; Metazoa - 974; Fungi - 991; Plants - 531; Viruses - 0; Other Eukaryotes - 9610 (source: NCBI BLink).	AT5G42235	AT5G42235	0.656202	0.0119478	0.0371792	AT5G42235	0.862854	0.000542525	0.00459159	AT5G42235	0.909204	0.000655715	0.00233328
AT3G24540.1	protein_coding	Protein kinase superfamily protein	Protein kinase superfamily protein; FUNCTIONS IN: protein serine/threonine kinase activity, protein kinase activity, kinase activity, ATP binding; INVOLVED IN: protein amino acid phosphorylation; CONTAINS InterPro DOMAIN/s: Protein kinase, ATP binding site (InterPro:IPR017441), Protein kinase, catalytic domain (InterPro:IPR000719), Serine/threonine-protein kinase domain (InterPro:IPR002290), Tyro…	AT3G24540	AT3G24540	0.751921	0.0370241	0.0923667	AT3G24540	0.90087	0.0077522	0.0385226	AT3G24540	0.908439	0.00798793	0.0213353
AT5G53740.1	protein_coding		unknown protein; FUNCTIONS IN: molecular_function unknown; INVOLVED IN: biological_process unknown; LOCATED IN: chloroplast; EXPRESSED IN: synergid; BEST Arabidopsis thaliana protein match is: unknown protein (TAIR:AT5G53905.1); Has 1807 Blast hits to 1807 proteins in 277 species: Archae - 0; Bacteria - 0; Metazoa - 736; Fungi - 347; Plants - 385; Viruses - 0; Other Eukaryotes - 339 (source: NCBI…	AT5G53740	AT5G53740	0.0199474	0.936898	0.961548	AT5G53740	0.523595	0.0204992	0.081277	AT5G53740	0.907412	1.86384e-05	9.16675e-05
AT1G18280.1	protein_coding	Bifunctional inhibitor/lipid-transfer protein/seed storage 2S albumin superfamily protein	Bifunctional inhibitor/lipid-transfer protein/seed storage 2S albumin superfamily protein; CONTAINS InterPro DOMAIN/s: Bifunctional inhibitor/plant lipid transfer protein/seed storage (InterPro:IPR016140), Plant lipid transfer protein/seed storage/trypsin-alpha amylase inhibitor (InterPro:IPR003612); BEST Arabidopsis thaliana protein match is: Bifunctional inhibitor/lipid-transfer protein/seed st…	AT1G18280	AT1G18280	0.52996	0.0386411	0.0955615	AT1G18280	0.852443	0.000486974	0.00417148	AT1G18280	0.90712	0.00636837	0.0175157
AT1G52710.1	protein_coding	Rubredoxin-like superfamily protein	Rubredoxin-like superfamily protein; FUNCTIONS IN: cytochrome-c oxidase activity; INVOLVED IN: biological_process unknown; LOCATED IN: mitochondrial envelope; CONTAINS InterPro DOMAIN/s: Cytochrome c oxidase, subunit Vb (InterPro:IPR002124); BEST Arabidopsis thaliana protein match is: Rubredoxin-like superfamily protein (TAIR:AT3G15640.1); Has 289 Blast hits to 289 proteins in 83 species: Archae …	AT1G52710	AT1G52710	0.42341	9.96777e-08	1.41694e-06	AT1G52710	0.317238	9.30954e-06	0.000140045	AT1G52710	0.907072	1.44083e-33	6.56705e-32
AT3G11580.1	protein_coding	AP2/B3-like transcriptional factor family protein	AP2/B3-like transcriptional factor family protein; FUNCTIONS IN: sequence-specific DNA binding transcription factor activity; INVOLVED IN: regulation of transcription, DNA-dependent; LOCATED IN: cellular_component unknown; EXPRESSED IN: 18 plant structures; EXPRESSED DURING: 9 growth stages; CONTAINS InterPro DOMAIN/s: Transcriptional factor B3 (InterPro:IPR003340); BEST Arabidopsis thaliana prot…	AT3G11580	AT3G11580	0.309829	0.0629686	0.13948	AT3G11580	0.324812	0.0620663	0.181273	AT3G11580	0.906246	5.17654e-08	3.91277e-07
AT1G60970.1	protein_coding	SNARE-like superfamily protein	SNARE-like superfamily protein; INVOLVED IN: intracellular protein transport, transport; LOCATED IN: clathrin vesicle coat; EXPRESSED IN: leaf whorl, sperm cell, pedicel; EXPRESSED DURING: 4 anthesis; CONTAINS InterPro DOMAIN/s: Longin-like (InterPro:IPR011012); BEST Arabidopsis thaliana protein match is: SNARE-like superfamily protein (TAIR:AT3G09800.1); Has 621 Blast hits to 621 proteins in 219…	AT1G60970									AT1G60970	0.90262	0.0281639	0.0624843
AT5G63190.1	protein_coding	MA3 domain-containing protein	MA3 domain-containing protein; CONTAINS InterPro DOMAIN/s: Initiation factor eIF-4 gamma, MA3 (InterPro:IPR003891); BEST Arabidopsis thaliana protein match is: MA3 domain-containing protein (TAIR:AT3G48390.1); Has 1948 Blast hits to 791 proteins in 110 species: Archae - 0; Bacteria - 0; Metazoa - 1230; Fungi - 12; Plants - 571; Viruses - 0; Other Eukaryotes - 135 (source: NCBI BLink).	AT5G63190	AT5G63190	0.160479	0.0561057	0.127483	AT5G63190	-0.00914904	0.905295	0.952962	AT5G63190	0.900335	2.15419e-20	5.31985e-19
AT1G16820.1	protein_coding	vacuolar ATP synthase catalytic subunit-related / V-ATPase-related / vacuolar proton pump-related	vacuolar ATP synthase catalytic subunit-related / V-ATPase-related / vacuolar proton pump-related; LOCATED IN: plasma membrane, vacuole; EXPRESSED IN: 17 plant structures; EXPRESSED DURING: 8 growth stages; BEST Arabidopsis thaliana protein match is: vacuolar ATP synthase subunit A (TAIR:AT1G78900.2); Has 151 Blast hits to 150 proteins in 46 species: Archae - 0; Bacteria - 0; Metazoa - 0; Fungi -…	AT1G16820	AT1G16820	0.46369	0.0255378	0.0687764	AT1G16820	0.942893	1.11713e-09	3.78189e-08	AT1G16820	0.898141	1.87135e-08	1.51091e-07
AT2G06255.1	protein_coding	ELF4-like 3	ELF4-like 3 (ELF4-L3); CONTAINS InterPro DOMAIN/s: Protein of unknown function DUF1313 (InterPro:IPR009741); BEST Arabidopsis thaliana protein match is: ELF4-like 4 (TAIR:AT1G17455.2); Has 149 Blast hits to 148 proteins in 34 species: Archae - 0; Bacteria - 0; Metazoa - 0; Fungi - 0; Plants - 148; Viruses - 0; Other Eukaryotes - 1 (source: NCBI BLink).	AT2G06255	AT2G06255	0.600481	0.00116038	0.00535369	AT2G06255	0.469568	0.0164903	0.0688581	AT2G06255	0.897868	4.64502e-06	2.54392e-05
AT3G01920.1	protein_coding	DHBP synthase RibB-like alpha/beta domain	DHBP synthase RibB-like alpha/beta domain; CONTAINS InterPro DOMAIN/s: Sua5/YciO/YrdC/YwlC (InterPro:IPR004388), DHBP synthase RibB-like alpha/beta domain (InterPro:IPR017945), Sua5/YciO/YrdC, N-terminal (InterPro:IPR006070); Has 7227 Blast hits to 7227 proteins in 2277 species: Archae - 193; Bacteria - 5396; Metazoa - 127; Fungi - 76; Plants - 77; Viruses - 0; Other Eukaryotes - 1358 (source: NC…	AT3G01920	AT3G01920	0.524495	3.30775e-05	0.000253859	AT3G01920	0.401375	0.00253731	0.0159713	AT3G01920	0.896326	1.61139e-11	1.87389e-10
AT3G48080.1	protein_coding	alpha/beta-Hydrolases superfamily protein	alpha/beta-Hydrolases superfamily protein; FUNCTIONS IN: lipase activity, triglyceride lipase activity, signal transducer activity; INVOLVED IN: lipid metabolic process; LOCATED IN: cellular_component unknown; EXPRESSED IN: 19 plant structures; EXPRESSED DURING: 12 growth stages; CONTAINS InterPro DOMAIN/s: Lipase, class 3 (InterPro:IPR002921); BEST Arabidopsis thaliana protein match is: alpha/be…	AT3G48080	AT3G48080	0.0114335	0.93538	0.960786	AT3G48080	0.297299	0.0249136	0.0940866	AT3G48080	0.895884	3.07447e-09	2.72424e-08
AT5G42200.1	protein_coding	RING/U-box superfamily protein	RING/U-box superfamily protein; CONTAINS InterPro DOMAIN/s: Zinc finger, RING-type (InterPro:IPR001841), Zinc finger, C3HC4 RING-type (InterPro:IPR018957); BEST Arabidopsis thaliana protein match is: RING/U-box superfamily protein (TAIR:AT1G49220.1); Has 1807 Blast hits to 1807 proteins in 277 species: Archae - 0; Bacteria - 0; Metazoa - 736; Fungi - 347; Plants - 385; Viruses - 0; Other Eukaryot…	AT5G42200	AT5G42200	0.583421	4.93379e-05	0.000357994	AT5G42200	-0.118305	0.427836	0.637519	AT5G42200	0.895189	5.24555e-09	4.5114e-08
AT5G49120.1	protein_coding	Protein of unknown function (DUF581)	Protein of unknown function (DUF581); FUNCTIONS IN: molecular_function unknown; INVOLVED IN: biological_process unknown; LOCATED IN: chloroplast; EXPRESSED IN: 18 plant structures; EXPRESSED DURING: 7 growth stages; CONTAINS InterPro DOMAIN/s: Protein of unknown function DUF581 (InterPro:IPR007650); BEST Arabidopsis thaliana protein match is: Protein of unknown function (DUF581) (TAIR:AT1G78020.1…	AT5G49120	AT5G49120	0.173553	0.418917	0.570783	AT5G49120	0.31756	0.143322	0.320406	AT5G49120	0.891831	1.80608e-06	1.06454e-05
AT2G26870.1	protein_coding	non-specific phospholipase C2	non-specific phospholipase C2 (NPC2); FUNCTIONS IN: hydrolase activity, acting on ester bonds; INVOLVED IN: triglyceride biosynthetic process, phospholipid biosynthetic process; LOCATED IN: endomembrane system; EXPRESSED IN: 17 plant structures; EXPRESSED DURING: 12 growth stages; CONTAINS InterPro DOMAIN/s: Phosphoesterase (InterPro:IPR007312); BEST Arabidopsis thaliana protein match is: non-spe…	AT2G26870	AT2G26870	0.855679	3.22214e-05	0.000248154	AT2G26870	0.241129	0.305266	0.519378	AT2G26870	0.891704	2.54706e-05	0.000122409
AT5G44417.1	pseudogene		pseudogene, similar to CPRD2, blastp match of 42% identity and 7.0e-94 P-value to GP|13161397|dbj|BAB33033.1||AB056448 CPRD2 {Vigna unguiculata}	AT5G44417	AT5G44417	0.941244	2.60843e-50	1.56632e-47	AT5G44417	0.449962	2.91722e-11	1.25479e-09	AT5G44417	0.886811	1.33045e-34	6.32637e-33
AT1G01340.1	protein_coding	cyclic nucleotide gated channel 10	cyclic nucleotide gated channel 10 (CNGC10); FUNCTIONS IN: ion channel activity, cyclic nucleotide binding, calmodulin binding; INVOLVED IN: ion transport, transmembrane transport; LOCATED IN: membrane; EXPRESSED IN: 14 plant structures; EXPRESSED DURING: 10 growth stages; CONTAINS InterPro DOMAIN/s: Cyclic nucleotide-binding (InterPro:IPR000595), Ion transport (InterPro:IPR005821), Cyclic nucleo…	AT1G01340	AT1G01340	0.0330346	0.80941	0.878961	AT1G01340	0.126463	0.376183	0.591416	AT1G01340	0.885867	1.89481e-10	1.94606e-09
AT1G16160.1	protein_coding	wall associated kinase-like 5	wall associated kinase-like 5 (WAKL5); FUNCTIONS IN: kinase activity; INVOLVED IN: protein amino acid phosphorylation; LOCATED IN: integral to membrane, chloroplast; EXPRESSED IN: 9 plant structures; EXPRESSED DURING: 7 growth stages; CONTAINS InterPro DOMAIN/s: Wall-associated kinase (InterPro:IPR013695), Protein kinase, catalytic domain (InterPro:IPR000719), EGF-like calcium-binding, conserved …	AT1G16160	AT1G16160	0.70079	1.59071e-05	0.00013402	AT1G16160	0.0327671	0.885124	0.942463	AT1G16160	0.882511	1.5033e-06	8.96494e-06
AT5G60440.1	protein_coding	AGAMOUS-like 62	AGAMOUS-like 62 (AGL62); FUNCTIONS IN: DNA binding, sequence-specific DNA binding transcription factor activity; INVOLVED IN: cellularization of endosperm, endosperm development; LOCATED IN: nucleus; EXPRESSED IN: 15 plant structures; EXPRESSED DURING: 7 growth stages; CONTAINS InterPro DOMAIN/s: Transcription factor, MADS-box (InterPro:IPR002100); BEST Arabidopsis thaliana protein match is: MADS…	AT5G60440	AT5G60440	0.360971	0.236879	0.382683	AT5G60440	-0.0786269	0.811818	0.901707	AT5G60440	0.881799	0.00288185	0.00876437
AT5G11242.1	pseudogene			AT5G11242	AT5G11242	0.305081	0.397019	0.548896	AT5G11242	0.363663	0.341311	0.556859	AT5G11242	0.880611	0.00754407	0.0202972
AT5G59780.1	protein_coding	myb domain protein 59	myb domain protein 59 (MYB59); FUNCTIONS IN: DNA binding, sequence-specific DNA binding transcription factor activity; INVOLVED IN: in 7 processes; LOCATED IN: nucleus; EXPRESSED IN: 20 plant structures; EXPRESSED DURING: 9 growth stages; CONTAINS InterPro DOMAIN/s: SANT, DNA-binding (InterPro:IPR001005), Homeodomain-like (InterPro:IPR009057), Myb, DNA-binding (InterPro:IPR014778), HTH transcript…	AT5G59780	AT5G59780	0.56991	2.68311e-15	1.27809e-13	AT5G59780	0.327634	1.17197e-05	0.000171119	AT5G59780	0.876314	5.1872e-10	5.03227e-09
AT2G35920.1	protein_coding	RNA helicase family protein	RNA helicase family protein; FUNCTIONS IN: helicase activity, nucleic acid binding, ATP-dependent helicase activity, ATP binding; INVOLVED IN: biological_process unknown; LOCATED IN: cellular_component unknown; EXPRESSED IN: 23 plant structures; EXPRESSED DURING: 12 growth stages; CONTAINS InterPro DOMAIN/s: Helicase-associated domain (InterPro:IPR007502), DNA/RNA helicase, DEAD/DEAH box type, N-…	AT2G35920	AT2G35920	0.53022	9.20149e-18	5.59315e-16	AT2G35920	0.456369	1.64566e-19	1.73029e-17	AT2G35920	0.874155	2.39822e-61	2.37196e-59
AT3G16712.1	protein_coding		unknown protein; Has 30201 Blast hits to 17322 proteins in 780 species: Archae - 12; Bacteria - 1396; Metazoa - 17338; Fungi - 3422; Plants - 5037; Viruses - 0; Other Eukaryotes - 2996 (source: NCBI BLink).	AT3G16712	AT3G16712	0.459239	0.221175	0.363635	AT3G16712	0.232529	0.516459	0.70736	AT3G16712	0.873435	0.00755131	0.0203117
AT3G13950.1	protein_coding		unknown protein; BEST Arabidopsis thaliana protein match is: unknown protein (TAIR:AT4G13266.1); Has 339 Blast hits to 265 proteins in 12 species: Archae - 0; Bacteria - 0; Metazoa - 0; Fungi - 0; Plants - 339; Viruses - 0; Other Eukaryotes - 0 (source: NCBI BLink).	AT3G13950	AT3G13950	-0.25194	0.0338905	0.0863738	AT3G13950	0.397228	0.0043802	0.0246791	AT3G13950	0.871873	4.28896e-07	2.79263e-06
AT3G03380.1	protein_coding	DegP protease 7	DegP protease 7 (DegP7); CONTAINS InterPro DOMAIN/s: Serine/cysteine peptidase, trypsin-like (InterPro:IPR009003), Peptidase S1C, HrtA/DegP2/Q/S (InterPro:IPR001940), PDZ/DHR/GLGF (InterPro:IPR001478); BEST Arabidopsis thaliana protein match is: unknown protein (TAIR:AT3G03370.1); Has 8327 Blast hits to 7895 proteins in 2064 species: Archae - 65; Bacteria - 6254; Metazoa - 235; Fungi - 503; Plant…	AT3G03380	AT3G03380	0.354171	1.6129e-12	5.37163e-11	AT3G03380	0.375347	8.31354e-18	7.31003e-16	AT3G03380	0.868898	4.43843e-39	2.4662e-37
AT4G13030.1	protein_coding	P-loop containing nucleoside triphosphate hydrolases superfamily protein	P-loop containing nucleoside triphosphate hydrolases superfamily protein; Has 75 Blast hits to 75 proteins in 36 species: Archae - 0; Bacteria - 37; Metazoa - 10; Fungi - 2; Plants - 25; Viruses - 0; Other Eukaryotes - 1 (source: NCBI BLink).	AT4G13030	AT4G13030	0.565214	2.23369e-06	2.33085e-05	AT4G13030	0.197084	0.165795	0.353545	AT4G13030	0.865926	3.47564e-05	0.000162572
AT3G48115.1	other_rna	other RNA		AT3G48115	AT3G48115	0.352058	3.17369e-07	4.04957e-06	AT3G48115	0.149667	0.149868	0.330871	AT3G48115	0.864072	2.25794e-14	3.48124e-13
AT3G11370.1	protein_coding	Cysteine/Histidine-rich C1 domain family protein	Cysteine/Histidine-rich C1 domain family protein; CONTAINS InterPro DOMAIN/s: DC1 (InterPro:IPR004146), C1-like (InterPro:IPR011424); BEST Arabidopsis thaliana protein match is: Cysteine/Histidine-rich C1 domain family protein (TAIR:AT3G11390.1); Has 1372 Blast hits to 589 proteins in 24 species: Archae - 0; Bacteria - 0; Metazoa - 1; Fungi - 8; Plants - 1357; Viruses - 0; Other Eukaryotes - 6 (s…	AT3G11370	AT3G11370	0.319133	0.022354	0.0618497	AT3G11370	0.501881	0.000128643	0.00135979	AT3G11370	0.860923	4.58521e-10	4.49455e-09
AT3G30580.1	protein_coding		unknown protein; BEST Arabidopsis thaliana protein match is: unknown protein (TAIR:AT5G38790.1); Has 75 Blast hits to 75 proteins in 16 species: Archae - 2; Bacteria - 0; Metazoa - 0; Fungi - 2; Plants - 63; Viruses - 0; Other Eukaryotes - 8 (source: NCBI BLink).	AT3G30580	AT3G30580	0.364624	0.337678	0.490754	AT3G30580	-0.301109	0.462137	0.664755	AT3G30580	0.86078	0.015578	0.0381422
AT2G42280.1	protein_coding	basic helix-loop-helix (bHLH) DNA-binding superfamily protein	basic helix-loop-helix (bHLH) DNA-binding superfamily protein; FUNCTIONS IN: DNA binding, sequence-specific DNA binding transcription factor activity; INVOLVED IN: regulation of transcription; LOCATED IN: nucleus; EXPRESSED IN: 16 plant structures; EXPRESSED DURING: 8 growth stages; CONTAINS InterPro DOMAIN/s: Helix-loop-helix DNA-binding domain (InterPro:IPR001092), Helix-loop-helix DNA-binding …	AT2G42280	AT2G42280	0.258987	0.00597638	0.0210277	AT2G42280	0.290208	0.0040981	0.0234175	AT2G42280	0.860612	3.15444e-26	1.06663e-24
AT3G27940.1	protein_coding	LOB domain-containing protein 26	LOB domain-containing protein 26 (LBD26); INVOLVED IN: biological_process unknown; LOCATED IN: cellular_component unknown; EXPRESSED IN: leaf; CONTAINS InterPro DOMAIN/s: Lateral organ boundaries, LOB (InterPro:IPR004883); BEST Arabidopsis thaliana protein match is: LOB domain-containing protein 10 (TAIR:AT2G23660.2); Has 711 Blast hits to 709 proteins in 20 species: Archae - 0; Bacteria - 0; Met…	AT3G27940	AT3G27940	0.273858	0.204208	0.341772	AT3G27940	0.900143	6.67206e-07	1.32323e-05	AT3G27940	0.859074	3.20932e-06	1.80556e-05
AT4G15300.1	protein_coding	cytochrome P450, family 702, subfamily A, polypeptide 2	cytochrome P450, family 702, subfamily A, polypeptide 2 (CYP702A2); FUNCTIONS IN: electron carrier activity, monooxygenase activity, iron ion binding, oxygen binding, heme binding; INVOLVED IN: oxidation reduction; CONTAINS InterPro DOMAIN/s: Cytochrome P450 (InterPro:IPR001128), Cytochrome P450, E-class, group I (InterPro:IPR002401), Cytochrome P450, conserved site (InterPro:IPR017972); BEST Ara…	AT4G15300	AT4G15300	0.263676	0.0738475	0.158287	AT4G15300	0.156306	0.229277	0.437634	AT4G15300	0.858947	6.37605e-13	8.57407e-12
AT2G18350.1	protein_coding	homeobox protein 24	homeobox protein 24 (HB24); FUNCTIONS IN: DNA binding, sequence-specific DNA binding transcription factor activity; INVOLVED IN: regulation of transcription; LOCATED IN: cellular_component unknown; EXPRESSED IN: 19 plant structures; EXPRESSED DURING: 12 growth stages; CONTAINS InterPro DOMAIN/s: Homeobox domain, ZF-HD class (InterPro:IPR006455), ZF-HD homeobox protein, Cys/His-rich dimerisation d…	AT2G18350	AT2G18350	0.312749	0.0349078	0.0884117	AT2G18350	0.539795	0.00027127	0.00254878	AT2G18350	0.857911	4.60504e-10	4.51176e-09
AT2G22860.1	protein_coding	phytosulfokine 2 precursor	phytosulfokine 2 precursor (PSK2); FUNCTIONS IN: growth factor activity; INVOLVED IN: cell proliferation, cell differentiation, organ morphogenesis; LOCATED IN: extracellular matrix; EXPRESSED IN: 21 plant structures; EXPRESSED DURING: 11 growth stages; CONTAINS InterPro DOMAIN/s: Phytosulfokine (InterPro:IPR009438); BEST Arabidopsis thaliana protein match is: phytosulfokine 6 precursor (TAIR:AT4…	AT2G22860	AT2G22860	2.0092	1.76688e-13	6.70738e-12	AT2G22860	-0.310573	0.0877489	0.230137	AT2G22860	0.856776	9.27283e-05	0.000399795
AT5G47810.1	protein_coding	phosphofructokinase 2	phosphofructokinase 2 (PFK2); CONTAINS InterPro DOMAIN/s: Pyrophosphate-dependent phosphofructokinase TP0108 (InterPro:IPR012004), Phosphofructokinase (InterPro:IPR000023); BEST Arabidopsis thaliana protein match is: phosphofructokinase 3 (TAIR:AT4G26270.1); Has 1807 Blast hits to 1807 proteins in 277 species: Archae - 0; Bacteria - 0; Metazoa - 736; Fungi - 347; Plants - 385; Viruses - 0; Other …	AT5G47810	AT5G47810	0.390452	0.0010099	0.00474449	AT5G47810	0.195651	0.102349	0.255737	AT5G47810	0.856281	1.0572e-12	1.3951e-11
AT3G56705.1	small_nuclear_rna	U2.6; snRNA	gi|17665|emb|X52312.1|ATU26 Arabidopsis thaliana U2.6 snRNA gene for U2 snRNA	AT3G56705	AT3G56705	0.237047	0.478252	0.624994	AT3G56705	1.1699	1.27726e-06	2.37657e-05	AT3G56705	0.855457	0.00345635	0.0102843
AT1G78020.1	protein_coding	Protein of unknown function (DUF581)	Protein of unknown function (DUF581); EXPRESSED IN: 23 plant structures; EXPRESSED DURING: 13 growth stages; CONTAINS InterPro DOMAIN/s: Protein of unknown function DUF581 (InterPro:IPR007650); BEST Arabidopsis thaliana protein match is: Protein of unknown function (DUF581) (TAIR:AT1G22160.1); Has 525 Blast hits to 525 proteins in 19 species: Archae - 0; Bacteria - 0; Metazoa - 0; Fungi - 0; Plan…	AT1G78020	AT1G78020	0.0576373	0.588351	0.718327	AT1G78020	0.117919	0.32701	0.541574	AT1G78020	0.851986	8.7847e-13	1.16859e-11
AT5G51930.1	protein_coding	Glucose-methanol-choline (GMC) oxidoreductase family protein	Glucose-methanol-choline (GMC) oxidoreductase family protein; FUNCTIONS IN: aldehyde-lyase activity, oxidoreductase activity, acting on CH-OH group of donors, FAD binding; INVOLVED IN: alcohol metabolic process; LOCATED IN: endomembrane system; CONTAINS InterPro DOMAIN/s: Glucose-methanol-choline oxidoreductase, N-terminal (InterPro:IPR000172), Glucose-methanol-choline oxidoreductase (InterPro:IP…	AT5G51930	AT5G51930	0.815214	1.23152e-07	1.71737e-06	AT5G51930	0.239608	0.134269	0.306513	AT5G51930	0.850793	6.03436e-09	5.16288e-08
AT3G22060.1	protein_coding	Receptor-like protein kinase-related family protein	Receptor-like protein kinase-related family protein; FUNCTIONS IN: molecular_function unknown; INVOLVED IN: response to abscisic acid stimulus; LOCATED IN: cell wall, vacuole; EXPRESSED IN: 17 plant structures; EXPRESSED DURING: 9 growth stages; CONTAINS InterPro DOMAIN/s: Protein of unknown function DUF26 (InterPro:IPR002902); BEST Arabidopsis thaliana protein match is: Domain of unknown functio…	AT3G22060	AT3G22060	0.834336	5.63025e-17	3.1786e-15	AT3G22060	0.304056	0.0989801	0.249801	AT3G22060	0.849677	8.34318e-26	2.76907e-24
AT2G02630.1	protein_coding	Cysteine/Histidine-rich C1 domain family protein	Cysteine/Histidine-rich C1 domain family protein; CONTAINS InterPro DOMAIN/s: DC1 (InterPro:IPR004146), C1-like (InterPro:IPR011424); BEST Arabidopsis thaliana protein match is: Cysteine/Histidine-rich C1 domain family protein (TAIR:AT2G02610.1); Has 35333 Blast hits to 34131 proteins in 2444 species: Archae - 798; Bacteria - 22429; Metazoa - 974; Fungi - 991; Plants - 531; Viruses - 0; Other Euk…	AT2G02630	AT2G02630	0.690849	3.31118e-15	1.56598e-13	AT2G02630	0.245665	0.0122877	0.0549092	AT2G02630	0.849209	4.90888e-17	9.51054e-16
AT4G01540.1	protein_coding	NAC with transmembrane motif1	NAC with transmembrane motif1 (NTM1); CONTAINS InterPro DOMAIN/s: No apical meristem (NAM) protein (InterPro:IPR003441); BEST Arabidopsis thaliana protein match is: NAC domain containing protein 67 (TAIR:AT4G01520.1); Has 2751 Blast hits to 2734 proteins in 73 species: Archae - 0; Bacteria - 0; Metazoa - 0; Fungi - 0; Plants - 2749; Viruses - 0; Other Eukaryotes - 2 (source: NCBI BLink).	AT4G01540	AT4G01540	0.465483	0.00028893	0.0016495	AT4G01540	0.193042	0.126948	0.295572	AT4G01540	0.844676	7.04619e-14	1.03398e-12
AT5G56140.1	protein_coding	RNA-binding KH domain-containing protein	RNA-binding KH domain-containing protein; FUNCTIONS IN: RNA binding, nucleic acid binding; INVOLVED IN: biological_process unknown; LOCATED IN: cellular_component unknown; EXPRESSED IN: 22 plant structures; EXPRESSED DURING: 13 growth stages; CONTAINS InterPro DOMAIN/s: K Homology (InterPro:IPR004087); BEST Arabidopsis thaliana protein match is: RNA-binding KH domain-containing protein (TAIR:AT4G…	AT5G56140	AT5G56140	0.193999	0.00115116	0.00531735	AT5G56140	0.254199	6.17645e-05	0.000723694	AT5G56140	0.844261	4.11842e-27	1.45736e-25
AT3G06433.1	pseudogene		pseudogene, expressed protein	AT3G06433	AT3G06433	0.364965	3.77443e-05	0.00028477	AT3G06433	0.483583	7.52024e-10	2.60352e-08	AT3G06433	0.843582	3.42329e-27	1.22011e-25
AT3G48420.1	protein_coding	Haloacid dehalogenase-like hydrolase (HAD) superfamily protein	Haloacid dehalogenase-like hydrolase (HAD) superfamily protein; FUNCTIONS IN: hydrolase activity, catalytic activity; INVOLVED IN: metabolic process; LOCATED IN: chloroplast, chloroplast stroma, chloroplast envelope; EXPRESSED IN: 22 plant structures; EXPRESSED DURING: 14 growth stages; CONTAINS InterPro DOMAIN/s: Haloacid dehalogenase-like hydrolase (InterPro:IPR005834), HAD-superfamily hydrolas…	AT3G48420	AT3G48420	0.599528	0.0438182	0.105526	AT3G48420	0.357855	0.257671	0.469203	AT3G48420	0.843489	0.00530847	0.0149455
AT1G72416.1	protein_coding	Chaperone DnaJ-domain superfamily protein	Chaperone DnaJ-domain superfamily protein; FUNCTIONS IN: heat shock protein binding; INVOLVED IN: biological_process unknown; LOCATED IN: cellular_component unknown; CONTAINS InterPro DOMAIN/s: Molecular chaperone, heat shock protein, Hsp40, DnaJ (InterPro:IPR015609), Heat shock protein DnaJ, N-terminal (InterPro:IPR001623), Heat shock protein DnaJ, conserved site (InterPro:IPR018253); BEST Arabi…	AT1G72416	AT1G72416	-0.222164	0.341713	0.494532	AT1G72416	0.135123	0.517571	0.708248	AT1G72416	0.84323	2.83181e-06	1.61243e-05
AT5G23380.1	protein_coding	Protein of unknown function (DUF789)	Protein of unknown function (DUF789); FUNCTIONS IN: molecular_function unknown; INVOLVED IN: biological_process unknown; LOCATED IN: membrane; EXPRESSED IN: 15 plant structures; EXPRESSED DURING: M germinated pollen stage, 4 anthesis, petal differentiation and expansion stage, E expanded cotyledon stage, D bilateral stage; CONTAINS InterPro DOMAIN/s: Protein of unknown function DUF789 (InterPro:I…	AT5G23380	AT5G23380	0.686633	1.29767e-11	3.75395e-10	AT5G23380	0.410473	2.78511e-06	4.79599e-05	AT5G23380	0.841341	3.27706e-16	5.90378e-15
AT1G24320.1	protein_coding	Six-hairpin glycosidases superfamily protein	Six-hairpin glycosidases superfamily protein; FUNCTIONS IN: mannosyl-oligosaccharide glucosidase activity, alpha-glucosidase activity, catalytic activity; INVOLVED IN: oligosaccharide metabolic process; LOCATED IN: cellular_component unknown; EXPRESSED IN: 6 plant structures; EXPRESSED DURING: F mature embryo stage, petal differentiation and expansion stage, D bilateral stage; CONTAINS InterPro D…	AT1G24320	AT1G24320	0.525867	2.02329e-06	2.13604e-05	AT1G24320	0.486946	0.00018611	0.00185941	AT1G24320	0.839192	2.47405e-17	4.93836e-16
AT3G62410.1	protein_coding	CP12 domain-containing protein 2	CP12 domain-containing protein 2 (CP12-2); FUNCTIONS IN: protein binding; INVOLVED IN: negative regulation of reductive pentose-phosphate cycle, response to light stimulus, reductive pentose-phosphate cycle, peptide cross-linking via L-cystine, response to sucrose stimulus; LOCATED IN: chloroplast stroma, chloroplast; EXPRESSED IN: 21 plant structures; EXPRESSED DURING: 13 growth stages; CONTAINS…	AT3G62410	AT3G62410	0.196982	0.581841	0.713167	AT3G62410	0.534818	0.114086	0.275637	AT3G62410	0.835903	0.00789496	0.0211183
AT4G37580.1	protein_coding	Acyl-CoA N-acyltransferases (NAT) superfamily protein	HOOKLESS 1 (HLS1); CONTAINS InterPro DOMAIN/s: GCN5-related N-acetyltransferase, C-terminal (InterPro:IPR022610), GCN5-related N-acetyltransferase (InterPro:IPR000182), Acyl-CoA N-acyltransferase (InterPro:IPR016181); BEST Arabidopsis thaliana protein match is: Acyl-CoA N-acyltransferases (NAT) superfamily protein (TAIR:AT2G23060.1); Has 145 Blast hits to 145 proteins in 38 species: Archae - 22; …	AT4G37580	AT4G37580	-0.125393	0.620732	0.742949	AT4G37580	0.616517	0.00956367	0.0452163	AT4G37580	0.835816	0.000306786	0.00117883
AT5G46410.1	protein_coding	SCP1-like small phosphatase 4	SCP1-like small phosphatase 4 (SSP4); CONTAINS InterPro DOMAIN/s: Dullard-like phosphatase domain (InterPro:IPR011948), NLI interacting factor (InterPro:IPR004274); BEST Arabidopsis thaliana protein match is: SCP1-like small phosphatase 4b (TAIR:AT4G18140.2); Has 30201 Blast hits to 17322 proteins in 780 species: Archae - 12; Bacteria - 1396; Metazoa - 17338; Fungi - 3422; Plants - 5037; Viruses …	AT5G46410	AT5G46410	0.280257	4.25601e-06	4.16479e-05	AT5G46410	0.515408	3.11852e-22	4.02411e-20	AT5G46410	0.835656	4.57875e-31	1.91081e-29
AT4G28720.1	protein_coding	Flavin-binding monooxygenase family protein	YUCCA 8 (YUC8); FUNCTIONS IN: NADP or NADPH binding, oxidoreductase activity, monooxygenase activity, FAD binding, flavin-containing monooxygenase activity; INVOLVED IN: brassinosteroid mediated signaling pathway, auxin biosynthetic process; EXPRESSED IN: 11 plant structures; EXPRESSED DURING: 4 anthesis; CONTAINS InterPro DOMAIN/s: Pyridine nucleotide-disulphide oxidoreductase, class-II (InterPr…	AT4G28720	AT4G28720	0.639556	4.8771e-12	1.49605e-10	AT4G28720	0.137835	0.120348	0.285456	AT4G28720	0.83423	7.7672e-19	1.71285e-17
AT2G01900.1	protein_coding	DNAse I-like superfamily protein	DNAse I-like superfamily protein; FUNCTIONS IN: hydrolase activity, inositol or phosphatidylinositol phosphatase activity; INVOLVED IN: biological_process unknown; EXPRESSED IN: hypocotyl, sepal, root; EXPRESSED DURING: 4 anthesis; CONTAINS InterPro DOMAIN/s: Inositol polyphosphate related phosphatase (InterPro:IPR000300), Endonuclease/exonuclease/phosphatase (InterPro:IPR005135); BEST Arabidopsi…	AT2G01900	AT2G01900	0.244555	0.00965637	0.0313228	AT2G01900	-0.251038	0.0612729	0.179563	AT2G01900	0.83417	4.71481e-18	9.86916e-17
AT4G07825.1	protein_coding		unknown protein; Has 4 Blast hits to 4 proteins in 2 species: Archae - 0; Bacteria - 0; Metazoa - 0; Fungi - 0; Plants - 4; Viruses - 0; Other Eukaryotes - 0 (source: NCBI BLink).	AT4G07825	AT4G07825	0.756832	9.07075e-22	8.43878e-20	AT4G07825	0.251603	0.0196022	0.0784561	AT4G07825	0.833217	2.48264e-22	6.90704e-21
AT1G73885.1	protein_coding		unknown protein; FUNCTIONS IN: molecular_function unknown; INVOLVED IN: biological_process unknown; LOCATED IN: chloroplast thylakoid membrane, chloroplast; Has 37 Blast hits to 37 proteins in 13 species: Archae - 0; Bacteria - 0; Metazoa - 0; Fungi - 0; Plants - 37; Viruses - 0; Other Eukaryotes - 0 (source: NCBI BLink).	AT1G73885	AT1G73885	0.48859	0.000264628	0.00152794	AT1G73885	0.00683817	0.957145	0.979974	AT1G73885	0.832945	2.65532e-11	3.01867e-10
AT5G48220.1	protein_coding	Aldolase-type TIM barrel family protein	Aldolase-type TIM barrel family protein; FUNCTIONS IN: indole-3-glycerol-phosphate synthase activity, catalytic activity; INVOLVED IN: metabolic process, tryptophan metabolic process; LOCATED IN: chloroplast, chloroplast stroma; EXPRESSED IN: 22 plant structures; EXPRESSED DURING: 13 growth stages; CONTAINS InterPro DOMAIN/s: Aldolase-type TIM barrel (InterPro:IPR013785), Indole-3-glycerol phosph…	AT5G48220	AT5G48220	0.366948	0.00294335	0.0117331	AT5G48220	0.166807	0.178399	0.369786	AT5G48220	0.831909	1.80923e-12	2.34217e-11
AT1G15380.1	protein_coding	Lactoylglutathione lyase / glyoxalase I family protein	Lactoylglutathione lyase / glyoxalase I family protein; CONTAINS InterPro DOMAIN/s: Glyoxalase/bleomycin resistance protein/dioxygenase (InterPro:IPR004360); BEST Arabidopsis thaliana protein match is: Lactoylglutathione lyase / glyoxalase I family protein (TAIR:AT1G80160.1); Has 780 Blast hits to 780 proteins in 276 species: Archae - 1; Bacteria - 484; Metazoa - 4; Fungi - 2; Plants - 222; Virus…	AT1G15380	AT1G15380	0.647432	0.000100682	0.000661293	AT1G15380	0.862544	5.81274e-08	1.45663e-06	AT1G15380	0.83022	6.71295e-05	0.000296338
AT5G10680.1	protein_coding	calmodulin-binding protein-related	calmodulin-binding protein-related; BEST Arabidopsis thaliana protein match is: histidine kinase 5 (TAIR:AT5G10720.1); Has 1807 Blast hits to 1807 proteins in 277 species: Archae - 0; Bacteria - 0; Metazoa - 736; Fungi - 347; Plants - 385; Viruses - 0; Other Eukaryotes - 339 (source: NCBI BLink).	AT5G10680	AT5G10680	0.912162	0.00348257	0.0134997	AT5G10680	0.234179	0.486355	0.683801	AT5G10680	0.829879	0.00765008	0.0205439
AT4G04450.1	protein_coding	WRKY family transcription factor	WRKY42; CONTAINS InterPro DOMAIN/s: DNA-binding WRKY (InterPro:IPR003657); BEST Arabidopsis thaliana protein match is: WRKY DNA-binding protein 31 (TAIR:AT4G22070.1); Has 3599 Blast hits to 3152 proteins in 220 species: Archae - 0; Bacteria - 6; Metazoa - 41; Fungi - 2; Plants - 3474; Viruses - 0; Other Eukaryotes - 76 (source: NCBI BLink).	AT4G04450	AT4G04450	0.615226	0.000151518	0.000945661	AT4G04450	0.648183	7.07093e-05	0.000815763	AT4G04450	0.826068	1.62999e-07	1.14215e-06
AT4G29990.1	protein_coding	Leucine-rich repeat transmembrane protein kinase protein	Leucine-rich repeat transmembrane protein kinase protein; FUNCTIONS IN: protein serine/threonine kinase activity, protein kinase activity, ATP binding; INVOLVED IN: protein amino acid phosphorylation; LOCATED IN: endomembrane system; EXPRESSED IN: embryo, leaf whorl, root; EXPRESSED DURING: D bilateral stage; CONTAINS InterPro DOMAIN/s: Protein kinase, ATP binding site (InterPro:IPR017441), Prote…	AT4G29990	AT4G29990	0.583207	2.05303e-05	0.000166869	AT4G29990	0.42489	0.00259473	0.0162812	AT4G29990	0.825303	1.8303e-08	1.48018e-07
AT5G16370.1	protein_coding	acyl activating enzyme 5	acyl activating enzyme 5 (AAE5); FUNCTIONS IN: catalytic activity; INVOLVED IN: metabolic process; LOCATED IN: peroxisome; EXPRESSED IN: leaf; CONTAINS InterPro DOMAIN/s: AMP-binding, conserved site (InterPro:IPR020845), AMP-dependent synthetase/ligase (InterPro:IPR000873); BEST Arabidopsis thaliana protein match is: AMP-dependent synthetase and ligase family protein (TAIR:AT5G16340.1); Has 1807 …	AT5G16370	AT5G16370	0.765799	1.44812e-39	4.55492e-37	AT5G16370	0.128661	0.036433	0.124057	AT5G16370	0.824072	1.14483e-18	2.49678e-17
AT1G58235.1	protein_coding		unknown protein; Has 3 Blast hits to 3 proteins in 1 species: Archae - 0; Bacteria - 0; Metazoa - 0; Fungi - 0; Plants - 3; Viruses - 0; Other Eukaryotes - 0 (source: NCBI BLink).	AT1G58235	AT1G58235	0.446105	3.23911e-07	4.12243e-06	AT1G58235	0.103986	0.342835	0.557788	AT1G58235	0.824021	1.6103e-13	2.29161e-12
AT5G20250.4	protein_coding	Raffinose synthase family protein	DARK INDUCIBLE 10 (DIN10); CONTAINS InterPro DOMAIN/s: Glycoside hydrolase, catalytic core (InterPro:IPR017853), Raffinose synthase (InterPro:IPR008811); BEST Arabidopsis thaliana protein match is: seed imbibition 2 (TAIR:AT3G57520.1).	AT5G20250	AT5G20250	0.876703	1.96791e-34	4.58777e-32	AT5G20250	0.738094	2.69308e-18	2.51253e-16	AT5G20250	0.823587	9.413e-39	5.12944e-37
AT3G04360.1	protein_coding	Calcium-dependent lipid-binding (CaLB domain) family protein	Calcium-dependent lipid-binding (CaLB domain) family protein; CONTAINS InterPro DOMAIN/s: C2 membrane targeting protein (InterPro:IPR018029), C2 calcium/lipid-binding domain, CaLB (InterPro:IPR008973), C2 calcium-dependent membrane targeting (InterPro:IPR000008); BEST Arabidopsis thaliana protein match is: Calcium-dependent lipid-binding (CaLB domain) family protein (TAIR:AT1G04540.1); Has 385 Bl…	AT3G04360	AT3G04360	0.44222	0.00234095	0.00970061	AT3G04360	0.203784	0.205182	0.407044	AT3G04360	0.822819	7.42345e-07	4.64841e-06
AT3G44120.1	protein_coding	F-box and associated interaction domains-containing protein	F-box and associated interaction domains-containing protein; CONTAINS InterPro DOMAIN/s: F-box domain, cyclin-like (InterPro:IPR001810), F-box domain, Skp2-like (InterPro:IPR022364), F-box associated domain, type 1 (InterPro:IPR006527), F-box associated interaction domain (InterPro:IPR017451); BEST Arabidopsis thaliana protein match is: F-box and associated interaction domains-containing protein …	AT3G44120	AT3G44120	0.827976	0.000152992	0.000952763	AT3G44120	0.0521592	0.837329	0.915966	AT3G44120	0.820883	0.00036714	0.00137937
AT3G49290.1	protein_coding	ABL interactor-like protein 2	ABL interactor-like protein 2 (ABIL2); BEST Arabidopsis thaliana protein match is: ABL interactor-like protein 3 (TAIR:AT5G24310.1); Has 244 Blast hits to 235 proteins in 50 species: Archae - 0; Bacteria - 0; Metazoa - 49; Fungi - 19; Plants - 157; Viruses - 3; Other Eukaryotes - 16 (source: NCBI BLink).	AT3G49290	AT3G49290	0.236716	0.0368923	0.0921309	AT3G49290	0.0981064	0.379015	0.594223	AT3G49290	0.820523	2.98724e-14	4.5665e-13
AT1G28330.1	protein_coding	dormancy-associated protein-like 1	dormancy-associated protein-like 1 (DYL1); CONTAINS InterPro DOMAIN/s: Dormancyauxin associated (InterPro:IPR008406); BEST Arabidopsis thaliana protein match is: Dormancy/auxin associated family protein (TAIR:AT2G33830.2); Has 226 Blast hits to 226 proteins in 49 species: Archae - 0; Bacteria - 0; Metazoa - 0; Fungi - 0; Plants - 225; Viruses - 0; Other Eukaryotes - 1 (source: NCBI BLink).	AT1G28330	AT1G28330	0.912614	9.30632e-32	1.70754e-29	AT1G28330	0.33276	0.000327345	0.00298806	AT1G28330	0.819238	1.38776e-16	2.57275e-15
AT3G50260.1	protein_coding	cooperatively regulated by ethylene and jasmonate 1	cooperatively regulated by ethylene and jasmonate 1 (CEJ1); CONTAINS InterPro DOMAIN/s: DNA-binding, integrase-type (InterPro:IPR016177), Pathogenesis-related transcriptional factor/ERF, DNA-binding (InterPro:IPR001471); BEST Arabidopsis thaliana protein match is: DREB and EAR motif protein 2 (TAIR:AT5G67190.1); Has 5544 Blast hits to 5466 proteins in 235 species: Archae - 0; Bacteria - 0; Metazo…	AT3G50260	AT3G50260	-0.272274	0.00315719	0.012438	AT3G50260	-0.163224	0.0825904	0.220745	AT3G50260	0.818738	1.24712e-21	3.29363e-20
AT4G16162.1	protein_coding	Leucine-rich repeat (LRR) family protein	Leucine-rich repeat (LRR) family protein; LOCATED IN: chloroplast; CONTAINS InterPro DOMAIN/s: Leucine-rich repeat (InterPro:IPR001611); BEST Arabidopsis thaliana protein match is: Leucine-rich repeat transmembrane protein kinase (TAIR:AT1G53420.1); Has 30201 Blast hits to 17322 proteins in 780 species: Archae - 12; Bacteria - 1396; Metazoa - 17338; Fungi - 3422; Plants - 5037; Viruses - 0; Other…	AT4G16162	AT4G16162	0.925288	0.00658716	0.0228281	AT4G16162	0.620557	0.0922588	0.238192	AT4G16162	0.818146	0.0350651	0.0749296
AT4G16260.1	protein_coding	Glycosyl hydrolase superfamily protein	Glycosyl hydrolase superfamily protein; FUNCTIONS IN: cation binding, hydrolase activity, hydrolyzing O-glycosyl compounds, catalytic activity; INVOLVED IN: defense response to fungus, incompatible interaction, response to salt stress; LOCATED IN: cell wall, plasma membrane; EXPRESSED IN: 11 plant structures; EXPRESSED DURING: LP.06 six leaves visible, LP.04 four leaves visible, 4 anthesis, petal…	AT4G16260	AT4G16260	0.219417	0.00512434	0.0185232	AT4G16260	-0.194072	0.0589536	0.174903	AT4G16260	0.817654	2.5914e-15	4.35519e-14
AT1G80380.2	protein_coding	P-loop containing nucleoside triphosphate hydrolases superfamily protein	P-loop containing nucleoside triphosphate hydrolases superfamily protein; FUNCTIONS IN: glycerate kinase activity; INVOLVED IN: photorespiration; LOCATED IN: chloroplast stroma, chloroplast, chloroplast envelope; EXPRESSED IN: 22 plant structures; EXPRESSED DURING: 13 growth stages; CONTAINS InterPro DOMAIN/s: Phosphoribulokinase/uridine kinase (InterPro:IPR006083); Has 1396 Blast hits to 1392 pr…	AT1G80380	AT1G80380	1.06809	1.18684e-41	4.19973e-39	AT1G80380	0.536879	1.64097e-13	9.39748e-12	AT1G80380	0.816831	7.38395e-21	1.87019e-19
AT5G01670.2	protein_coding	NAD(P)-linked oxidoreductase superfamily protein	NAD(P)-linked oxidoreductase superfamily protein; FUNCTIONS IN: oxidoreductase activity; INVOLVED IN: oxidation reduction; EXPRESSED IN: 18 plant structures; EXPRESSED DURING: 11 growth stages; CONTAINS InterPro DOMAIN/s: Aldo/keto reductase (InterPro:IPR001395), Aldo/keto reductase subgroup (InterPro:IPR020471), Aldo/keto reductase, conserved site (InterPro:IPR018170); BEST Arabidopsis thaliana …	AT5G01670	AT5G01670	0.358088	0.00148093	0.00657838	AT5G01670	-0.151005	0.208844	0.411967	AT5G01670	0.816529	9.62291e-15	1.53385e-13
AT2G31110.1	protein_coding	Plant protein of unknown function (DUF828)	TRICHOME BIREFRINGENCE-LIKE 40 (TBL40); CONTAINS InterPro DOMAIN/s: Protein of unknown function DUF231, plant (InterPro:IPR004253); BEST Arabidopsis thaliana protein match is: TRICHOME BIREFRINGENCE-LIKE 39 (TAIR:AT2G42570.1); Has 35333 Blast hits to 34131 proteins in 2444 species: Archae - 798; Bacteria - 22429; Metazoa - 974; Fungi - 991; Plants - 531; Viruses - 0; Other Eukaryotes - 9610 (sour…	AT2G31110	AT2G31110	0.312545	0.0080291	0.0269441	AT2G31110	0.347718	0.00153563	0.0106328	AT2G31110	0.816024	3.78137e-13	5.17874e-12
AT1G50480.1	protein_coding	10-formyltetrahydrofolate synthetase	10-formyltetrahydrofolate synthetase (THFS); FUNCTIONS IN: formate-tetrahydrofolate ligase activity, copper ion binding, ATP binding; INVOLVED IN: response to cadmium ion, folic acid and derivative biosynthetic process; LOCATED IN: apoplast, chloroplast, plasma membrane; EXPRESSED IN: 6 plant structures; EXPRESSED DURING: seedling growth; CONTAINS InterPro DOMAIN/s: Formate-tetrahydrofolate ligas…	AT1G50480	AT1G50480	0.313344	1.90057e-07	2.52594e-06	AT1G50480	0.0596588	0.269737	0.48338	AT1G50480	0.815096	1.30106e-22	3.66614e-21
AT2G47710.1	protein_coding	Adenine nucleotide alpha hydrolases-like superfamily protein	Adenine nucleotide alpha hydrolases-like superfamily protein; FUNCTIONS IN: molecular_function unknown; INVOLVED IN: response to stress; LOCATED IN: vacuole; EXPRESSED IN: 23 plant structures; EXPRESSED DURING: 13 growth stages; CONTAINS InterPro DOMAIN/s: UspA (InterPro:IPR006016), Rossmann-like alpha/beta/alpha sandwich fold (InterPro:IPR014729), Universal stress protein A (InterPro:IPR006015);…	AT2G47710	AT2G47710	0.161102	0.0080979	0.027129	AT2G47710	0.216847	0.0109203	0.0501765	AT2G47710	0.812459	4.12263e-28	1.53578e-26
AT3G11000.1	protein_coding	DCD (Development and Cell Death) domain protein	DCD (Development and Cell Death) domain protein; LOCATED IN: endomembrane system; EXPRESSED IN: 10 plant structures; EXPRESSED DURING: 6 growth stages; CONTAINS InterPro DOMAIN/s: Development/cell death domain (InterPro:IPR013989), Kelch related (InterPro:IPR013089); BEST Arabidopsis thaliana protein match is: unknown protein (TAIR:AT5G01660.1); Has 325 Blast hits to 316 proteins in 41 species: A…	AT3G11000	AT3G11000	0.896922	0.0159962	0.0471627	AT3G11000	0.525769	0.172267	0.362254	AT3G11000	0.812426	0.0355502	0.0757779
AT2G18280.1	protein_coding	tubby like protein 2	tubby like protein 2 (TLP2); CONTAINS InterPro DOMAIN/s: F-box domain, cyclin-like (InterPro:IPR001810), Tubby, C-terminal, conserved site (InterPro:IPR018066), Tubby, C-terminal (InterPro:IPR000007); BEST Arabidopsis thaliana protein match is: tubby like protein 3 (TAIR:AT2G47900.3); Has 957 Blast hits to 948 proteins in 117 species: Archae - 0; Bacteria - 0; Metazoa - 352; Fungi - 19; Plants - …	AT2G18280	AT2G18280	0.576004	1.11109e-13	4.33412e-12	AT2G18280	0.254552	0.00016568	0.00169275	AT2G18280	0.811848	4.40499e-19	9.82357e-18
AT5G46040.1	protein_coding	Major facilitator superfamily protein	Major facilitator superfamily protein; FUNCTIONS IN: transporter activity; INVOLVED IN: oligopeptide transport, response to nematode; LOCATED IN: membrane; EXPRESSED IN: root; CONTAINS InterPro DOMAIN/s: Oligopeptide transporter (InterPro:IPR000109), Major facilitator superfamily, general substrate transporter (InterPro:IPR016196); BEST Arabidopsis thaliana protein match is: peptide transporter 3…	AT5G46040	AT5G46040	0.158656	0.315552	0.468247	AT5G46040	0.259261	0.0948927	0.242722	AT5G46040	0.810872	7.43481e-08	5.47128e-07
AT1G13150.1	protein_coding	cytochrome P450, family 86, subfamily C, polypeptide 4	cytochrome P450, family 86, subfamily C, polypeptide 4 (CYP86C4); FUNCTIONS IN: electron carrier activity, monooxygenase activity, iron ion binding, oxygen binding, heme binding; INVOLVED IN: oxidation reduction; LOCATED IN: endomembrane system; EXPRESSED IN: petal, leaf whorl, sepal, flower; EXPRESSED DURING: 4 anthesis, petal differentiation and expansion stage; CONTAINS InterPro DOMAIN/s: Cyto…	AT1G13150	AT1G13150	0.338556	0.238713	0.385081	AT1G13150	-0.00199635	0.994457	0.996958	AT1G13150	0.810634	0.00290575	0.00882521
AT3G19320.1	protein_coding	Leucine-rich repeat (LRR) family protein	Leucine-rich repeat (LRR) family protein; LOCATED IN: endomembrane system; EXPRESSED IN: root; CONTAINS InterPro DOMAIN/s: Leucine-rich repeat (InterPro:IPR001611); BEST Arabidopsis thaliana protein match is: Leucine-rich repeat (LRR) family protein (TAIR:AT1G49750.1); Has 128497 Blast hits to 47794 proteins in 2067 species: Archae - 184; Bacteria - 14728; Metazoa - 28641; Fungi - 6922; Plants - …	AT3G19320	AT3G19320	0.496693	0.00067546	0.00338272	AT3G19320	0.436984	0.0028228	0.0174308	AT3G19320	0.81031	5.90208e-08	4.42566e-07
AT5G42591.1	protein_coding		unknown protein; Has 30201 Blast hits to 17322 proteins in 780 species: Archae - 12; Bacteria - 1396; Metazoa - 17338; Fungi - 3422; Plants - 5037; Viruses - 0; Other Eukaryotes - 2996 (source: NCBI BLink).	AT5G42591	AT5G42591	0.691943	0.0131812	0.040265	AT5G42591	0.422448	0.147688	0.327451	AT5G42591	0.809318	0.00619293	0.0170973
AT1G49032.1	protein_coding		unknown protein; FUNCTIONS IN: molecular_function unknown; INVOLVED IN: biological_process unknown; LOCATED IN: endomembrane system; Has 30201 Blast hits to 17322 proteins in 780 species: Archae - 12; Bacteria - 1396; Metazoa - 17338; Fungi - 3422; Plants - 5037; Viruses - 0; Other Eukaryotes - 2996 (source: NCBI BLink).	AT1G49032	AT1G49032	0.190479	0.0778107	0.164627	AT1G49032	0.205525	0.0658394	0.18828	AT1G49032	0.808865	1.07011e-14	1.70296e-13
AT3G02555.1	protein_coding		unknown protein; BEST Arabidopsis thaliana protein match is: unknown protein (TAIR:AT5G16110.1); Has 130 Blast hits to 130 proteins in 18 species: Archae - 0; Bacteria - 0; Metazoa - 0; Fungi - 0; Plants - 130; Viruses - 0; Other Eukaryotes - 0 (source: NCBI BLink).	AT3G02555	AT3G02555	0.125886	0.265097	0.41432	AT3G02555	0.386473	8.07478e-05	0.000914677	AT3G02555	0.807701	1.19193e-14	1.88772e-13
AT1G01448.1	other_rna	other RNA		AT1G01448	AT1G01448	0.340057	0.00853696	0.0283412	AT1G01448	0.21984	0.0669313	0.190597	AT1G01448	0.805944	5.07465e-10	4.93034e-09
AT5G38140.1	protein_coding	nuclear factor Y, subunit C12	nuclear factor Y, subunit C12 (NF-YC12); FUNCTIONS IN: DNA binding, sequence-specific DNA binding transcription factor activity; INVOLVED IN: regulation of transcription, DNA-dependent; LOCATED IN: nucleus, intracellular; EXPRESSED IN: 22 plant structures; EXPRESSED DURING: 13 growth stages; CONTAINS InterPro DOMAIN/s: Transcription factor CBF/NF-Y/archaeal histone (InterPro:IPR003958), Histone-f…	AT5G38140	AT5G38140	0.796493	2.09661e-10	4.98159e-09	AT5G38140	0.308831	0.0181582	0.0740031	AT5G38140	0.804807	1.57413e-10	1.63025e-09
AT1G53440.1	protein_coding	Leucine-rich repeat transmembrane protein kinase	Leucine-rich repeat transmembrane protein kinase; FUNCTIONS IN: kinase activity; INVOLVED IN: protein amino acid phosphorylation; LOCATED IN: plasma membrane; EXPRESSED IN: 22 plant structures; EXPRESSED DURING: 13 growth stages; CONTAINS InterPro DOMAIN/s: Serine/threonine-protein kinase domain (InterPro:IPR002290), Leucine-rich repeat (InterPro:IPR001611), Serine-threonine/tyrosine-protein kina…	AT1G53440	AT1G53440	-0.0763412	0.617346	0.740525	AT1G53440	0.550066	4.92371e-05	0.000597702	AT1G53440	0.804652	3.20609e-09	2.83124e-08
AT4G22212.1	protein_coding	Arabidopsis defensin-like protein	Arabidopsis defensin-like protein; INVOLVED IN: defense response; LOCATED IN: endomembrane system; EXPRESSED IN: 10 plant structures; EXPRESSED DURING: 4 anthesis, 4 leaf senescence stage, petal differentiation and expansion stage, E expanded cotyledon stage; CONTAINS InterPro DOMAIN/s: Defensin-like protein, Arabidopsis (InterPro:IPR022618), Low-molecular-weight cysteine-rich family (InterPro:IP…	AT4G22212	AT4G22212	0.258287	0.0708751	0.153259	AT4G22212	0.255933	0.106747	0.263185	AT4G22212	0.804444	9.47697e-08	6.84175e-07
AT2G28780.1	protein_coding		unknown protein; INVOLVED IN: biological_process unknown; LOCATED IN: mitochondrion; EXPRESSED IN: inflorescence meristem, root, flower; EXPRESSED DURING: petal differentiation and expansion stage; CONTAINS InterPro DOMAIN/s: Protein of unknown function DUF939, bacterial (InterPro:IPR010343); BEST Arabidopsis thaliana protein match is: unknown protein (TAIR:AT3G09450.1); Has 671 Blast hits to 667…	AT2G28780	AT2G28780	-1.57529	2.85394e-11	7.82207e-10	AT2G28780	1.07996	3.1072e-06	5.31837e-05	AT2G28780	0.799329	0.000286107	0.00110718
AT5G52070.1	protein_coding	Agenet domain-containing protein	Agenet domain-containing protein; FUNCTIONS IN: RNA binding; INVOLVED IN: biological_process unknown; LOCATED IN: cellular_component unknown; EXPRESSED IN: 22 plant structures; EXPRESSED DURING: 13 growth stages; CONTAINS InterPro DOMAIN/s: Tudor-like, plant (InterPro:IPR014002), Agenet (InterPro:IPR008395); BEST Arabidopsis thaliana protein match is: Agenet domain-containing protein (TAIR:AT5G42…	AT5G52070	AT5G52070	0.597339	8.65248e-14	3.42231e-12	AT5G52070	0.377365	1.92846e-07	4.33021e-06	AT5G52070	0.799109	3.78643e-30	1.51007e-28
AT2G39510.1	protein_coding	nodulin MtN21 /EamA-like transporter family protein	nodulin MtN21 /EamA-like transporter family protein; FUNCTIONS IN: molecular_function unknown; INVOLVED IN: biological_process unknown; LOCATED IN: endomembrane system, membrane; EXPRESSED IN: 15 plant structures; EXPRESSED DURING: 6 growth stages; CONTAINS InterPro DOMAIN/s: Protein of unknown function DUF6, transmembrane (InterPro:IPR000620); BEST Arabidopsis thaliana protein match is: nodulin …	AT2G39510	AT2G39510	-0.714094	8.27885e-30	1.3447e-27	AT2G39510	0.557625	9.07698e-16	6.55821e-14	AT2G39510	0.798128	1.78747e-51	1.34441e-49
AT2G36320.1	protein_coding	A20/AN1-like zinc finger family protein	A20/AN1-like zinc finger family protein; FUNCTIONS IN: DNA binding, zinc ion binding; INVOLVED IN: biological_process unknown; LOCATED IN: cellular_component unknown; EXPRESSED IN: 25 plant structures; EXPRESSED DURING: 15 growth stages; CONTAINS InterPro DOMAIN/s: Zinc finger, AN1-type (InterPro:IPR000058), Zinc finger, A20-type (InterPro:IPR002653); BEST Arabidopsis thaliana protein match is: A…	AT2G36320	AT2G36320	0.301338	1.66597e-07	2.25189e-06	AT2G36320	0.220108	0.00279786	0.0173098	AT2G36320	0.79766	1.25736e-20	3.14834e-19
AT4G04040.1	protein_coding	Phosphofructokinase family protein	maternal effect embryo arrest 51 (MEE51); CONTAINS InterPro DOMAIN/s: Pyrophosphate-dependent phosphofructokinase PfpB (InterPro:IPR011183), Phosphofructokinase (InterPro:IPR000023); BEST Arabidopsis thaliana protein match is: Phosphofructokinase family protein (TAIR:AT1G12000.1); Has 30201 Blast hits to 17322 proteins in 780 species: Archae - 12; Bacteria - 1396; Metazoa - 17338; Fungi - 3422; P…	AT4G04040	AT4G04040	0.582474	7.08923e-15	3.21465e-13	AT4G04040	0.42211	1.35829e-06	2.50854e-05	AT4G04040	0.796246	6.87103e-22	1.84919e-20
AT5G65800.1	protein_coding	ACC synthase 5	ACC synthase 5 (ACS5); CONTAINS InterPro DOMAIN/s: 1-aminocyclopropane-1-carboxylate synthase (InterPro:IPR001176), Pyridoxal phosphate-dependent transferase, major domain (InterPro:IPR015424), Aminotransferase, class I/classII (InterPro:IPR004839), Aminotransferases, class-I, pyridoxal-phosphate-binding site (InterPro:IPR004838), Pyridoxal phosphate-dependent transferase, major region, subdomain…	AT5G65800	AT5G65800	0.347965	1.46352e-05	0.000124255	AT5G65800	0.423743	6.75877e-05	0.000783607	AT5G65800	0.795966	7.76066e-21	1.96309e-19
AT2G21960.1	protein_coding		unknown protein; LOCATED IN: chloroplast; EXPRESSED IN: 22 plant structures; EXPRESSED DURING: 13 growth stages; BEST Arabidopsis thaliana protein match is: unknown protein (TAIR:AT1G56180.1); Has 224 Blast hits to 222 proteins in 59 species: Archae - 0; Bacteria - 65; Metazoa - 0; Fungi - 0; Plants - 134; Viruses - 0; Other Eukaryotes - 25 (source: NCBI BLink).	AT2G21960	AT2G21960	0.521213	0.000209601	0.00124803	AT2G21960	-0.217196	0.173722	0.363971	AT2G21960	0.795835	2.88749e-08	2.27017e-07
AT4G25500.1	protein_coding	arginine/serine-rich splicing factor 35	arginine/serine-rich splicing factor 35 (RSP35); FUNCTIONS IN: RNA binding, nucleotide binding, nucleic acid binding; INVOLVED IN: nuclear mRNA splicing, via spliceosome, RNA splicing; LOCATED IN: nuclear speck, spliceosomal complex; EXPRESSED IN: 23 plant structures; EXPRESSED DURING: 13 growth stages; CONTAINS InterPro DOMAIN/s: RNA recognition motif, RNP-1 (InterPro:IPR000504), Nucleotide-bind…	AT4G25500	AT4G25500	0.340321	4.90018e-12	1.5008e-10	AT4G25500	0.233456	7.7692e-09	2.28725e-07	AT4G25500	0.794901	1.52615e-57	1.39118e-55
AT2G18440.1	other_rna	GUT15 (GENE WITH UNSTABLE TRANSCRIPT 15); other RNA		AT2G18440	AT2G18440	0.907618	1.38367e-50	8.56838e-48	AT2G18440	0.108706	0.0418992	0.137102	AT2G18440	0.79054	1.78463e-63	1.81035e-61
AT1G69930.1	protein_coding	glutathione S-transferase TAU 11	glutathione S-transferase TAU 11 (GSTU11); CONTAINS InterPro DOMAIN/s: Thioredoxin fold (InterPro:IPR012335), Glutathione S-transferase, C-terminal-like (InterPro:IPR010987), Glutathione S-transferase/chloride channel, C-terminal (InterPro:IPR017933), Glutathione S-transferase, N-terminal (InterPro:IPR004045), Thioredoxin-like fold (InterPro:IPR012336); BEST Arabidopsis thaliana protein match is:…	AT1G69930	AT1G69930	0.21082	0.601564	0.728047	AT1G69930	0.94513	0.033716	0.117298	AT1G69930	0.790404	0.0426741	0.0881618
AT4G26120.1	protein_coding	Ankyrin repeat family protein / BTB/POZ domain-containing protein	Ankyrin repeat family protein / BTB/POZ domain-containing protein; CONTAINS InterPro DOMAIN/s: BTB/POZ (InterPro:IPR013069), NPR1/NIM1 like, C-terminal (InterPro:IPR021094), BTB/POZ fold (InterPro:IPR011333), Ankyrin repeat-containing domain (InterPro:IPR020683), BTB/POZ-like (InterPro:IPR000210), Ankyrin repeat (InterPro:IPR002110); BEST Arabidopsis thaliana protein match is: regulatory protein …	AT4G26120	AT4G26120	-0.421509	0.226247	0.369574	AT4G26120	0.226409	0.494024	0.689703	AT4G26120	0.788419	0.00494359	0.0140502
AT1G64740.1	protein_coding	alpha-1 tubulin	alpha-1 tubulin (TUA1); FUNCTIONS IN: structural constituent of cytoskeleton; INVOLVED IN: microtubule-based process; LOCATED IN: microtubule cytoskeleton, cytosol, plasma membrane; EXPRESSED IN: 24 plant structures; EXPRESSED DURING: 15 growth stages; CONTAINS InterPro DOMAIN/s: Alpha tubulin (InterPro:IPR002452), Tubulin (InterPro:IPR000217), Tubulin/FtsZ, GTPase domain (InterPro:IPR003008), Tu…	AT1G64740	AT1G64740	-0.078666	0.44129	0.591091	AT1G64740	0.263704	0.0042455	0.0240841	AT1G64740	0.787146	1.74955e-15	2.98601e-14
AT2G02680.1	protein_coding	Cysteine/Histidine-rich C1 domain family protein	Cysteine/Histidine-rich C1 domain family protein; FUNCTIONS IN: zinc ion binding; INVOLVED IN: intracellular signaling pathway; LOCATED IN: intracellular; EXPRESSED IN: root; CONTAINS InterPro DOMAIN/s: Protein kinase C-like, phorbol ester/diacylglycerol binding (InterPro:IPR002219), DC1 (InterPro:IPR004146), Zinc finger, PHD-type (InterPro:IPR001965), Zinc finger, RanBP2-type (InterPro:IPR001876…	AT2G02680	AT2G02680	0.497105	5.33113e-13	1.91223e-11	AT2G02680	0.450871	1.49565e-10	5.80499e-09	AT2G02680	0.78558	1.90428e-13	2.69446e-12
AT3G23260.1	protein_coding	F-box and associated interaction domains-containing protein	F-box and associated interaction domains-containing protein; CONTAINS InterPro DOMAIN/s: F-box domain, cyclin-like (InterPro:IPR001810), F-box domain, Skp2-like (InterPro:IPR022364), F-box associated domain, type 1 (InterPro:IPR006527), F-box associated interaction domain (InterPro:IPR017451); BEST Arabidopsis thaliana protein match is: F-box and associated interaction domains-containing protein …	AT3G23260	AT3G23260	0.568563	0.0615307	0.136999	AT3G23260	0.211641	0.439686	0.646691	AT3G23260	0.784585	0.00130179	0.00431987
AT1G16650.1	protein_coding	S-adenosyl-L-methionine-dependent methyltransferases superfamily protein	S-adenosyl-L-methionine-dependent methyltransferases superfamily protein; Has 486 Blast hits to 429 proteins in 154 species: Archae - 0; Bacteria - 55; Metazoa - 267; Fungi - 96; Plants - 28; Viruses - 0; Other Eukaryotes - 40 (source: NCBI BLink).	AT1G16650	AT1G16650	0.264415	0.0185367	0.0532662	AT1G16650	0.53127	4.16786e-07	8.60059e-06	AT1G16650	0.784032	1.20708e-12	1.58442e-11
AT2G40340.1	protein_coding	Integrase-type DNA-binding superfamily protein	DREB2C; CONTAINS InterPro DOMAIN/s: DNA-binding, integrase-type (InterPro:IPR016177), Pathogenesis-related transcriptional factor/ERF, DNA-binding (InterPro:IPR001471); BEST Arabidopsis thaliana protein match is: Integrase-type DNA-binding superfamily protein (TAIR:AT2G40350.1); Has 5601 Blast hits to 5564 proteins in 248 species: Archae - 0; Bacteria - 0; Metazoa - 0; Fungi - 0; Plants - 5583; V…	AT2G40340	AT2G40340	0.10835	0.663244	0.775034	AT2G40340	0.437068	0.0433247	0.140678	AT2G40340	0.783348	0.000132423	0.000551812
AT5G48412.1	other_rna			AT5G48412	AT5G48412	0.194478	0.002348	0.00971964	AT5G48412	0.00877427	0.923115	0.962038	AT5G48412	0.782802	1.01737e-06	6.22858e-06
AT3G45840.1	protein_coding	Cysteine/Histidine-rich C1 domain family protein	Cysteine/Histidine-rich C1 domain family protein; FUNCTIONS IN: zinc ion binding; INVOLVED IN: biological_process unknown; LOCATED IN: cellular_component unknown; CONTAINS InterPro DOMAIN/s: Zinc finger, PHD-type, conserved site (InterPro:IPR019786), DC1 (InterPro:IPR004146), Zinc finger, PHD-type (InterPro:IPR001965), C1-like (InterPro:IPR011424); BEST Arabidopsis thaliana protein match is: Cyst…	AT3G45840	AT3G45840	0.533216	3.49677e-07	4.40509e-06	AT3G45840	0.201328	0.0577672	0.172598	AT3G45840	0.781743	1.99282e-15	3.38369e-14
AT2G18450.1	protein_coding	succinate dehydrogenase 1-2	succinate dehydrogenase 1-2 (SDH1-2); CONTAINS InterPro DOMAIN/s: Succinate dehydrogenase, flavoprotein subunit (InterPro:IPR011281), Fumarate reductase/succinate dehydrogenase, FAD-binding site (InterPro:IPR003952), Fumarate reductase/succinate dehydrogenase flavoprotein-like, C-terminal (InterPro:IPR015939), Fumarate reductase/succinate dehydrogenase flavoprotein, N-terminal (InterPro:IPR003953…	AT2G18450	AT2G18450	0.486137	5.17423e-07	6.22541e-06	AT2G18450	0.548856	3.01437e-06	5.16838e-05	AT2G18450	0.781127	2.3638e-15	3.98961e-14
AT5G60540.1	protein_coding	pyridoxine biosynthesis 2	pyridoxine biosynthesis 2 (PDX2); CONTAINS InterPro DOMAIN/s: PdxT/SNO family, conserved site (InterPro:IPR021196), SNO glutamine amidotransferase (InterPro:IPR002161); Has 30201 Blast hits to 17322 proteins in 780 species: Archae - 12; Bacteria - 1396; Metazoa - 17338; Fungi - 3422; Plants - 5037; Viruses - 0; Other Eukaryotes - 2996 (source: NCBI BLink).	AT5G60540	AT5G60540	0.351476	3.06641e-06	3.10172e-05	AT5G60540	0.351137	2.32289e-07	5.11189e-06	AT5G60540	0.779387	2.99174e-18	6.32937e-17
AT5G52790.1	protein_coding	CBS domain-containing protein with a domain of unknown function (DUF21)	FUNCTIONS IN: molecular_function unknown; INVOLVED IN: biological_process unknown; LOCATED IN: endomembrane system; CONTAINS InterPro DOMAIN/s: Protein of unknown function DUF21 (InterPro:IPR002550), Cystathionine beta-synthase, core (InterPro:IPR000644); BEST Arabidopsis thaliana protein match is: CBS domain-containing protein with a domain of unknown function (DUF21) (TAIR:AT2G14520.1); Has 353…	AT5G52790	AT5G52790	0.971333	1.87873e-11	5.34131e-10	AT5G52790	0.728509	1.31763e-07	3.05174e-06	AT5G52790	0.778854	2.68454e-17	5.34771e-16
AT1G66030.1	protein_coding	cytochrome P450, family 96, subfamily A, polypeptide 14 pseudogene	cytochrome P450, family 96, subfamily A, polypeptide 14 pseudogene (CYP96A14P); FUNCTIONS IN: electron carrier activity, monooxygenase activity, iron ion binding, heme binding; LOCATED IN: endomembrane system; CONTAINS InterPro DOMAIN/s: Cytochrome P450 (InterPro:IPR001128); BEST Arabidopsis thaliana protein match is: cytochrome P450, family 96, subfamily A, polypeptide 8 (TAIR:AT1G47620.1); Has …	AT1G66030	AT1G66030	0.410525	0.0779529	0.164855	AT1G66030	0.385379	0.124688	0.292206	AT1G66030	0.777478	0.00083264	0.00289694
AT3G60300.1	protein_coding	RWD domain-containing protein	RWD domain-containing protein; FUNCTIONS IN: zinc ion binding; EXPRESSED IN: 24 plant structures; EXPRESSED DURING: 15 growth stages; CONTAINS InterPro DOMAIN/s: Ubiquitin-conjugating enzyme/RWD-like (InterPro:IPR016135), Zinc finger, RING-type (InterPro:IPR001841), RWD (InterPro:IPR006575); Has 305 Blast hits to 305 proteins in 89 species: Archae - 0; Bacteria - 0; Metazoa - 222; Fungi - 10; Pla…	AT3G60300	AT3G60300	0.433322	9.81883e-11	2.4598e-09	AT3G60300	0.182148	0.00169429	0.0115068	AT3G60300	0.77682	6.32353e-25	2.01102e-23
AT2G29740.1	protein_coding	UDP-glucosyl transferase 71C2	UDP-glucosyl transferase 71C2 (UGT71C2); FUNCTIONS IN: quercetin 3-O-glucosyltransferase activity, quercetin 3'-O-glucosyltransferase activity, UDP-glycosyltransferase activity, quercetin 7-O-glucosyltransferase activity, transferase activity, transferring glycosyl groups; INVOLVED IN: metabolic process; LOCATED IN: cellular_component unknown; EXPRESSED IN: hypocotyl, root; CONTAINS InterPro DOMA…	AT2G29740	AT2G29740	0.264611	0.00791413	0.0266214	AT2G29740	0.556586	8.30433e-11	3.34734e-09	AT2G29740	0.776521	1.75553e-14	2.73434e-13
AT1G25275.1	protein_coding		unknown protein; FUNCTIONS IN: molecular_function unknown; INVOLVED IN: response to karrikin; LOCATED IN: endomembrane system; EXPRESSED IN: 23 plant structures; EXPRESSED DURING: 13 growth stages; Has 18 Blast hits to 18 proteins in 4 species: Archae - 0; Bacteria - 0; Metazoa - 0; Fungi - 0; Plants - 18; Viruses - 0; Other Eukaryotes - 0 (source: NCBI BLink).	AT1G25275	AT1G25275	0.486756	7.4329e-09	1.32694e-07	AT1G25275	0.160518	0.0880008	0.230281	AT1G25275	0.775942	2.61729e-16	4.7629e-15
AT5G64395.1	protein_coding		unknown protein; Has 30201 Blast hits to 17322 proteins in 780 species: Archae - 12; Bacteria - 1396; Metazoa - 17338; Fungi - 3422; Plants - 5037; Viruses - 0; Other Eukaryotes - 2996 (source: NCBI BLink).	AT5G64395	AT5G64395	0.662397	0.00341251	0.0132984	AT5G64395	0.521734	0.0501846	0.156581	AT5G64395	0.775542	0.000913591	0.00314346
AT3G20380.1	protein_coding	TRAF-like family protein	TRAF-like family protein; FUNCTIONS IN: molecular_function unknown; INVOLVED IN: biological_process unknown; LOCATED IN: endomembrane system; CONTAINS InterPro DOMAIN/s: TRAF-like (InterPro:IPR008974), MATH (InterPro:IPR002083); BEST Arabidopsis thaliana protein match is: TRAF-like family protein (TAIR:AT3G20370.1); Has 521 Blast hits to 488 proteins in 25 species: Archae - 0; Bacteria - 0; Metaz…	AT3G20380	AT3G20380	0.0458779	0.693873	0.797367	AT3G20380	0.256992	0.0835346	0.22237	AT3G20380	0.774896	4.27946e-09	3.72424e-08
AT5G06730.1	protein_coding	Peroxidase superfamily protein	Peroxidase superfamily protein; FUNCTIONS IN: peroxidase activity, heme binding; INVOLVED IN: response to oxidative stress, oxidation reduction; LOCATED IN: plasma membrane; EXPRESSED IN: root, cultured cell; CONTAINS InterPro DOMAIN/s: Haem peroxidase (InterPro:IPR010255), Plant peroxidase (InterPro:IPR000823), Peroxidases heam-ligand binding site (InterPro:IPR019793), Haem peroxidase, plant/fun…	AT5G06730	AT5G06730	0.420893	0.0420596	0.102101	AT5G06730	0.404836	0.0412907	0.135669	AT5G06730	0.774376	9.65106e-05	0.000414386
AT1G22500.1	protein_coding	RING/U-box superfamily protein	RING/U-box superfamily protein; FUNCTIONS IN: zinc ion binding; LOCATED IN: endomembrane system; EXPRESSED IN: stem, cotyledon, root, leaf; EXPRESSED DURING: LP.06 six leaves visible, LP.04 four leaves visible; CONTAINS InterPro DOMAIN/s: Zinc finger, RING-type (InterPro:IPR001841), Zinc finger, C3HC4 RING-type (InterPro:IPR018957); BEST Arabidopsis thaliana protein match is: RING/U-box superfami…	AT1G22500	AT1G22500	0.480661	8.35032e-14	3.31603e-12	AT1G22500	0.303932	9.17961e-06	0.000138615	AT1G22500	0.773691	1.1988e-33	5.47656e-32
AT1G13260.1	protein_coding	related to ABI3/VP1 1	related to ABI3/VP1 1 (RAV1); CONTAINS InterPro DOMAIN/s: DNA-binding, integrase-type (InterPro:IPR016177), Transcriptional factor B3 (InterPro:IPR003340), Pathogenesis-related transcriptional factor/ERF, DNA-binding (InterPro:IPR001471); BEST Arabidopsis thaliana protein match is: ethylene response DNA binding factor 3 (TAIR:AT3G25730.1); Has 6277 Blast hits to 6015 proteins in 258 species: Arch…	AT1G13260	AT1G13260	0.769403	1.10663e-21	1.01523e-19	AT1G13260	0.291964	2.16514e-05	0.000292096	AT1G13260	0.770457	3.34588e-19	7.52956e-18
AT1G20700.1	protein_coding	WUSCHEL related homeobox 14	WUSCHEL related homeobox 14 (WOX14); CONTAINS InterPro DOMAIN/s: Homeobox (InterPro:IPR001356), Homeodomain-like (InterPro:IPR009057), Homeodomain-related (InterPro:IPR012287); BEST Arabidopsis thaliana protein match is: WUSCHEL related homeobox 10 (TAIR:AT1G20710.1); Has 657 Blast hits to 657 proteins in 86 species: Archae - 0; Bacteria - 0; Metazoa - 109; Fungi - 12; Plants - 530; Viruses - 0; …	AT1G20700	AT1G20700	-0.972737	4.88144e-07	5.91262e-06	AT1G20700	0.850628	2.0716e-09	6.67209e-08	AT1G20700	0.768309	5.61136e-08	4.21886e-07
AT3G61170.1	protein_coding	Tetratricopeptide repeat (TPR)-like superfamily protein	Tetratricopeptide repeat (TPR)-like superfamily protein; INVOLVED IN: biological_process unknown; LOCATED IN: mitochondrion; EXPRESSED IN: 21 plant structures; EXPRESSED DURING: 14 growth stages; CONTAINS InterPro DOMAIN/s: Pentatricopeptide repeat (InterPro:IPR002885); BEST Arabidopsis thaliana protein match is: Tetratricopeptide repeat (TPR)-like superfamily protein (TAIR:AT2G27610.1); Has 4811…	AT3G61170	AT3G61170	0.13005	0.612509	0.736445	AT3G61170	0.712796	0.0029602	0.0181056	AT3G61170	0.766791	0.00100962	0.00343977
AT1G64780.1	protein_coding	ammonium transporter 1;2	ammonium transporter 1;2 (AMT1;2); CONTAINS InterPro DOMAIN/s: Ammonium transporter (InterPro:IPR001905), Ammonium transporter, conserved site (InterPro:IPR018047); BEST Arabidopsis thaliana protein match is: ammonium transporter 1;1 (TAIR:AT4G13510.1); Has 11676 Blast hits to 11662 proteins in 2073 species: Archae - 224; Bacteria - 4692; Metazoa - 520; Fungi - 427; Plants - 507; Viruses - 0; Oth…	AT1G64780	AT1G64780	0.336168	2.24834e-05	0.000181331	AT1G64780	0.250663	0.0904727	0.234771	AT1G64780	0.765717	7.73353e-28	2.84344e-26
AT2G29340.1	protein_coding	NAD-dependent epimerase/dehydratase family protein	NAD-dependent epimerase/dehydratase family protein; FUNCTIONS IN: oxidoreductase activity, binding, catalytic activity; INVOLVED IN: oxidation reduction, metabolic process; EXPRESSED IN: 22 plant structures; EXPRESSED DURING: 13 growth stages; CONTAINS InterPro DOMAIN/s: NAD(P)-binding domain (InterPro:IPR016040), Glucose/ribitol dehydrogenase (InterPro:IPR002347), Short-chain dehydrogenase/reduc…	AT2G29340	AT2G29340	0.970637	7.46099e-11	1.90035e-09	AT2G29340	0.453711	0.00539113	0.0289956	AT2G29340	0.764934	3.91486e-10	3.86812e-09
AT2G36950.1	protein_coding	Heavy metal transport/detoxification superfamily protein	Heavy metal transport/detoxification superfamily protein ; FUNCTIONS IN: copper ion binding, metal ion binding; INVOLVED IN: metal ion transport; LOCATED IN: cellular_component unknown; EXPRESSED IN: 15 plant structures; EXPRESSED DURING: 4 anthesis, C globular stage, petal differentiation and expansion stage; CONTAINS InterPro DOMAIN/s: Heavy metal transport/detoxification protein (InterPro:IPR0…	AT2G36950	AT2G36950	0.142066	0.0244731	0.0664538	AT2G36950	0.0857262	0.251595	0.46315	AT2G36950	0.764654	1.3857e-15	2.38353e-14
AT1G32610.1	protein_coding	hydroxyproline-rich glycoprotein family protein	hydroxyproline-rich glycoprotein family protein; BEST Arabidopsis thaliana protein match is: VQ motif-containing protein (TAIR:AT2G35230.1); Has 506 Blast hits to 500 proteins in 131 species: Archae - 0; Bacteria - 7; Metazoa - 178; Fungi - 141; Plants - 111; Viruses - 9; Other Eukaryotes - 60 (source: NCBI BLink).	AT1G32610	AT1G32610	0.459783	0.04529	0.108089	AT1G32610	0.313561	0.12053	0.285634	AT1G32610	0.764293	5.01039e-05	0.000226798
AT3G52070.1	protein_coding		unknown protein; FUNCTIONS IN: molecular_function unknown; INVOLVED IN: biological_process unknown; LOCATED IN: chloroplast; EXPRESSED IN: 22 plant structures; EXPRESSED DURING: 13 growth stages; Has 23 Blast hits to 23 proteins in 10 species: Archae - 0; Bacteria - 0; Metazoa - 0; Fungi - 0; Plants - 23; Viruses - 0; Other Eukaryotes - 0 (source: NCBI BLink).	AT3G52070	AT3G52070	0.279893	0.322326	0.475557	AT3G52070	-0.010901	0.971672	0.986902	AT3G52070	0.763891	0.00834766	0.0221318
AT1G79075.1	other_rna	other RNA		AT1G79075	AT1G79075	0.238083	0.305682	0.458137	AT1G79075	0.578157	0.000642082	0.00525923	AT1G79075	0.763263	0.000113264	0.000479014
AT2G39690.1	protein_coding	Protein of unknown function, DUF547	Protein of unknown function, DUF547; CONTAINS InterPro DOMAIN/s: Protein of unknown function DUF547 (InterPro:IPR006869); BEST Arabidopsis thaliana protein match is: Protein of unknown function, DUF547 (TAIR:AT3G12540.1); Has 35333 Blast hits to 34131 proteins in 2444 species: Archae - 798; Bacteria - 22429; Metazoa - 974; Fungi - 991; Plants - 531; Viruses - 0; Other Eukaryotes - 9610 (source: N…	AT2G39690	AT2G39690	0.538564	5.43202e-06	5.18501e-05	AT2G39690	0.706502	2.93466e-13	1.63777e-11	AT2G39690	0.76176	8.47607e-11	9.10728e-10
AT4G29530.1	protein_coding	Pyridoxal phosphate phosphatase-related protein	Pyridoxal phosphate phosphatase-related protein; FUNCTIONS IN: phosphatase activity, catalytic activity; INVOLVED IN: metabolic process; LOCATED IN: cellular_component unknown; EXPRESSED IN: 21 plant structures; EXPRESSED DURING: 15 growth stages; CONTAINS InterPro DOMAIN/s: Pyridoxal phosphate phosphatase, PHOSPHO2 (InterPro:IPR016965), HAD-superfamily hydrolase, subfamily IB, PSPase-like (Inter…	AT4G29530	AT4G29530	0.332926	0.0113236	0.0356228	AT4G29530	0.409523	0.000916274	0.00704925	AT4G29530	0.759129	5.33501e-08	4.0264e-07
AT1G01990.1	protein_coding		unknown protein; Has 32 Blast hits to 32 proteins in 6 species: Archae - 0; Bacteria - 0; Metazoa - 0; Fungi - 0; Plants - 32; Viruses - 0; Other Eukaryotes - 0 (source: NCBI BLink).	AT1G01990	AT1G01990	0.117871	0.22633	0.36968	AT1G01990	0.261754	0.00203971	0.013364	AT1G01990	0.758803	2.85262e-20	6.99229e-19
AT4G18010.1	protein_coding	myo-inositol polyphosphate 5-phosphatase 2	myo-inositol polyphosphate 5-phosphatase 2 (5PTASE2); CONTAINS InterPro DOMAIN/s: Inositol polyphosphate related phosphatase (InterPro:IPR000300), Endonuclease/exonuclease/phosphatase (InterPro:IPR005135); BEST Arabidopsis thaliana protein match is: DNAse I-like superfamily protein (TAIR:AT1G71710.2); Has 30201 Blast hits to 17322 proteins in 780 species: Archae - 12; Bacteria - 1396; Metazoa - 1…	AT4G18010	AT4G18010	0.406662	8.10289e-06	7.40495e-05	AT4G18010	-0.167108	0.0931954	0.239832	AT4G18010	0.75861	1.66477e-17	3.36717e-16
AT5G14840.1	pseudogene		expressed protein	AT5G14840	AT5G14840	0.650747	1.75386e-22	1.77319e-20	AT5G14840	0.199998	0.010525	0.0487334	AT5G14840	0.758599	2.16247e-18	4.62941e-17
AT5G44750.1	protein_coding	DNA-directed DNA polymerases	REV1; FUNCTIONS IN: DNA-directed DNA polymerase activity; INVOLVED IN: DNA repair, response to UV-B, response to DNA damage stimulus; LOCATED IN: intracellular, chloroplast; EXPRESSED IN: 24 plant structures; EXPRESSED DURING: 15 growth stages; CONTAINS InterPro DOMAIN/s: DNA polymerase, Y-family, little finger domain (InterPro:IPR017961), DNA-repair protein, UmuC-like (InterPro:IPR001126), DNA-r…	AT5G44750	AT5G44750	0.421479	5.43502e-09	1.00116e-07	AT5G44750	0.336719	5.57258e-09	1.68295e-07	AT5G44750	0.758535	6.54155e-35	3.18715e-33
AT5G20480.1	protein_coding	EF-TU receptor	EF-TU receptor (EFR); FUNCTIONS IN: protein serine/threonine kinase activity, transmembrane receptor protein kinase activity, kinase activity, ATP binding; INVOLVED IN: in 7 processes; LOCATED IN: endomembrane system; EXPRESSED IN: 14 plant structures; EXPRESSED DURING: 11 growth stages; CONTAINS InterPro DOMAIN/s: Protein kinase, ATP binding site (InterPro:IPR017441), Protein kinase, catalytic d…	AT5G20480	AT5G20480	0.618223	0.00468089	0.0172124	AT5G20480	0.00471307	0.984354	0.992193	AT5G20480	0.757958	0.0038205	0.0112226
AT1G33290.1	protein_coding	P-loop containing nucleoside triphosphate hydrolases superfamily protein	P-loop containing nucleoside triphosphate hydrolases superfamily protein; FUNCTIONS IN: nucleoside-triphosphatase activity, nucleotide binding, ATP binding; EXPRESSED IN: 23 plant structures; EXPRESSED DURING: 15 growth stages; CONTAINS InterPro DOMAIN/s: ATPase, AAA-type, core (InterPro:IPR003959), ATPase, AAA+ type, core (InterPro:IPR003593); BEST Arabidopsis thaliana protein match is: P-loop c…	AT1G33290	AT1G33290	0.262756	0.00128093	0.00582503	AT1G33290	0.178283	0.0407241	0.134421	AT1G33290	0.757912	4.54977e-21	1.1673e-19
AT5G39760.1	protein_coding	homeobox protein 23	homeobox protein 23 (HB23); FUNCTIONS IN: DNA binding, sequence-specific DNA binding transcription factor activity; INVOLVED IN: regulation of transcription; EXPRESSED IN: 21 plant structures; EXPRESSED DURING: 12 growth stages; CONTAINS InterPro DOMAIN/s: Homeobox domain, ZF-HD class (InterPro:IPR006455), ZF-HD homeobox protein, Cys/His-rich dimerisation domain (InterPro:IPR006456), Homeodomain-…	AT5G39760	AT5G39760	0.675471	7.10473e-09	1.27581e-07	AT5G39760	0.0988244	0.530413	0.716952	AT5G39760	0.757728	6.01017e-07	3.82643e-06
AT1G08930.1	protein_coding	Major facilitator superfamily protein	EARLY RESPONSE TO DEHYDRATION 6 (ERD6); FUNCTIONS IN: carbohydrate transmembrane transporter activity, sugar:hydrogen symporter activity, sugar transmembrane transporter activity; INVOLVED IN: response to water deprivation, response to salt stress, response to cold, response to chitin, response to abscisic acid stimulus; LOCATED IN: integral to membrane, membrane; EXPRESSED IN: 30 plant structure…	AT1G08930	AT1G08930	0.119698	0.0557593	0.126857	AT1G08930	0.126876	0.0548222	0.166655	AT1G08930	0.757021	1.21349e-22	3.42916e-21
AT3G28650.1	protein_coding	Cysteine/Histidine-rich C1 domain family protein	Cysteine/Histidine-rich C1 domain family protein; FUNCTIONS IN: zinc ion binding; INVOLVED IN: intracellular signaling pathway; LOCATED IN: cellular_component unknown; CONTAINS InterPro DOMAIN/s: Protein kinase C-like, phorbol ester/diacylglycerol binding (InterPro:IPR002219), DC1 (InterPro:IPR004146), Zinc finger, PHD-type (InterPro:IPR001965), C1-like (InterPro:IPR011424); BEST Arabidopsis thal…	AT3G28650	AT3G28650	0.444217	0.0672497	0.146869	AT3G28650	0.564302	0.0277249	0.101689	AT3G28650	0.756773	0.00101112	0.00344428
AT5G36220.1	protein_coding	cytochrome p450 81d1	cytochrome p450 81d1 (CYP81D1); FUNCTIONS IN: electron carrier activity, monooxygenase activity, iron ion binding, oxygen binding, heme binding; INVOLVED IN: oxidation reduction; LOCATED IN: endomembrane system; EXPRESSED IN: 18 plant structures; EXPRESSED DURING: 8 growth stages; CONTAINS InterPro DOMAIN/s: Cytochrome P450 (InterPro:IPR001128), Cytochrome P450, conserved site (InterPro:IPR017972…	AT5G36220	AT5G36220	0.123367	0.613188	0.736908	AT5G36220	0.307712	0.234693	0.443808	AT5G36220	0.755023	0.000906862	0.00312357
AT4G25110.1	protein_coding	metacaspase 2	metacaspase 2 (MC2); FUNCTIONS IN: cysteine-type endopeptidase activity; INVOLVED IN: proteolysis; EXPRESSED IN: 7 plant structures; EXPRESSED DURING: 8 growth stages; CONTAINS InterPro DOMAIN/s: Peptidase C14, caspase catalytic (InterPro:IPR011600), Zinc finger, LSD1-type (InterPro:IPR005735); BEST Arabidopsis thaliana protein match is: metacaspase 1 (TAIR:AT1G02170.1); Has 7673 Blast hits to 39…	AT4G25110	AT4G25110	0.0976151	0.555819	0.691309	AT4G25110	0.480884	0.00177948	0.0119789	AT4G25110	0.754919	4.20346e-05	0.000193865
AT1G15040.1	protein_coding	Class I glutamine amidotransferase-like superfamily protein	Class I glutamine amidotransferase-like superfamily protein; FUNCTIONS IN: hydrolase activity; INVOLVED IN: glutamine metabolic process; LOCATED IN: cellular_component unknown; EXPRESSED IN: hypocotyl, root; CONTAINS InterPro DOMAIN/s: Peptidase C26 (InterPro:IPR011697), Glutamine amidotransferase type 1 (InterPro:IPR017926); BEST Arabidopsis thaliana protein match is: Class I glutamine amidotran…	AT1G15040	AT1G15040	1.21816	3.97636e-25	4.83409e-23	AT1G15040	0.16648	0.141553	0.317989	AT1G15040	0.753523	1.50486e-05	7.5247e-05
AT4G01780.1	protein_coding	XH/XS domain-containing protein	XH/XS domain-containing protein; CONTAINS InterPro DOMAIN/s: Domain of unknown function XS (InterPro:IPR005380), Domain of unknown function XH (InterPro:IPR005379); BEST Arabidopsis thaliana protein match is: XH/XS domain-containing protein (TAIR:AT3G48670.2); Has 3523 Blast hits to 2927 proteins in 400 species: Archae - 106; Bacteria - 327; Metazoa - 1271; Fungi - 161; Plants - 347; Viruses - 11…	AT4G01780	AT4G01780	1.12244	0.00100235	0.00471235					AT4G01780	0.752975	0.0416765	0.0864154
AT3G06290.1	protein_coding	SAC3/GANP/Nin1/mts3/eIF-3 p25 family	SAC3/GANP/Nin1/mts3/eIF-3 p25 family; CONTAINS InterPro DOMAIN/s: SAC3/GANP/Nin1/mts3/eIF-3 p25 (InterPro:IPR005062); BEST Arabidopsis thaliana protein match is: SAC3/GANP/Nin1/mts3/eIF-3 p25 family (TAIR:AT3G54380.1); Has 1557 Blast hits to 1047 proteins in 222 species: Archae - 0; Bacteria - 35; Metazoa - 487; Fungi - 321; Plants - 148; Viruses - 0; Other Eukaryotes - 566 (source: NCBI BLink).	AT3G06290	AT3G06290	0.590779	8.53485e-12	2.53184e-10	AT3G06290	0.402266	9.14165e-09	2.65978e-07	AT3G06290	0.752621	9.07883e-16	1.58088e-14
AT2G44383.1	pseudogene			AT2G44383									AT2G44383	0.751183	0.0507704	0.101587
AT4G13310.1	protein_coding	cytochrome P450, family 71, subfamily A, polypeptide 20	cytochrome P450, family 71, subfamily A, polypeptide 20 (CYP71A20); FUNCTIONS IN: electron carrier activity, monooxygenase activity, iron ion binding, oxygen binding, heme binding; INVOLVED IN: oxidation reduction; CONTAINS InterPro DOMAIN/s: Cytochrome P450 (InterPro:IPR001128), Cytochrome P450, E-class, group I (InterPro:IPR002401), Cytochrome P450, conserved site (InterPro:IPR017972); BEST Ara…	AT4G13310	AT4G13310	0.171363	0.366497	0.519641	AT4G13310	0.244072	0.217412	0.422657	AT4G13310	0.75056	0.0324885	0.0703651
AT3G23790.1	protein_coding	AMP-dependent synthetase and ligase family protein	acyl activating enzyme 16 (AAE16); FUNCTIONS IN: catalytic activity; INVOLVED IN: metabolic process; LOCATED IN: chloroplast envelope; EXPRESSED IN: 21 plant structures; EXPRESSED DURING: 9 growth stages; CONTAINS InterPro DOMAIN/s: AMP-binding (InterPro:IPR020459), AMP-binding, conserved site (InterPro:IPR020845), AMP-dependent synthetase/ligase (InterPro:IPR000873); BEST Arabidopsis thaliana pr…	AT3G23790	AT3G23790	0.559372	5.80963e-06	5.50568e-05	AT3G23790	0.222692	0.101808	0.254916	AT3G23790	0.749996	1.13462e-10	1.19893e-09
AT5G23510.2	protein_coding		unknown protein; LOCATED IN: cellular_component unknown; BEST Arabidopsis thaliana protein match is: unknown protein (TAIR:AT5G23490.1); Has 30201 Blast hits to 17322 proteins in 780 species: Archae - 12; Bacteria - 1396; Metazoa - 17338; Fungi - 3422; Plants - 5037; Viruses - 0; Other Eukaryotes - 2996 (source: NCBI BLink).	AT5G23510	AT5G23510	0.482429	8.91315e-08	1.2808e-06	AT5G23510	0.139747	0.144176	0.321569	AT5G23510	0.749401	3.83733e-17	7.53785e-16
AT1G54410.1	protein_coding	dehydrin family protein	dehydrin family protein; FUNCTIONS IN: molecular_function unknown; INVOLVED IN: response to water, response to stress; LOCATED IN: chloroplast; EXPRESSED IN: 24 plant structures; EXPRESSED DURING: 15 growth stages; Has 604 Blast hits to 498 proteins in 128 species: Archae - 0; Bacteria - 12; Metazoa - 151; Fungi - 65; Plants - 159; Viruses - 0; Other Eukaryotes - 217 (source: NCBI BLink).	AT1G54410	AT1G54410	0.269339	0.117512	0.225598	AT1G54410	0.379216	1.48818e-07	3.41887e-06	AT1G54410	0.748971	1.68486e-13	2.39084e-12
AT5G66480.1	protein_coding		unknown protein; FUNCTIONS IN: molecular_function unknown; INVOLVED IN: biological_process unknown; LOCATED IN: chloroplast; BEST Arabidopsis thaliana protein match is: unknown protein (TAIR:AT3G50910.1); Has 30201 Blast hits to 17322 proteins in 780 species: Archae - 12; Bacteria - 1396; Metazoa - 17338; Fungi - 3422; Plants - 5037; Viruses - 0; Other Eukaryotes - 2996 (source: NCBI BLink).	AT5G66480	AT5G66480	0.219193	0.180936	0.313081	AT5G66480	0.408172	0.00778053	0.0386343	AT5G66480	0.748807	2.51093e-07	1.70449e-06
AT5G49290.1	protein_coding	receptor like protein 56	receptor like protein 56 (RLP56); CONTAINS InterPro DOMAIN/s: Leucine-rich repeat, typical subtype (InterPro:IPR003591), Leucine-rich repeat-containing N-terminal domain, type 2 (InterPro:IPR013210), Leucine-rich repeat (InterPro:IPR001611); BEST Arabidopsis thaliana protein match is: receptor like protein 14 (TAIR:AT1G74180.1); Has 112100 Blast hits to 30260 proteins in 1125 species: Archae - 53…	AT5G49290	AT5G49290	0.0483827	0.843205	0.903451	AT5G49290	0.587666	0.00354859	0.0209065	AT5G49290	0.748608	0.000671451	0.00238413
AT4G39830.1	protein_coding	Cupredoxin superfamily protein	Cupredoxin superfamily protein; FUNCTIONS IN: oxidoreductase activity, L-ascorbate oxidase activity, copper ion binding; INVOLVED IN: oxidation reduction; LOCATED IN: endomembrane system, extracellular region; EXPRESSED IN: 19 plant structures; EXPRESSED DURING: 12 growth stages; CONTAINS InterPro DOMAIN/s: Multicopper oxidase, type 3 (InterPro:IPR011707), Multicopper oxidase, type 2 (InterPro:IP…	AT4G39830	AT4G39830	0.89554	2.98999e-08	4.71358e-07	AT4G39830	0.183216	0.387266	0.602592	AT4G39830	0.748594	1.03294e-05	5.33487e-05
AT1G54730.1	protein_coding	Major facilitator superfamily protein	Major facilitator superfamily protein; FUNCTIONS IN: carbohydrate transmembrane transporter activity, sugar:hydrogen symporter activity; INVOLVED IN: transport, transmembrane transport; LOCATED IN: integral to membrane, membrane; EXPRESSED IN: 22 plant structures; EXPRESSED DURING: 13 growth stages; CONTAINS InterPro DOMAIN/s: Sugar transporter, conserved site (InterPro:IPR005829), Major facilita…	AT1G54730	AT1G54730	0.556605	3.0781e-11	8.37853e-10	AT1G54730	0.317181	0.000166295	0.00169816	AT1G54730	0.747821	6.5512e-21	1.67212e-19
AT4G39070.1	protein_coding	B-box zinc finger family protein	B-box zinc finger family protein; FUNCTIONS IN: sequence-specific DNA binding transcription factor activity, zinc ion binding; INVOLVED IN: response to karrikin, response to chitin, regulation of transcription; LOCATED IN: intracellular; EXPRESSED IN: 16 plant structures; EXPRESSED DURING: 10 growth stages; CONTAINS InterPro DOMAIN/s: Zinc finger, B-box (InterPro:IPR000315); BEST Arabidopsis thal…	AT4G39070	AT4G39070	0.488031	1.45587e-06	1.59478e-05	AT4G39070	0.304938	0.00103919	0.00781045	AT4G39070	0.747285	4.96694e-16	8.81966e-15
AT3G20730.1	protein_coding	Tetratricopeptide repeat (TPR)-like superfamily protein	Tetratricopeptide repeat (TPR)-like superfamily protein; FUNCTIONS IN: binding; INVOLVED IN: biological_process unknown; LOCATED IN: endomembrane system; EXPRESSED IN: 14 plant structures; EXPRESSED DURING: 6 growth stages; CONTAINS InterPro DOMAIN/s: Tetratricopeptide-like helical (InterPro:IPR011990), Pentatricopeptide repeat (InterPro:IPR002885); BEST Arabidopsis thaliana protein match is: Tet…	AT3G20730	AT3G20730	0.578105	0.019708	0.0559102	AT3G20730	0.529454	0.0361912	0.123551	AT3G20730	0.745126	0.00215746	0.0067505
AT2G04460.1	transposable_element_gene	transposable element gene	similar to unknown protein [Arabidopsis thaliana] (TAIR:AT2G10090.1); similar to pol polyprotein [Citrus x paradisi] (GB:AAK70407.1)	AT2G04460	AT2G04460	0.291563	0.334386	0.487471	AT2G04460	0.562964	0.102781	0.256494	AT2G04460	0.744641	0.0144971	0.0358908
AT3G49360.1	protein_coding	6-phosphogluconolactonase 2	6-phosphogluconolactonase 2 (PGL2); FUNCTIONS IN: 6-phosphogluconolactonase activity, catalytic activity; INVOLVED IN: pentose-phosphate shunt, carbohydrate metabolic process; LOCATED IN: plasma membrane; EXPRESSED IN: 24 plant structures; EXPRESSED DURING: 13 growth stages; CONTAINS InterPro DOMAIN/s: Glucosamine/galactosamine-6-phosphate isomerase (InterPro:IPR006148), 6-phosphogluconolactonase…	AT3G49360	AT3G49360	0.278874	0.0295	0.0773403	AT3G49360	0.52505	8.70836e-06	0.000132404	AT3G49360	0.744379	3.04173e-07	2.03478e-06
AT3G59910.1	protein_coding	Ankyrin repeat family protein	Ankyrin repeat family protein; CONTAINS InterPro DOMAIN/s: Ankyrin repeat-containing domain (InterPro:IPR020683); BEST Arabidopsis thaliana protein match is: Ankyrin repeat family protein (TAIR:AT2G44090.2); Has 71 Blast hits to 71 proteins in 16 species: Archae - 0; Bacteria - 2; Metazoa - 0; Fungi - 0; Plants - 66; Viruses - 0; Other Eukaryotes - 3 (source: NCBI BLink).	AT3G59910	AT3G59910	0.0462797	0.416563	0.568304	AT3G59910	0.111644	0.0302166	0.108036	AT3G59910	0.743894	4.37889e-24	1.33055e-22
AT1G18970.1	protein_coding	germin-like protein 4	germin-like protein 4 (GLP4); FUNCTIONS IN: manganese ion binding, nutrient reservoir activity; LOCATED IN: endomembrane system, apoplast; EXPRESSED IN: root; CONTAINS InterPro DOMAIN/s: Cupin, RmlC-type (InterPro:IPR011051), Cupin 1 (InterPro:IPR006045), RmlC-like jelly roll fold (InterPro:IPR014710), Germin (InterPro:IPR001929), Germin, manganese binding site (InterPro:IPR019780); BEST Arabidop…	AT1G18970	AT1G18970	-0.113285	0.528341	0.668514	AT1G18970	0.260538	0.108699	0.266486	AT1G18970	0.743846	1.22664e-06	7.42703e-06
AT3G22120.1	protein_coding	cell wall-plasma membrane linker protein	cell wall-plasma membrane linker protein (CWLP); FUNCTIONS IN: lipid binding; INVOLVED IN: lipid transport; LOCATED IN: endomembrane system; EXPRESSED IN: 22 plant structures; EXPRESSED DURING: 13 growth stages; CONTAINS InterPro DOMAIN/s: Bifunctional inhibitor/plant lipid transfer protein/seed storage (InterPro:IPR016140), Plant lipid transfer protein/seed storage/trypsin-alpha amylase inhibito…	AT3G22120	AT3G22120	0.451915	0.00113041	0.00523493	AT3G22120	0.484483	0.00125528	0.00903802	AT3G22120	0.743846	3.92148e-08	3.01363e-07
AT5G05435.1	other_rna	other RNA		AT5G05435	AT5G05435	0.0230305	0.905503	0.9433	AT5G05435	0.3089	0.092702	0.238995	AT5G05435	0.743839	5.60632e-05	0.000251928
AT1G50970.1	protein_coding	Membrane trafficking VPS53 family protein	Membrane trafficking VPS53 family protein; FUNCTIONS IN: transporter activity; INVOLVED IN: transport; LOCATED IN: endomembrane system; EXPRESSED IN: 18 plant structures; EXPRESSED DURING: 10 growth stages; CONTAINS InterPro DOMAIN/s: Vps53-like, N-terminal (InterPro:IPR007234); BEST Arabidopsis thaliana protein match is: Membrane trafficking VPS53 family protein (TAIR:AT1G50500.1); Has 637 Blast…	AT1G50970	AT1G50970	0.558317	4.38672e-07	5.38582e-06	AT1G50970	0.333407	0.00116798	0.00857094	AT1G50970	0.74343	2.39394e-13	3.35609e-12
AT5G07580.1	protein_coding	Integrase-type DNA-binding superfamily protein	Integrase-type DNA-binding superfamily protein; CONTAINS InterPro DOMAIN/s: DNA-binding, integrase-type (InterPro:IPR016177), Pathogenesis-related transcriptional factor/ERF, DNA-binding (InterPro:IPR001471); BEST Arabidopsis thaliana protein match is: Integrase-type DNA-binding superfamily protein (TAIR:AT5G61590.1); Has 5961 Blast hits to 5673 proteins in 249 species: Archae - 0; Bacteria - 0; …	AT5G07580	AT5G07580	0.280135	0.00166651	0.00726909	AT5G07580	0.033193	0.701402	0.833329	AT5G07580	0.742791	2.92855e-19	6.62811e-18
AT1G12790.1	protein_coding		CONTAINS InterPro DOMAIN/s: RuvA domain 2-like (InterPro:IPR010994); Has 29 Blast hits to 29 proteins in 9 species: Archae - 0; Bacteria - 2; Metazoa - 0; Fungi - 0; Plants - 27; Viruses - 0; Other Eukaryotes - 0 (source: NCBI BLink).	AT1G12790	AT1G12790	0.260343	0.17486	0.30502	AT1G12790	0.359808	0.0350846	0.120707	AT1G12790	0.742131	1.29664e-06	7.80789e-06
AT3G06962.1	other_rna	other RNA		AT3G06962	AT3G06962	0.561587	0.139443	0.25707	AT3G06962	0.369599	0.338638	0.5545	AT3G06962	0.741106	0.044701	0.0917252
AT5G01810.1	protein_coding	CBL-interacting protein kinase 15	CBL-interacting protein kinase 15 (CIPK15); CONTAINS InterPro DOMAIN/s: Protein kinase, ATP binding site (InterPro:IPR017441), Serine/threonine-protein kinase domain (InterPro:IPR002290), NAF/FISL domain (InterPro:IPR018451), Serine/threonine-protein kinase-like domain (InterPro:IPR017442), Protein kinase-like domain (InterPro:IPR011009), Serine/threonine-protein kinase, active site (InterPro:IPR…	AT5G01810	AT5G01810	0.491674	3.20004e-24	3.5826e-22	AT5G01810	0.31827	2.52532e-11	1.0981e-09	AT5G01810	0.740687	6.19501e-66	6.55313e-64
AT5G25280.1	protein_coding	serine-rich protein-related	serine-rich protein-related; BEST Arabidopsis thaliana protein match is: serine-rich protein-related (TAIR:AT5G11090.1); Has 1306 Blast hits to 350 proteins in 64 species: Archae - 0; Bacteria - 8; Metazoa - 365; Fungi - 73; Plants - 167; Viruses - 0; Other Eukaryotes - 693 (source: NCBI BLink).	AT5G25280	AT5G25280	0.594664	2.41772e-18	1.56057e-16	AT5G25280	0.170934	0.00388614	0.0225213	AT5G25280	0.740663	7.67887e-22	2.05265e-20
AT3G60520.1	protein_coding		unknown protein; BEST Arabidopsis thaliana protein match is: unknown protein (TAIR:AT1G02070.1); Has 107 Blast hits to 107 proteins in 14 species: Archae - 0; Bacteria - 0; Metazoa - 0; Fungi - 0; Plants - 107; Viruses - 0; Other Eukaryotes - 0 (source: NCBI BLink).	AT3G60520	AT3G60520	0.0519971	0.682279	0.789346	AT3G60520	0.0292587	0.804193	0.897058	AT3G60520	0.740232	2.34261e-13	3.28647e-12
AT5G24640.1	protein_coding		unknown protein; BEST Arabidopsis thaliana protein match is: unknown protein (TAIR:AT2G41730.1); Has 1807 Blast hits to 1807 proteins in 277 species: Archae - 0; Bacteria - 0; Metazoa - 736; Fungi - 347; Plants - 385; Viruses - 0; Other Eukaryotes - 339 (source: NCBI BLink).	AT5G24640	AT5G24640	-0.388006	0.116859	0.224652	AT5G24640	-0.990443	0.00231652	0.0148497	AT5G24640	0.740196	0.000298467	0.00115132
AT4G15160.1	protein_coding	Bifunctional inhibitor/lipid-transfer protein/seed storage 2S albumin superfamily protein	Bifunctional inhibitor/lipid-transfer protein/seed storage 2S albumin superfamily protein; FUNCTIONS IN: lipid binding; INVOLVED IN: lipid transport; LOCATED IN: endomembrane system; EXPRESSED IN: 18 plant structures; EXPRESSED DURING: 9 growth stages; CONTAINS InterPro DOMAIN/s: Bifunctional inhibitor/plant lipid transfer protein/seed storage (InterPro:IPR016140), Plant lipid transfer protein/hy…	AT4G15160	AT4G15160	0.47803	5.10721e-15	2.34269e-13	AT4G15160	0.203455	0.000899405	0.00694906	AT4G15160	0.738923	2.63692e-47	1.77418e-45
AT2G38255.1	protein_coding	Protein of Unknown Function (DUF239)	Protein of Unknown Function (DUF239); CONTAINS InterPro DOMAIN/s: Protein of unknown function DUF239, plant (InterPro:IPR004314); BEST Arabidopsis thaliana protein match is: Protein of Unknown Function (DUF239) (TAIR:AT2G27320.1); Has 682 Blast hits to 655 proteins in 27 species: Archae - 0; Bacteria - 13; Metazoa - 0; Fungi - 10; Plants - 659; Viruses - 0; Other Eukaryotes - 0 (source: NCBI BLin…	AT2G38255	AT2G38255	0.440862	0.250696	0.398796					AT2G38255	0.738461	0.0455351	0.093041
AT4G16892.1	other_rna	other RNA		AT4G16892									AT4G16892	0.738294	0.0582358	0.113981
AT1G33590.1	protein_coding	Leucine-rich repeat (LRR) family protein	Leucine-rich repeat (LRR) family protein; INVOLVED IN: signal transduction, response to karrikin, defense response; LOCATED IN: cell wall, chloroplast, plant-type cell wall; EXPRESSED IN: 22 plant structures; EXPRESSED DURING: 14 growth stages; CONTAINS InterPro DOMAIN/s: Leucine-rich repeat, typical subtype (InterPro:IPR003591), Leucine-rich repeat-containing N-terminal domain, type 2 (InterPro:…	AT1G33590	AT1G33590	0.537601	5.60077e-07	6.68987e-06	AT1G33590	-0.0638299	0.596468	0.765056	AT1G33590	0.737684	1.86309e-09	1.69599e-08
AT5G43780.1	protein_coding	Pseudouridine synthase/archaeosine transglycosylase-like family protein	APS4; FUNCTIONS IN: sulfate adenylyltransferase (ATP) activity; INVOLVED IN: sulfate assimilation; LOCATED IN: mitochondrion, chloroplast; EXPRESSED IN: 22 plant structures; EXPRESSED DURING: 13 growth stages; CONTAINS InterPro DOMAIN/s: Rossmann-like alpha/beta/alpha sandwich fold (InterPro:IPR014729), Pseudouridine synthase/archaeosine transglycosylase-like (InterPro:IPR015947), Sulphate adenyl…	AT5G43780	AT5G43780	0.849741	2.40707e-25	2.96264e-23	AT5G43780	-0.0574375	0.720351	0.846284	AT5G43780	0.737461	6.91881e-13	9.26615e-12
AT2G43370.1	protein_coding	RNA-binding (RRM/RBD/RNP motifs) family protein	RNA-binding (RRM/RBD/RNP motifs) family protein; FUNCTIONS IN: RNA binding, nucleotide binding, nucleic acid binding; INVOLVED IN: biological_process unknown; LOCATED IN: nucleus; CONTAINS InterPro DOMAIN/s: RNA recognition motif, RNP-1 (InterPro:IPR000504), Nucleotide-binding, alpha-beta plait (InterPro:IPR012677); BEST Arabidopsis thaliana protein match is: U1 small nuclear ribonucleoprotein-70…	AT2G43370	AT2G43370	0.368241	1.10754e-05	9.73263e-05	AT2G43370	0.275448	0.00106713	0.00798599	AT2G43370	0.737243	1.27047e-18	2.76471e-17
AT2G19800.1	protein_coding	myo-inositol oxygenase 2	myo-inositol oxygenase 2 (MIOX2); FUNCTIONS IN: inositol oxygenase activity; INVOLVED IN: syncytium formation; LOCATED IN: cytoplasm; EXPRESSED IN: 24 plant structures; EXPRESSED DURING: 14 growth stages; CONTAINS InterPro DOMAIN/s: Protein of unknown function DUF706 (InterPro:IPR007828); BEST Arabidopsis thaliana protein match is: myo-inositol oxygenase 4 (TAIR:AT4G26260.2); Has 489 Blast hits t…	AT2G19800	AT2G19800	0.666639	0.000212352	0.00126251	AT2G19800	0.962423	3.81215e-07	7.94911e-06	AT2G19800	0.736059	0.00029329	0.00113246
AT2G32210.1	protein_coding		unknown protein; BEST Arabidopsis thaliana protein match is: unknown protein (TAIR:AT2G32190.1); Has 214 Blast hits to 214 proteins in 21 species: Archae - 0; Bacteria - 0; Metazoa - 1; Fungi - 10; Plants - 203; Viruses - 0; Other Eukaryotes - 0 (source: NCBI BLink).	AT2G32210	AT2G32210	0.438114	0.0116899	0.0365454	AT2G32210	0.0158728	0.916596	0.958364	AT2G32210	0.735173	4.64518e-06	2.54392e-05
AT1G10140.1	protein_coding	Uncharacterised conserved protein UCP031279	Uncharacterised conserved protein UCP031279; FUNCTIONS IN: molecular_function unknown; INVOLVED IN: biological_process unknown; LOCATED IN: plasma membrane; EXPRESSED IN: 23 plant structures; EXPRESSED DURING: 13 growth stages; CONTAINS InterPro DOMAIN/s: Uncharacterised conserved protein UCP031279 (InterPro:IPR016972); BEST Arabidopsis thaliana protein match is: Uncharacterised conserved protein…	AT1G10140	AT1G10140	0.167823	0.0663862	0.145376	AT1G10140	-0.0032651	0.967012	0.984419	AT1G10140	0.730552	4.60823e-14	6.89526e-13
AT3G46710.1	protein_coding	NB-ARC domain-containing disease resistance protein	NB-ARC domain-containing disease resistance protein; FUNCTIONS IN: protein binding; INVOLVED IN: apoptosis, defense response; LOCATED IN: cellular_component unknown; EXPRESSED IN: root; CONTAINS InterPro DOMAIN/s: NB-ARC (InterPro:IPR002182), Disease resistance protein (InterPro:IPR000767); BEST Arabidopsis thaliana protein match is: NB-ARC domain-containing disease resistance protein (TAIR:AT3G4…	AT3G46710	AT3G46710	0.0991651	0.774656	0.855186	AT3G46710	0.125208	0.742916	0.861533	AT3G46710	0.730531	0.0249907	0.0564575
AT1G07300.1	protein_coding	josephin protein-related	josephin protein-related; BEST Arabidopsis thaliana protein match is: JOSEPHIN-like protein (TAIR:AT2G29640.1); Has 49 Blast hits to 49 proteins in 11 species: Archae - 0; Bacteria - 0; Metazoa - 0; Fungi - 0; Plants - 49; Viruses - 0; Other Eukaryotes - 0 (source: NCBI BLink).	AT1G07300	AT1G07300	0.445515	0.00444266	0.0164984	AT1G07300	0.0339154	0.827307	0.909973	AT1G07300	0.729449	8.4133e-08	6.12978e-07
AT3G26610.1	protein_coding	Pectin lyase-like superfamily protein	Pectin lyase-like superfamily protein; FUNCTIONS IN: polygalacturonase activity; INVOLVED IN: carbohydrate metabolic process; LOCATED IN: endomembrane system; EXPRESSED IN: root; CONTAINS InterPro DOMAIN/s: Pectin lyase fold/virulence factor (InterPro:IPR011050), Glycoside hydrolase, family 28 (InterPro:IPR000743), Pectin lyase fold (InterPro:IPR012334), Parallel beta-helix repeat (InterPro:IPR00…	AT3G26610	AT3G26610	0.210596	0.00188685	0.00808954	AT3G26610	0.500217	1.57671e-14	9.97849e-13	AT3G26610	0.729136	2.2188e-21	5.79789e-20
AT4G38932.1	other_rna			AT4G38932	AT4G38932	0.4319	2.78792e-14	1.17794e-12	AT4G38932	0.0533942	0.49484	0.690019	AT4G38932	0.728594	1.13464e-16	2.12541e-15
AT4G19830.1	protein_coding	FKBP-like peptidyl-prolyl cis-trans isomerase family protein	FKBP-like peptidyl-prolyl cis-trans isomerase family protein; FUNCTIONS IN: FK506 binding, peptidyl-prolyl cis-trans isomerase activity; INVOLVED IN: protein folding; LOCATED IN: chloroplast thylakoid lumen; EXPRESSED IN: 22 plant structures; EXPRESSED DURING: 15 growth stages; CONTAINS InterPro DOMAIN/s: Peptidyl-prolyl cis-trans isomerase, FKBP-type (InterPro:IPR001179); BEST Arabidopsis thalia…	AT4G19830	AT4G19830	0.220168	0.162467	0.28828	AT4G19830	0.345854	0.0168551	0.0698964	AT4G19830	0.728517	6.95476e-07	4.38169e-06
AT1G53610.1	protein_coding		unknown protein; FUNCTIONS IN: molecular_function unknown; INVOLVED IN: biological_process unknown; LOCATED IN: endomembrane system; BEST Arabidopsis thaliana protein match is: unknown protein (TAIR:AT1G53620.1); Has 14 Blast hits to 14 proteins in 2 species: Archae - 0; Bacteria - 0; Metazoa - 0; Fungi - 0; Plants - 14; Viruses - 0; Other Eukaryotes - 0 (source: NCBI BLink).	AT1G53610	AT1G53610	-0.124984	0.449954	0.599012	AT1G53610	0.0577763	0.674845	0.817316	AT1G53610	0.726989	3.55851e-07	2.35263e-06
AT5G16180.1	protein_coding	ortholog of maize chloroplast splicing factor CRS1	ortholog of maize chloroplast splicing factor CRS1 (CRS1); FUNCTIONS IN: RNA binding; INVOLVED IN: Group II intron splicing; EXPRESSED IN: 22 plant structures; EXPRESSED DURING: 13 growth stages; CONTAINS InterPro DOMAIN/s: RNA-binding, CRM domain (InterPro:IPR001890); BEST Arabidopsis thaliana protein match is: CRS1 / YhbY (CRM) domain-containing protein (TAIR:AT3G18390.1); Has 30201 Blast hits …	AT5G16180	AT5G16180	0.586297	1.19155e-09	2.45444e-08	AT5G16180	0.32862	0.00087063	0.00677305	AT5G16180	0.726173	6.27141e-11	6.84251e-10
AT2G47220.1	protein_coding	DOMAIN OF UNKNOWN FUNCTION 724 5	DOMAIN OF UNKNOWN FUNCTION 724 5 (DUF5); FUNCTIONS IN: 3'-5'-exoribonuclease activity, oxidoreductase activity, RNA binding; INVOLVED IN: metabolic process, RNA processing; LOCATED IN: nucleus; EXPRESSED IN: 8 plant structures; EXPRESSED DURING: lateral root emergence; CONTAINS InterPro DOMAIN/s: Ribosomal protein S5 domain 2-type fold (InterPro:IPR020568), Protein of unknown function DUF724 (Int…	AT2G47220	AT2G47220	0.473131	0.00563958	0.0200816	AT2G47220	0.264009	0.0957605	0.244219	AT2G47220	0.725668	2.11858e-06	1.23185e-05
AT3G02140.1	protein_coding	AFP2 (ABI five-binding protein 2) family protein	TWO OR MORE ABRES-CONTAINING GENE 2 (TMAC2); CONTAINS InterPro DOMAIN/s: Protein of unknown function DUF1675 (InterPro:IPR012463); BEST Arabidopsis thaliana protein match is: ABI five binding protein 3 (TAIR:AT3G29575.4); Has 163 Blast hits to 161 proteins in 14 species: Archae - 0; Bacteria - 0; Metazoa - 0; Fungi - 0; Plants - 163; Viruses - 0; Other Eukaryotes - 0 (source: NCBI BLink).	AT3G02140	AT3G02140	0.248174	0.0108403	0.0344745	AT3G02140	0.242016	0.00903159	0.0431743	AT3G02140	0.725515	3.18793e-11	3.59115e-10
AT4G31070.1	protein_coding	Tetratricopeptide repeat (TPR)-like superfamily protein	Tetratricopeptide repeat (TPR)-like superfamily protein; CONTAINS InterPro DOMAIN/s: Pentatricopeptide repeat (InterPro:IPR002885); BEST Arabidopsis thaliana protein match is: Tetratricopeptide repeat (TPR)-like superfamily protein (TAIR:AT4G33990.1); Has 38861 Blast hits to 13091 proteins in 208 species: Archae - 0; Bacteria - 0; Metazoa - 105; Fungi - 61; Plants - 38225; Viruses - 0; Other Euka…	AT4G31070	AT4G31070	0.541281	0.126069	0.238172	AT4G31070	0.870708	0.0129025	0.0568672	AT4G31070	0.725439	0.0333252	0.0718012
AT1G34315.1	protein_coding		unknown protein; FUNCTIONS IN: molecular_function unknown; INVOLVED IN: biological_process unknown; LOCATED IN: endomembrane system; BEST Arabidopsis thaliana protein match is: unknown protein (TAIR:AT3G31400.1); Has 4 Blast hits to 4 proteins in 1 species: Archae - 0; Bacteria - 0; Metazoa - 0; Fungi - 0; Plants - 4; Viruses - 0; Other Eukaryotes - 0 (source: NCBI BLink).	AT1G34315	AT1G34315	0.317206	2.41348e-05	0.000193172	AT1G34315	0.348337	8.71802e-07	1.68854e-05	AT1G34315	0.72437	2.54454e-24	7.87692e-23
AT5G26340.1	protein_coding	Major facilitator superfamily protein	MSS1; FUNCTIONS IN: carbohydrate transmembrane transporter activity, high-affinity hydrogen:glucose symporter activity, sugar:hydrogen symporter activity, hexose:hydrogen symporter activity; INVOLVED IN: response to salt stress, apoptosis, phosphorylation; LOCATED IN: plasma membrane, membrane; EXPRESSED IN: 22 plant structures; EXPRESSED DURING: 10 growth stages; CONTAINS InterPro DOMAIN/s: Suga…	AT5G26340	AT5G26340	0.824189	1.70115e-39	5.26718e-37	AT5G26340	0.179198	0.00309439	0.0187818	AT5G26340	0.72233	2.79539e-31	1.1765e-29
AT5G28960.1	protein_coding		unknown protein; FUNCTIONS IN: molecular_function unknown; INVOLVED IN: biological_process unknown; LOCATED IN: endomembrane system; BEST Arabidopsis thaliana protein match is: unknown protein (TAIR:AT5G28910.2); Has 30201 Blast hits to 17322 proteins in 780 species: Archae - 12; Bacteria - 1396; Metazoa - 17338; Fungi - 3422; Plants - 5037; Viruses - 0; Other Eukaryotes - 2996 (source: NCBI BLin…	AT5G28960	AT5G28960	-0.479601	0.222698	0.365314	AT5G28960	0.851027	0.00386263	0.0224439	AT5G28960	0.722177	0.0223489	0.0515369
AT5G62740.1	protein_coding	SPFH/Band 7/PHB domain-containing membrane-associated protein family	HYPERSENSITIVE-INDUCED RESPONSE PROTEIN 1 (HIR1); INVOLVED IN: N-terminal protein myristoylation; LOCATED IN: plasma membrane, vacuole, membrane; EXPRESSED IN: 25 plant structures; EXPRESSED DURING: 15 growth stages; CONTAINS InterPro DOMAIN/s: Band 7 protein (InterPro:IPR001107); BEST Arabidopsis thaliana protein match is: SPFH/Band 7/PHB domain-containing membrane-associated protein family (TAI…	AT5G62740	AT5G62740	-0.241594	0.00258262	0.0105455	AT5G62740	0.257196	0.00189756	0.0125946	AT5G62740	0.722017	8.32126e-15	1.33498e-13
AT4G25707.1	protein_coding		unknown protein; Has 30201 Blast hits to 17322 proteins in 780 species: Archae - 12; Bacteria - 1396; Metazoa - 17338; Fungi - 3422; Plants - 5037; Viruses - 0; Other Eukaryotes - 2996 (source: NCBI BLink).	AT4G25707	AT4G25707	0.552155	0.00433544	0.0161822	AT4G25707	0.478039	0.0113392	0.0515988	AT4G25707	0.72189	6.23119e-05	0.000277049
AT3G57470.1	protein_coding	Insulinase (Peptidase family M16) family protein	Insulinase (Peptidase family M16) family protein; FUNCTIONS IN: metalloendopeptidase activity, zinc ion binding, catalytic activity, metal ion binding; INVOLVED IN: proteolysis; LOCATED IN: cellular_component unknown; EXPRESSED IN: 22 plant structures; EXPRESSED DURING: 13 growth stages; CONTAINS InterPro DOMAIN/s: Peptidase M16, zinc-binding site (InterPro:IPR001431), Peptidase M16, C-terminal (…	AT3G57470	AT3G57470	0.811737	1.95954e-19	1.3868e-17	AT3G57470	0.37315	3.98082e-05	0.00049784	AT3G57470	0.721125	4.46895e-23	1.28864e-21
AT5G28626.1	transposable_element_gene	transposable element gene		AT5G28626	AT5G28626	-0.0260201	0.843408	0.903551	AT5G28626	0.31695	0.00887045	0.0425679	AT5G28626	0.721005	9.60621e-09	7.98405e-08
AT3G46500.1	protein_coding	2-oxoglutarate (2OG) and Fe(II)-dependent oxygenase superfamily protein	2-oxoglutarate (2OG) and Fe(II)-dependent oxygenase superfamily protein; FUNCTIONS IN: oxidoreductase activity, iron ion binding; INVOLVED IN: oxidation reduction; LOCATED IN: cellular_component unknown; EXPRESSED IN: root; CONTAINS InterPro DOMAIN/s: Isopenicillin N synthase (InterPro:IPR002283), Oxoglutarate/iron-dependent oxygenase (InterPro:IPR005123); BEST Arabidopsis thaliana protein match …	AT3G46500	AT3G46500	0.517296	3.93362e-05	0.000294257	AT3G46500	0.424211	0.000669988	0.00545879	AT3G46500	0.719987	2.41039e-10	2.44513e-09
AT5G38870.1	transposable_element_gene	transposable element gene	pseudogene, hypothetical protein	AT5G38870	AT5G38870	0.256397	0.457883	0.606187	AT5G38870	0.648898	0.0446063	0.143756	AT5G38870	0.719566	0.0377418	0.0795749
AT4G31230.1	protein_coding	Protein kinase protein with adenine nucleotide alpha hydrolases-like domain	Protein kinase protein with adenine nucleotide alpha hydrolases-like domain; FUNCTIONS IN: protein serine/threonine kinase activity, protein kinase activity, ATP binding; INVOLVED IN: protein amino acid phosphorylation, response to stress; LOCATED IN: cellular_component unknown; EXPRESSED IN: male gametophyte, flower; EXPRESSED DURING: 4 anthesis; CONTAINS InterPro DOMAIN/s: Rossmann-like alpha/b…	AT4G31230	AT4G31230	0.912514	0.00551278	0.0197044	AT4G31230	0.147037	0.700022	0.832424	AT4G31230	0.718781	0.0624339	0.120688
AT4G04930.1	protein_coding	fatty acid desaturase family protein	DES-1-LIKE; FUNCTIONS IN: oxidoreductase activity, sphingolipid delta-4 desaturase activity; INVOLVED IN: sphingolipid biosynthetic process; LOCATED IN: integral to membrane; EXPRESSED IN: 10 plant structures; EXPRESSED DURING: L mature pollen stage, M germinated pollen stage, 4 anthesis, C globular stage, petal differentiation and expansion stage; CONTAINS InterPro DOMAIN/s: Sphingolipid delta4-…	AT4G04930	AT4G04930	0.40403	0.233651	0.37858	AT4G04930	0.642417	0.0719272	0.200142	AT4G04930	0.718187	0.0406423	0.0845367
AT5G26622.1	protein_coding	Beta-galactosidase related protein	Beta-galactosidase related protein; FUNCTIONS IN: hydrolase activity, hydrolyzing O-glycosyl compounds; INVOLVED IN: carbohydrate metabolic process; CONTAINS InterPro DOMAIN/s: Glycoside hydrolase, family 35 (InterPro:IPR001944); BEST Arabidopsis thaliana protein match is: Glycosyl hydrolase family 35 protein (TAIR:AT3G44070.1); Has 72 Blast hits to 70 proteins in 2 species: Archae - 0; Bacteria …	AT5G26622	AT5G26622	0.305238	0.0106166	0.0338712	AT5G26622	0.480117	1.71397e-05	0.000237684	AT5G26622	0.718012	4.75527e-09	4.1031e-08
AT5G10530.1	protein_coding	Concanavalin A-like lectin protein kinase family protein	Concanavalin A-like lectin protein kinase family protein; FUNCTIONS IN: kinase activity; INVOLVED IN: protein amino acid phosphorylation; LOCATED IN: endomembrane system; EXPRESSED IN: root; CONTAINS InterPro DOMAIN/s: Legume lectin, beta chain (InterPro:IPR001220), Protein kinase, ATP binding site (InterPro:IPR017441), Serine/threonine-protein kinase-like domain (InterPro:IPR017442), Concanavali…	AT5G10530	AT5G10530	0.11257	0.594233	0.723009	AT5G10530	0.758354	0.000186783	0.00186426	AT5G10530	0.717188	0.000348749	0.0013198
AT1G62720.1	protein_coding	Pentatricopeptide repeat (PPR-like) superfamily protein	Pentatricopeptide repeat (PPR-like) superfamily protein; CONTAINS InterPro DOMAIN/s: Pentatricopeptide repeat (InterPro:IPR002885); BEST Arabidopsis thaliana protein match is: Pentatricopeptide repeat (PPR) superfamily protein (TAIR:AT1G62680.1); Has 62070 Blast hits to 15065 proteins in 304 species: Archae - 4; Bacteria - 67; Metazoa - 643; Fungi - 921; Plants - 58400; Viruses - 0; Other Eukaryo…	AT1G62720	AT1G62720	0.329843	0.40389	0.555643	AT1G62720	0.369787	0.358036	0.57295	AT1G62720	0.717118	0.0703618	0.133087
AT3G58000.1	protein_coding	VQ motif-containing protein	VQ motif-containing protein; CONTAINS InterPro DOMAIN/s: VQ (InterPro:IPR008889); BEST Arabidopsis thaliana protein match is: VQ motif-containing protein (TAIR:AT2G42140.1); Has 79 Blast hits to 79 proteins in 12 species: Archae - 0; Bacteria - 0; Metazoa - 0; Fungi - 0; Plants - 79; Viruses - 0; Other Eukaryotes - 0 (source: NCBI BLink).	AT3G58000	AT3G58000	0.151556	0.570822	0.703796	AT3G58000	0.706156	0.0128757	0.0567833	AT3G58000	0.716549	0.0157366	0.0384922
AT5G06340.1	protein_coding	nudix hydrolase homolog 27	nudix hydrolase homolog 27 (NUDX27); CONTAINS InterPro DOMAIN/s: NUDIX hydrolase domain-like (InterPro:IPR015797), NUDIX hydrolase (InterPro:IPR020476), NUDIX hydrolase, conserved site (InterPro:IPR020084), NUDIX hydrolase domain (InterPro:IPR000086); BEST Arabidopsis thaliana protein match is: nudix hydrolase homolog 26 (TAIR:AT3G10620.1); Has 1807 Blast hits to 1807 proteins in 277 species: Arc…	AT5G06340	AT5G06340	0.378544	2.98296e-08	4.7076e-07	AT5G06340	0.245193	0.000522519	0.00442999	AT5G06340	0.716251	1.28399e-31	5.48565e-30
ATMG00660.1	protein_coding		unknown protein.	ATMG00660	ATMG00660	0.490186	0.00161986	0.00709534	ATMG00660	0.0967739	0.528476	0.715405	ATMG00660	0.713653	3.2654e-05	0.00015361
AT2G20180.1	protein_coding	phytochrome interacting factor 3-like 5	phytochrome interacting factor 3-like 5 (PIL5); CONTAINS InterPro DOMAIN/s: Helix-loop-helix DNA-binding domain (InterPro:IPR001092), Helix-loop-helix DNA-binding (InterPro:IPR011598); BEST Arabidopsis thaliana protein match is: basic helix-loop-helix (bHLH) DNA-binding superfamily protein (TAIR:AT4G28800.1); Has 4635 Blast hits to 4615 proteins in 348 species: Archae - 0; Bacteria - 26; Metazoa …	AT2G20180	AT2G20180	0.856592	2.44982e-11	6.8374e-10	AT2G20180	0.501281	0.000178065	0.00179803	AT2G20180	0.712171	4.46101e-08	3.40839e-07
AT1G68238.1	protein_coding		unknown protein; FUNCTIONS IN: molecular_function unknown; INVOLVED IN: biological_process unknown; LOCATED IN: endomembrane system; Has 30201 Blast hits to 17322 proteins in 780 species: Archae - 12; Bacteria - 1396; Metazoa - 17338; Fungi - 3422; Plants - 5037; Viruses - 0; Other Eukaryotes - 2996 (source: NCBI BLink).	AT1G68238	AT1G68238	-0.524526	0.000795689	0.00388263	AT1G68238	0.612014	2.36969e-06	4.12712e-05	AT1G68238	0.712155	1.29069e-05	6.53974e-05
AT2G45180.1	protein_coding	Bifunctional inhibitor/lipid-transfer protein/seed storage 2S albumin superfamily protein	Bifunctional inhibitor/lipid-transfer protein/seed storage 2S albumin superfamily protein; FUNCTIONS IN: lipid binding; INVOLVED IN: lipid transport; LOCATED IN: chloroplast thylakoid membrane; EXPRESSED IN: 22 plant structures; EXPRESSED DURING: 13 growth stages; CONTAINS InterPro DOMAIN/s: Bifunctional inhibitor/plant lipid transfer protein/seed storage (InterPro:IPR016140), Plant lipid transfe…	AT2G45180	AT2G45180	0.387744	8.54078e-06	7.75638e-05	AT2G45180	0.226311	0.00740563	0.0372192	AT2G45180	0.711328	6.98726e-14	1.0261e-12
AT1G13350.1	protein_coding	Protein kinase superfamily protein	Protein kinase superfamily protein; FUNCTIONS IN: protein serine/threonine kinase activity, protein kinase activity, ATP binding; INVOLVED IN: protein amino acid phosphorylation; LOCATED IN: nucleus, cytoplasm; EXPRESSED IN: male gametophyte, cultured cell, pollen tube; EXPRESSED DURING: L mature pollen stage, M germinated pollen stage; CONTAINS InterPro DOMAIN/s: Protein kinase, catalytic domain…	AT1G13350	AT1G13350	0.581985	5.17528e-15	2.36844e-13	AT1G13350	0.31747	4.35621e-08	1.11844e-06	AT1G13350	0.711125	3.73858e-27	1.33009e-25
AT5G03570.1	protein_coding	iron regulated 2	iron regulated 2 (IREG2); CONTAINS InterPro DOMAIN/s: Ferroporti-1 (InterPro:IPR009716), Major facilitator superfamily, general substrate transporter (InterPro:IPR016196); BEST Arabidopsis thaliana protein match is: iron regulated 1 (TAIR:AT2G38460.1); Has 410 Blast hits to 334 proteins in 106 species: Archae - 0; Bacteria - 50; Metazoa - 178; Fungi - 61; Plants - 98; Viruses - 0; Other Eukaryote…	AT5G03570	AT5G03570	0.0903033	0.621956	0.74384	AT5G03570	0.079227	0.704413	0.835658	AT5G03570	0.711029	0.00015796	0.000647856
AT2G25000.1	protein_coding	WRKY DNA-binding protein 60	WRKY DNA-binding protein 60 (WRKY60); CONTAINS InterPro DOMAIN/s: DNA-binding WRKY (InterPro:IPR003657); BEST Arabidopsis thaliana protein match is: WRKY DNA-binding protein 18 (TAIR:AT4G31800.1); Has 3263 Blast hits to 2826 proteins in 197 species: Archae - 14; Bacteria - 0; Metazoa - 0; Fungi - 0; Plants - 3232; Viruses - 0; Other Eukaryotes - 17 (source: NCBI BLink).	AT2G25000	AT2G25000	0.0627851	0.663292	0.775034	AT2G25000	0.321982	0.0192277	0.0773623	AT2G25000	0.710369	9.68365e-09	8.04166e-08
AT4G20690.1	protein_coding		unknown protein; Has 86 Blast hits to 20 proteins in 1 species: Archae - 0; Bacteria - 0; Metazoa - 0; Fungi - 0; Plants - 86; Viruses - 0; Other Eukaryotes - 0 (source: NCBI BLink).	AT4G20690	AT4G20690	0.199953	0.310942	0.463768	AT4G20690	0.46859	0.0140745	0.0609391	AT4G20690	0.709917	0.0034886	0.0103662
AT1G72210.1	protein_coding	basic helix-loop-helix (bHLH) DNA-binding superfamily protein	basic helix-loop-helix (bHLH) DNA-binding superfamily protein; FUNCTIONS IN: DNA binding, sequence-specific DNA binding transcription factor activity; INVOLVED IN: regulation of transcription; LOCATED IN: nucleus; CONTAINS InterPro DOMAIN/s: Helix-loop-helix DNA-binding domain (InterPro:IPR001092), Helix-loop-helix DNA-binding (InterPro:IPR011598); BEST Arabidopsis thaliana protein match is: basi…	AT1G72210	AT1G72210	0.171724	0.0728874	0.156704	AT1G72210	0.137632	0.120594	0.285665	AT1G72210	0.709537	2.33614e-14	3.5962e-13
AT3G46720.1	protein_coding	UDP-Glycosyltransferase superfamily protein	UDP-Glycosyltransferase superfamily protein; FUNCTIONS IN: transferase activity, transferring hexosyl groups, UDP-glycosyltransferase activity, transferase activity, transferring glycosyl groups; INVOLVED IN: metabolic process; LOCATED IN: cellular_component unknown; EXPRESSED IN: leaf whorl, hypocotyl, root, flower; EXPRESSED DURING: 4 anthesis, petal differentiation and expansion stage; CONTAIN…	AT3G46720	AT3G46720	0.523685	2.34594e-13	8.78772e-12	AT3G46720	0.26256	0.000379863	0.00339875	AT3G46720	0.708501	8.05804e-20	1.89984e-18
AT1G22370.1	protein_coding	UDP-glucosyl transferase 85A5	UDP-glucosyl transferase 85A5 (UGT85A5); FUNCTIONS IN: transferase activity, transferring glycosyl groups, glucuronosyltransferase activity; INVOLVED IN: metabolic process; EXPRESSED IN: 15 plant structures; EXPRESSED DURING: 9 growth stages; CONTAINS InterPro DOMAIN/s: UDP-glucuronosyl/UDP-glucosyltransferase (InterPro:IPR002213); BEST Arabidopsis thaliana protein match is: UDP-glucosyl transfer…	AT1G22370	AT1G22370	0.675698	0.0337322	0.0860534	AT1G22370	-0.00633934	0.984212	0.992168	AT1G22370	0.708045	0.0165376	0.0401288
AT1G13550.1	protein_coding	Protein of unknown function (DUF1262)	Protein of unknown function (DUF1262); CONTAINS InterPro DOMAIN/s: Protein of unknown function DUF1262 (InterPro:IPR010683); BEST Arabidopsis thaliana protein match is: Protein of unknown function (DUF1262) (TAIR:AT1G13480.1); Has 101 Blast hits to 94 proteins in 9 species: Archae - 0; Bacteria - 0; Metazoa - 0; Fungi - 0; Plants - 101; Viruses - 0; Other Eukaryotes - 0 (source: NCBI BLink).	AT1G13550	AT1G13550	0.392731	0.147227	0.268024	AT1G13550	0.416663	0.121889	0.287943	AT1G13550	0.708006	0.00659267	0.0180593
AT5G24230.1	protein_coding	Lipase class 3-related protein	Lipase class 3-related protein; FUNCTIONS IN: triglyceride lipase activity; INVOLVED IN: lipid metabolic process; LOCATED IN: cellular_component unknown; EXPRESSED IN: root; CONTAINS InterPro DOMAIN/s: Lipase, class 3 (InterPro:IPR002921); BEST Arabidopsis thaliana protein match is: Lipase class 3-related protein (TAIR:AT5G24220.1); Has 233 Blast hits to 232 proteins in 26 species: Archae - 0; Ba…	AT5G24230	AT5G24230	0.131359	0.300957	0.453036	AT5G24230	0.311941	0.0197984	0.0790822	AT5G24230	0.706963	2.44763e-10	2.47909e-09
AT1G08210.1	protein_coding	Eukaryotic aspartyl protease family protein	Eukaryotic aspartyl protease family protein; FUNCTIONS IN: aspartic-type endopeptidase activity; INVOLVED IN: proteolysis; LOCATED IN: anchored to membrane, plant-type cell wall; EXPRESSED IN: 22 plant structures; EXPRESSED DURING: 13 growth stages; CONTAINS InterPro DOMAIN/s: Peptidase aspartic (InterPro:IPR021109), Peptidase aspartic, catalytic (InterPro:IPR009007), Peptidase A1 (InterPro:IPR00…	AT1G08210	AT1G08210	0.285957	0.000971883	0.00459391	AT1G08210	0.408635	3.77023e-08	9.88416e-07	AT1G08210	0.706424	1.11107e-22	3.14421e-21
AT5G44582.1	protein_coding		unknown protein; FUNCTIONS IN: molecular_function unknown; INVOLVED IN: biological_process unknown; LOCATED IN: endomembrane system; BEST Arabidopsis thaliana protein match is: unknown protein (TAIR:AT5G44580.1); Has 24 Blast hits to 24 proteins in 2 species: Archae - 0; Bacteria - 0; Metazoa - 0; Fungi - 0; Plants - 24; Viruses - 0; Other Eukaryotes - 0 (source: NCBI BLink).	AT5G44582	AT5G44582	0.285596	0.10662	0.210059	AT5G44582	0.244706	0.172558	0.362558	AT5G44582	0.706404	1.03162e-05	5.32945e-05
AT5G23660.1	protein_coding	homolog of Medicago truncatula MTN3	homolog of Medicago truncatula MTN3 (MTN3); INVOLVED IN: biological_process unknown; LOCATED IN: endomembrane system, integral to membrane, membrane; EXPRESSED IN: 19 plant structures; EXPRESSED DURING: 12 growth stages; CONTAINS InterPro DOMAIN/s: MtN3/saliva-related transmembrane protein, conserved region (InterPro:IPR018169), RAG1-activating protein 1 homologue (InterPro:IPR018179), RAG1-activ…	AT5G23660	AT5G23660	2.11763	4.93291e-26	6.56044e-24	AT5G23660	-0.504781	3.05001e-07	6.4754e-06	AT5G23660	0.705653	0.000403794	0.0015065
AT1G01820.1	protein_coding	peroxin 11c	peroxin 11c (PEX11C); CONTAINS InterPro DOMAIN/s: Peroxisomal biogenesis factor 11 (InterPro:IPR008733); BEST Arabidopsis thaliana protein match is: peroxin 11D (TAIR:AT2G45740.3); Has 289 Blast hits to 289 proteins in 81 species: Archae - 0; Bacteria - 0; Metazoa - 46; Fungi - 41; Plants - 179; Viruses - 0; Other Eukaryotes - 23 (source: NCBI BLink).	AT1G01820	AT1G01820	0.329426	1.9526e-08	3.2217e-07	AT1G01820	0.285807	5.31414e-07	1.07538e-05	AT1G01820	0.70512	8.06671e-22	2.14473e-20
AT1G29020.1	protein_coding	Calcium-binding EF-hand family protein	Calcium-binding EF-hand family protein; FUNCTIONS IN: calcium ion binding; LOCATED IN: endomembrane system; EXPRESSED IN: root, callus; CONTAINS InterPro DOMAIN/s: EF-Hand 1, calcium-binding site (InterPro:IPR018247), EF-HAND 2 (InterPro:IPR018249), EF-hand-like domain (InterPro:IPR011992), Calcium-binding EF-hand (InterPro:IPR002048); BEST Arabidopsis thaliana protein match is: Calcium-binding E…	AT1G29020	AT1G29020	-0.186651	0.388235	0.540825	AT1G29020	0.649614	0.000594106	0.00492244	AT1G29020	0.704757	0.0032014	0.00961101
AT2G46450.1	protein_coding	cyclic nucleotide-gated channel 12	cyclic nucleotide-gated channel 12 (CNGC12); CONTAINS InterPro DOMAIN/s: Cyclic nucleotide-binding (InterPro:IPR000595), Ion transport (InterPro:IPR005821), Cyclic nucleotide-binding-like (InterPro:IPR018490), RmlC-like jelly roll fold (InterPro:IPR014710), IQ calmodulin-binding region (InterPro:IPR000048); BEST Arabidopsis thaliana protein match is: cyclic nucleotide-gated channels (TAIR:AT2G464…	AT2G46450	AT2G46450	0.454231	2.06311e-07	2.71645e-06	AT2G46450	0.171929	0.0541876	0.16508	AT2G46450	0.703831	6.87016e-17	1.31176e-15
AT4G15270.1	protein_coding	glucosyltransferase-related	glucosyltransferase-related; FUNCTIONS IN: transferase activity, transferring glycosyl groups; INVOLVED IN: metabolic process; LOCATED IN: cellular_component unknown; EXPRESSED IN: stem, root; CONTAINS InterPro DOMAIN/s: UDP-glucuronosyl/UDP-glucosyltransferase (InterPro:IPR002213); BEST Arabidopsis thaliana protein match is: UDP-glucosyl transferase 71B5 (TAIR:AT4G15280.1); Has 1593 Blast hits t…	AT4G15270	AT4G15270	0.386541	0.0271276	0.0722529	AT4G15270	0.193236	0.286268	0.500632	AT4G15270	0.702828	4.61811e-05	0.000211167
AT2G36270.1	protein_coding	Basic-leucine zipper (bZIP) transcription factor family protein	ABA INSENSITIVE 5 (ABI5); CONTAINS InterPro DOMAIN/s: Basic-leucine zipper (bZIP) transcription factor (InterPro:IPR004827), bZIP transcription factor, bZIP-1 (InterPro:IPR011616); BEST Arabidopsis thaliana protein match is: abscisic acid responsive element-binding factor 1 (TAIR:AT1G49720.1); Has 3780 Blast hits to 3404 proteins in 335 species: Archae - 4; Bacteria - 363; Metazoa - 820; Fungi - …	AT2G36270	AT2G36270	0.423651	0.108405	0.212709	AT2G36270	0.233213	0.392015	0.606905	AT2G36270	0.702112	0.00953288	0.0249128
AT1G26665.2	protein_coding	Mediator complex, subunit Med10	Mediator complex, subunit Med10; FUNCTIONS IN: RNA polymerase II transcription mediator activity; INVOLVED IN: regulation of transcription from RNA polymerase II promoter; LOCATED IN: mediator complex; EXPRESSED IN: 24 plant structures; EXPRESSED DURING: 15 growth stages; CONTAINS InterPro DOMAIN/s: Mediator complex, subunit Med10 (InterPro:IPR019145); BEST Arabidopsis thaliana protein match is: …	AT1G26665	AT1G26665	0.389709	7.43738e-06	6.88044e-05	AT1G26665	0.350884	1.04595e-06	1.97577e-05	AT1G26665	0.701697	1.06742e-19	2.50471e-18
AT1G26870.1	protein_coding	NAC (No Apical Meristem) domain transcriptional regulator superfamily protein	FEZ (FEZ); CONTAINS InterPro DOMAIN/s: No apical meristem (NAM) protein (InterPro:IPR003441); BEST Arabidopsis thaliana protein match is: NAC domain containing protein 94 (TAIR:AT5G39820.1); Has 2973 Blast hits to 2966 proteins in 76 species: Archae - 0; Bacteria - 0; Metazoa - 2; Fungi - 0; Plants - 2971; Viruses - 0; Other Eukaryotes - 0 (source: NCBI BLink).	AT1G26870	AT1G26870	0.174146	0.417381	0.569223	AT1G26870	0.454495	0.0190246	0.0768407	AT1G26870	0.700972	0.000342607	0.00129879
ATCG00020.1	protein_coding	photosystem II reaction center protein A	photosystem II reaction center protein A (PSBA); FUNCTIONS IN: chlorophyll binding; INVOLVED IN: photosynthesis, light reaction; LOCATED IN: in 6 components; EXPRESSED IN: 24 plant structures; EXPRESSED DURING: 14 growth stages; CONTAINS InterPro DOMAIN/s: Photosystem II reaction centre protein PsbA/D1 (InterPro:IPR005867), Photosynthetic reaction centre, L/M (InterPro:IPR000484); BEST Arabidopsi…	ATCG00020	ATCG00020	0.260284	0.316984	0.46981	ATCG00020	0.534027	0.0948056	0.242562	ATCG00020	0.700504	0.00578989	0.0160969
AT1G75800.1	protein_coding	Pathogenesis-related thaumatin superfamily protein	Pathogenesis-related thaumatin superfamily protein; FUNCTIONS IN: molecular_function unknown; INVOLVED IN: response to other organism; LOCATED IN: endomembrane system; EXPRESSED IN: 22 plant structures; EXPRESSED DURING: 13 growth stages; CONTAINS InterPro DOMAIN/s: Thaumatin, conserved site (InterPro:IPR017949), Thaumatin, pathogenesis-related (InterPro:IPR001938); BEST Arabidopsis thaliana prot…	AT1G75800	AT1G75800	0.301493	2.47633e-08	4.01234e-07	AT1G75800	0.0681524	0.211539	0.415139	AT1G75800	0.699059	1.00561e-26	3.50829e-25
AT1G62280.1	protein_coding	SLAC1 homologue 1	SLAC1 homologue 1 (SLAH1); CONTAINS InterPro DOMAIN/s: C4-dicarboxylate transporter/malic acid transport protein (InterPro:IPR004695); BEST Arabidopsis thaliana protein match is: SLAC1 homologue 4 (TAIR:AT1G62262.1); Has 719 Blast hits to 716 proteins in 282 species: Archae - 2; Bacteria - 524; Metazoa - 0; Fungi - 6; Plants - 154; Viruses - 0; Other Eukaryotes - 33 (source: NCBI BLink).	AT1G62280	AT1G62280	-1.69347	1.29152e-42	4.91574e-40	AT1G62280	1.14454	3.2778e-11	1.39778e-09	AT1G62280	0.698913	2.7631e-09	2.4598e-08
AT2G27690.1	protein_coding	cytochrome P450, family 94, subfamily C, polypeptide 1	cytochrome P450, family 94, subfamily C, polypeptide 1 (CYP94C1); CONTAINS InterPro DOMAIN/s: Cytochrome P450 (InterPro:IPR001128), Cytochrome P450, E-class, group I (InterPro:IPR002401); BEST Arabidopsis thaliana protein match is: cytochrome P450, family 94, subfamily B, polypeptide 3 (TAIR:AT3G48520.1); Has 28009 Blast hits to 27927 proteins in 1460 species: Archae - 46; Bacteria - 2607; Metazo…	AT2G27690	AT2G27690	-0.0751888	0.689655	0.794713	AT2G27690	0.058933	0.761229	0.87185	AT2G27690	0.698503	8.90537e-05	0.000385127
AT2G42300.1	protein_coding	basic helix-loop-helix (bHLH) DNA-binding superfamily protein	basic helix-loop-helix (bHLH) DNA-binding superfamily protein; FUNCTIONS IN: DNA binding, sequence-specific DNA binding transcription factor activity; INVOLVED IN: regulation of transcription; LOCATED IN: nucleus; EXPRESSED IN: 23 plant structures; EXPRESSED DURING: 13 growth stages; CONTAINS InterPro DOMAIN/s: Helix-loop-helix DNA-binding domain (InterPro:IPR001092), Helix-loop-helix DNA-binding…	AT2G42300	AT2G42300	0.375293	8.66293e-05	0.000580537	AT2G42300	0.241209	0.0126548	0.0560582	AT2G42300	0.698191	2.19766e-14	3.39624e-13
AT3G26720.1	protein_coding	Glycosyl hydrolase family 38 protein	Glycosyl hydrolase family 38 protein; FUNCTIONS IN: in 6 functions; INVOLVED IN: mannose metabolic process, carbohydrate metabolic process; LOCATED IN: plasma membrane, vacuole, plant-type cell wall; EXPRESSED IN: 25 plant structures; EXPRESSED DURING: 13 growth stages; CONTAINS InterPro DOMAIN/s: Glycoside hydrolase-type carbohydrate-binding (InterPro:IPR011013), Glycoside hydrolase/deacetylase,…	AT3G26720	AT3G26720	0.5587	1.79076e-18	1.17893e-16	AT3G26720	0.229366	1.61454e-08	4.52526e-07	AT3G26720	0.696909	2.86792e-22	7.94542e-21
AT1G15330.1	protein_coding	Cystathionine beta-synthase (CBS) protein	Cystathionine beta-synthase (CBS) protein; CONTAINS InterPro DOMAIN/s: Cystathionine beta-synthase, core (InterPro:IPR000644); BEST Arabidopsis thaliana protein match is: Cystathionine beta-synthase (CBS) family protein (TAIR:AT1G80090.1); Has 526 Blast hits to 526 proteins in 132 species: Archae - 6; Bacteria - 4; Metazoa - 257; Fungi - 91; Plants - 124; Viruses - 0; Other Eukaryotes - 44 (sourc…	AT1G15330	AT1G15330	0.972062	1.16054e-06	1.29854e-05	AT1G15330	0.527479	0.0495227	0.154979	AT1G15330	0.696105	0.00121604	0.00407152
AT1G04660.1	protein_coding	glycine-rich protein	glycine-rich protein; FUNCTIONS IN: molecular_function unknown; INVOLVED IN: biological_process unknown; LOCATED IN: endomembrane system; EXPRESSED IN: 8 plant structures; EXPRESSED DURING: 4 anthesis, F mature embryo stage, petal differentiation and expansion stage, E expanded cotyledon stage, D bilateral stage; Has 360 Blast hits to 349 proteins in 15 species: Archae - 0; Bacteria - 0; Metazoa …	AT1G04660	AT1G04660	0.201549	0.496668	0.641171	AT1G04660	0.584145	0.0448143	0.144242	AT1G04660	0.695405	0.0081454	0.0216725
AT2G23690.1	protein_coding		unknown protein; FUNCTIONS IN: molecular_function unknown; INVOLVED IN: N-terminal protein myristoylation; LOCATED IN: cellular_component unknown; EXPRESSED IN: 7 plant structures; EXPRESSED DURING: petal differentiation and expansion stage; BEST Arabidopsis thaliana protein match is: unknown protein (TAIR:AT4G37240.1); Has 243 Blast hits to 243 proteins in 15 species: Archae - 0; Bacteria - 0; M…	AT2G23690	AT2G23690	0.569182	3.58458e-07	4.49002e-06	AT2G23690	0.272648	0.0275097	0.101199	AT2G23690	0.695194	7.21456e-10	6.90761e-09
AT4G09010.1	protein_coding	ascorbate peroxidase 4	ascorbate peroxidase 4 (APX4); FUNCTIONS IN: peroxidase activity, heme binding; INVOLVED IN: oxidation reduction, response to oxidative stress; LOCATED IN: in 7 components; EXPRESSED IN: 22 plant structures; EXPRESSED DURING: 15 growth stages; CONTAINS InterPro DOMAIN/s: Haem peroxidase (InterPro:IPR010255), Plant ascorbate peroxidase (InterPro:IPR002207), Haem peroxidase, plant/fungal/bacterial …	AT4G09010	AT4G09010	0.707607	0.00352405	0.0136365	AT4G09010	-0.322661	0.261051	0.473149	AT4G09010	0.694815	0.00847815	0.0224206
AT5G41700.1	protein_coding	ubiquitin conjugating enzyme 8	ubiquitin conjugating enzyme 8 (UBC8); CONTAINS InterPro DOMAIN/s: Ubiquitin-conjugating enzyme/RWD-like (InterPro:IPR016135), Ubiquitin-conjugating enzyme, E2 (InterPro:IPR000608); BEST Arabidopsis thaliana protein match is: ubiquitin-conjugating enzyme 28 (TAIR:AT1G64230.2); Has 10659 Blast hits to 10620 proteins in 402 species: Archae - 0; Bacteria - 4; Metazoa - 4622; Fungi - 2335; Plants - 1…	AT5G41700	AT5G41700	0.520607	1.50915e-15	7.4207e-14	AT5G41700	0.040308	0.61328	0.775722	AT5G41700	0.69459	1.44414e-16	2.67477e-15
AT2G38823.1	protein_coding		unknown protein; BEST Arabidopsis thaliana protein match is: unknown protein (TAIR:AT3G54520.1); Has 35333 Blast hits to 34131 proteins in 2444 species: Archae - 798; Bacteria - 22429; Metazoa - 974; Fungi - 991; Plants - 531; Viruses - 0; Other Eukaryotes - 9610 (source: NCBI BLink).	AT2G38823	AT2G38823	-0.37291	0.04254	0.102965	AT2G38823	-0.428166	0.0102745	0.047872	AT2G38823	0.694535	1.53158e-06	9.12533e-06
AT4G18140.1	protein_coding	SCP1-like small phosphatase 4b	SCP1-like small phosphatase 4b (SSP4b); CONTAINS InterPro DOMAIN/s: Dullard-like phosphatase domain (InterPro:IPR011948), NLI interacting factor (InterPro:IPR004274); BEST Arabidopsis thaliana protein match is: SCP1-like small phosphatase 4 (TAIR:AT5G46410.1); Has 2632 Blast hits to 2621 proteins in 242 species: Archae - 0; Bacteria - 12; Metazoa - 837; Fungi - 515; Plants - 509; Viruses - 1; Oth…	AT4G18140	AT4G18140	0.323633	9.14958e-06	8.23379e-05	AT4G18140	0.697909	3.20832e-24	4.79366e-22	AT4G18140	0.694249	2.12017e-19	4.85968e-18
AT3G50750.1	protein_coding	BES1/BZR1 homolog 1	BES1/BZR1 homolog 1 (BEH1); FUNCTIONS IN: transcription regulator activity; INVOLVED IN: biological_process unknown; LOCATED IN: vacuole; EXPRESSED IN: 17 plant structures; EXPRESSED DURING: 12 growth stages; CONTAINS InterPro DOMAIN/s: BZR1, transcriptional repressor (InterPro:IPR008540); BEST Arabidopsis thaliana protein match is: Brassinosteroid signalling positive regulator (BZR1) family prot…	AT3G50750	AT3G50750	0.038648	0.877258	0.925012	AT3G50750	0.269287	0.22147	0.427868	AT3G50750	0.694145	0.00160233	0.00518581
AT4G37320.1	protein_coding	cytochrome P450, family 81, subfamily D, polypeptide 5	cytochrome P450, family 81, subfamily D, polypeptide 5 (CYP81D5); FUNCTIONS IN: electron carrier activity, monooxygenase activity, iron ion binding, oxygen binding, heme binding; INVOLVED IN: oxidation reduction; EXPRESSED IN: 19 plant structures; EXPRESSED DURING: 6 growth stages; CONTAINS InterPro DOMAIN/s: Cytochrome P450 (InterPro:IPR001128), Cytochrome P450, conserved site (InterPro:IPR01797…	AT4G37320	AT4G37320	-0.0450888	0.622945	0.744663	AT4G37320	0.597912	4.62328e-11	1.93419e-09	AT4G37320	0.693515	7.40847e-14	1.08553e-12
AT1G76990.1	protein_coding	ACT domain repeat 3	ACT domain repeat 3 (ACR3); FUNCTIONS IN: amino acid binding; INVOLVED IN: nitrogen compound metabolic process, metabolic process; LOCATED IN: cytosol; EXPRESSED IN: 22 plant structures; EXPRESSED DURING: 13 growth stages; CONTAINS InterPro DOMAIN/s: Protein-PII uridylyltransferase (InterPro:IPR010043), Amino acid-binding ACT (InterPro:IPR002912); BEST Arabidopsis thaliana protein match is: ACT d…	AT1G76990	AT1G76990	0.251939	2.37108e-06	2.45867e-05	AT1G76990	0.0721635	0.278981	0.49298	AT1G76990	0.69335	1.57158e-22	4.41584e-21
AT2G13128.1	pseudogene		pseudogene, expressed protein	AT2G13128	AT2G13128	0.0904175	0.778858	0.858259	AT2G13128	0.227022	0.466518	0.668213	AT2G13128	0.692388	0.0205042	0.048096
AT4G33980.1	protein_coding		BEST Arabidopsis thaliana protein match is: cold regulated gene 27 (TAIR:AT5G42900.2); Has 30201 Blast hits to 17322 proteins in 780 species: Archae - 12; Bacteria - 1396; Metazoa - 17338; Fungi - 3422; Plants - 5037; Viruses - 0; Other Eukaryotes - 2996 (source: NCBI BLink).	AT4G33980	AT4G33980	-0.0926851	0.459333	0.607538	AT4G33980	0.316736	0.00342317	0.0203303	AT4G33980	0.691892	7.51644e-09	6.34041e-08
AT5G03770.1	protein_coding	KDO transferase A	KDO transferase A (KDTA); FUNCTIONS IN: transferase activity, transferring glycosyl groups; INVOLVED IN: biosynthetic process, carbohydrate metabolic process; LOCATED IN: mitochondrion; EXPRESSED IN: 8 plant structures; EXPRESSED DURING: 4 anthesis, petal differentiation and expansion stage, E expanded cotyledon stage; CONTAINS InterPro DOMAIN/s: Three-deoxy-D-manno-octulosonic-acid transferase, …	AT5G03770	AT5G03770	0.302252	0.00856492	0.0284149	AT5G03770	0.274741	0.0311174	0.110541	AT5G03770	0.691065	6.55298e-09	5.57765e-08
AT1G16905.1	protein_coding	Curculin-like (mannose-binding) lectin family protein	Curculin-like (mannose-binding) lectin family protein; FUNCTIONS IN: sugar binding; INVOLVED IN: biological_process unknown; LOCATED IN: endomembrane system; CONTAINS InterPro DOMAIN/s: Curculin-like (mannose-binding) lectin (InterPro:IPR001480); BEST Arabidopsis thaliana protein match is: D-mannose binding lectin protein with Apple-like carbohydrate-binding domain (TAIR:AT1G78860.1); Has 30201 B…	AT1G16905	AT1G16905	0.668151	6.71356e-20	4.98262e-18	AT1G16905	0.0117723	0.898202	0.949317	AT1G16905	0.690448	1.17691e-20	2.95063e-19
AT4G01580.1	protein_coding	AP2/B3-like transcriptional factor family protein	AP2/B3-like transcriptional factor family protein; FUNCTIONS IN: DNA binding, sequence-specific DNA binding transcription factor activity; INVOLVED IN: regulation of transcription, DNA-dependent; CONTAINS InterPro DOMAIN/s: Transcriptional factor B3 (InterPro:IPR003340); BEST Arabidopsis thaliana protein match is: AP2/B3-like transcriptional factor family protein (TAIR:AT3G18960.1); Has 469 Blast…	AT4G01580	AT4G01580	0.223389	0.45139	0.600504	AT4G01580	-0.0469092	0.877087	0.938077	AT4G01580	0.689719	0.0198529	0.046807
AT1G11350.1	protein_coding	S-domain-1 13	S-domain-1 13 (SD1-13); CONTAINS InterPro DOMAIN/s: Curculin-like (mannose-binding) lectin (InterPro:IPR001480), Apple-like (InterPro:IPR003609), Protein kinase, ATP binding site (InterPro:IPR017441), PAN-2 domain (InterPro:IPR013227), Serine/threonine-protein kinase domain (InterPro:IPR002290), Serine-threonine/tyrosine-protein kinase (InterPro:IPR001245), Serine/threonine-protein kinase, active…	AT1G11350	AT1G11350	0.283471	0.0894511	0.183438	AT1G11350	0.312966	0.0497026	0.155346	AT1G11350	0.689019	1.9022e-05	9.34378e-05
AT1G20570.1	protein_coding	Spc97 / Spc98 family of spindle pole body (SBP) component	Spc97 / Spc98 family of spindle pole body (SBP) component; FUNCTIONS IN: transferase activity, transferring glycosyl groups, tubulin binding; INVOLVED IN: microtubule cytoskeleton organization; LOCATED IN: spindle pole, microtubule organizing center; CONTAINS InterPro DOMAIN/s: Spc97/Spc98 (InterPro:IPR007259); BEST Arabidopsis thaliana protein match is: Spc97 / Spc98 family of spindle pole body …	AT1G20570	AT1G20570	0.68135	8.89409e-05	0.000593818	AT1G20570	0.706941	0.000430128	0.00375732	AT1G20570	0.688926	0.00017644	0.000714138
AT3G28910.1	protein_coding	myb domain protein 30	myb domain protein 30 (MYB30); CONTAINS InterPro DOMAIN/s: SANT, DNA-binding (InterPro:IPR001005), Homeodomain-like (InterPro:IPR009057), Myb, DNA-binding (InterPro:IPR014778), HTH transcriptional regulator, Myb-type, DNA-binding (InterPro:IPR017930), Homeodomain-related (InterPro:IPR012287), Myb transcription factor (InterPro:IPR015495); BEST Arabidopsis thaliana protein match is: myb domain pro…	AT3G28910	AT3G28910	0.381588	0.000191406	0.00115775	AT3G28910	0.0746166	0.475474	0.674709	AT3G28910	0.687802	4.86543e-09	4.18995e-08
AT1G49110.1	protein_coding		unknown protein; Has 5 Blast hits to 5 proteins in 2 species: Archae - 0; Bacteria - 0; Metazoa - 0; Fungi - 0; Plants - 5; Viruses - 0; Other Eukaryotes - 0 (source: NCBI BLink).	AT1G49110	AT1G49110	0.351395	0.325022	0.478209	AT1G49110	0.126265	0.727418	0.851605	AT1G49110	0.685563	0.0375098	0.0792145
AT5G05900.1	protein_coding	UDP-Glycosyltransferase superfamily protein	UDP-Glycosyltransferase superfamily protein; FUNCTIONS IN: UDP-glycosyltransferase activity, transferase activity, transferring glycosyl groups; INVOLVED IN: metabolic process; LOCATED IN: cellular_component unknown; EXPRESSED IN: root; CONTAINS InterPro DOMAIN/s: UDP-glucuronosyl/UDP-glucosyltransferase (InterPro:IPR002213); BEST Arabidopsis thaliana protein match is: UDP-Glycosyltransferase sup…	AT5G05900	AT5G05900	0.149848	0.249892	0.397739	AT5G05900	0.0711326	0.541392	0.725458	AT5G05900	0.685032	1.53619e-08	1.25309e-07
AT3G30122.1	pseudogene		expressed protein	AT3G30122	AT3G30122	0.558862	1.21342e-12	4.11732e-11	AT3G30122	0.180731	0.0229625	0.0885695	AT3G30122	0.684233	2.61085e-18	5.52948e-17
AT4G17870.1	protein_coding	Polyketide cyclase/dehydrase and lipid transport superfamily protein	PYRABACTIN RESISTANCE 1 (PYR1); FUNCTIONS IN: abscisic acid binding; INVOLVED IN: abscisic acid mediated signaling pathway, regulation of protein phosphatase type 2c activity; LOCATED IN: cellular_component unknown; EXPRESSED IN: 25 plant structures; EXPRESSED DURING: 15 growth stages; CONTAINS InterPro DOMAIN/s: Streptomyces cyclase/dehydrase (InterPro:IPR005031); BEST Arabidopsis thaliana prote…	AT4G17870	AT4G17870	0.144319	0.0448657	0.107335	AT4G17870	0.0999835	0.0745068	0.205468	AT4G17870	0.683864	1.67562e-20	4.14836e-19
AT5G53700.1	protein_coding	RNA-binding (RRM/RBD/RNP motifs) family protein	RNA-binding (RRM/RBD/RNP motifs) family protein; BEST Arabidopsis thaliana protein match is: RNA-binding (RRM/RBD/RNP motifs) family protein (TAIR:AT5G03480.1); Has 156 Blast hits to 116 proteins in 15 species: Archae - 0; Bacteria - 0; Metazoa - 0; Fungi - 0; Plants - 150; Viruses - 0; Other Eukaryotes - 6 (source: NCBI BLink).	AT5G53700	AT5G53700	0.156168	0.607544	0.732438	AT5G53700	0.380617	0.14971	0.330634	AT5G53700	0.682782	0.00838055	0.0222071
AT3G55550.1	protein_coding	Concanavalin A-like lectin protein kinase family protein	Concanavalin A-like lectin protein kinase family protein; FUNCTIONS IN: kinase activity; INVOLVED IN: protein amino acid phosphorylation; LOCATED IN: plasma membrane; CONTAINS InterPro DOMAIN/s: Legume lectin, beta chain (InterPro:IPR001220), Protein kinase, ATP binding site (InterPro:IPR017441), Serine/threonine-protein kinase-like domain (InterPro:IPR017442), Concanavalin A-like lectin/glucanas…	AT3G55550	AT3G55550	0.275041	0.230202	0.374461	AT3G55550	0.414233	0.0818742	0.219332	AT3G55550	0.682754	0.00809594	0.0215656
AT5G28080.1	protein_coding	Protein kinase superfamily protein	WNK9; CONTAINS InterPro DOMAIN/s: Protein kinase, catalytic domain (InterPro:IPR000719), Serine/threonine-protein kinase domain (InterPro:IPR002290), Tyrosine-protein kinase, catalytic domain (InterPro:IPR020635), Serine/threonine-protein kinase-like domain (InterPro:IPR017442), Protein kinase-like domain (InterPro:IPR011009), Serine/threonine-protein kinase, active site (InterPro:IPR008271); BES…	AT5G28080	AT5G28080	0.782089	2.46301e-14	1.04288e-12	AT5G28080	0.502301	3.1447e-06	5.35947e-05	AT5G28080	0.681728	7.18129e-11	7.78016e-10
AT1G15010.1	protein_coding		unknown protein; BEST Arabidopsis thaliana protein match is: unknown protein (TAIR:AT2G01300.1); Has 71 Blast hits to 71 proteins in 13 species: Archae - 0; Bacteria - 2; Metazoa - 0; Fungi - 0; Plants - 69; Viruses - 0; Other Eukaryotes - 0 (source: NCBI BLink).	AT1G15010	AT1G15010	1.31268	2.00272e-06	2.11794e-05	AT1G15010	0.860506	0.000917384	0.00705506	AT1G15010	0.681221	0.0153676	0.0377015
AT1G68862.1	protein_coding		unknown protein; FUNCTIONS IN: molecular_function unknown; INVOLVED IN: biological_process unknown; LOCATED IN: cellular_component unknown; Has 0 Blast hits to 0 proteins in 0 species (source: NCBI BLink).	AT1G68862	AT1G68862	0.386314	0.00445727	0.0165372	AT1G68862	0.265626	0.0603081	0.17789	AT1G68862	0.680749	6.39697e-06	3.42737e-05
AT1G11175.1	other_rna	other RNA		AT1G11175	AT1G11175	0.26533	0.00513173	0.0185397	AT1G11175	-0.138307	0.226007	0.433306	AT1G11175	0.6796	8.24258e-08	6.01647e-07
AT2G15128.1	other_rna	other RNA		AT2G15128	AT2G15128	0.501137	0.00750437	0.0254373	AT2G15128	-0.19155	0.368447	0.58349	AT2G15128	0.679502	0.000700559	0.00247858
AT2G34010.1	protein_coding		unknown protein; BEST Arabidopsis thaliana protein match is: unknown protein (TAIR:AT1G29010.1); Has 32 Blast hits to 31 proteins in 9 species: Archae - 0; Bacteria - 0; Metazoa - 0; Fungi - 5; Plants - 25; Viruses - 0; Other Eukaryotes - 2 (source: NCBI BLink).	AT2G34010	AT2G34010	0.372976	0.0774107	0.164008	AT2G34010	0.393446	0.0125785	0.0558943	AT2G34010	0.679024	5.12384e-05	0.000231721
AT5G23780.1	protein_coding	DOMAIN OF UNKNOWN FUNCTION 724 9	DOMAIN OF UNKNOWN FUNCTION 724 9 (DUF9); FUNCTIONS IN: RNA binding; LOCATED IN: nucleus; EXPRESSED IN: 15 plant structures; EXPRESSED DURING: 7 growth stages; CONTAINS InterPro DOMAIN/s: Tudor-like, plant (InterPro:IPR014002), Agenet (InterPro:IPR008395), Protein of unknown function DUF724 (InterPro:IPR007930); BEST Arabidopsis thaliana protein match is: DOMAIN OF UNKNOWN FUNCTION 724 8 (TAIR:AT5…	AT5G23780	AT5G23780	0.456361	0.015359	0.0456439	AT5G23780	0.153293	0.448875	0.654297	AT5G23780	0.678972	0.000219487	0.000871299
AT2G31018.1	protein_coding		unknown protein; Has 30201 Blast hits to 17322 proteins in 780 species: Archae - 12; Bacteria - 1396; Metazoa - 17338; Fungi - 3422; Plants - 5037; Viruses - 0; Other Eukaryotes - 2996 (source: NCBI BLink).	AT2G31018	AT2G31018	0.729188	0.0114011	0.0358383	AT2G31018	1.01548	1.60414e-06	2.94073e-05	AT2G31018	0.678555	0.00841126	0.0222795
AT3G48530.1	protein_coding	SNF1-related protein kinase regulatory subunit gamma 1	SNF1-related protein kinase regulatory subunit gamma 1 (KING1); FUNCTIONS IN: molecular_function unknown; INVOLVED IN: biological_process unknown; LOCATED IN: plant-type cell wall; EXPRESSED IN: 23 plant structures; EXPRESSED DURING: 13 growth stages; CONTAINS InterPro DOMAIN/s: Cystathionine beta-synthase, core (InterPro:IPR000644); BEST Arabidopsis thaliana protein match is: Cystathionine beta-…	AT3G48530	AT3G48530	0.274683	7.42834e-07	8.60818e-06	AT3G48530	0.133316	0.0302251	0.108047	AT3G48530	0.678256	4.84893e-14	7.22265e-13
AT1G27670.1	protein_coding		unknown protein; BEST Arabidopsis thaliana protein match is: unknown protein (TAIR:AT1G75360.1); Has 35 Blast hits to 35 proteins in 6 species: Archae - 0; Bacteria - 0; Metazoa - 0; Fungi - 0; Plants - 35; Viruses - 0; Other Eukaryotes - 0 (source: NCBI BLink).	AT1G27670	AT1G27670	0.2461	0.016016	0.0472	AT1G27670	0.0915164	0.392584	0.607399	AT1G27670	0.677936	3.6188e-07	2.38771e-06
AT5G67520.1	protein_coding	adenosine-5'-phosphosulfate (APS) kinase 4	adenosine-5'-phosphosulfate (APS) kinase 4 (APK4); FUNCTIONS IN: kinase activity, transferase activity, transferring phosphorus-containing groups, ATP binding; INVOLVED IN: male gamete generation, sulfate assimilation; LOCATED IN: chloroplast, plastid; EXPRESSED IN: 18 plant structures; EXPRESSED DURING: L mature pollen stage, M germinated pollen stage, 4 anthesis, petal differentiation and expan…	AT5G67520	AT5G67520	0.378466	0.000323449	0.00180956	AT5G67520	0.553261	7.52571e-08	1.84859e-06	AT5G67520	0.676261	1.35017e-11	1.58127e-10
AT5G05790.1	protein_coding	Duplicated homeodomain-like superfamily protein	Duplicated homeodomain-like superfamily protein; CONTAINS InterPro DOMAIN/s: Molecular chaperone, heat shock protein, Hsp40, DnaJ (InterPro:IPR015609), SANT, eukarya (InterPro:IPR017884), Myb-like DNA-binding domain, SHAQKYF class (InterPro:IPR006447), SANT, DNA-binding (InterPro:IPR001005), Myb, DNA-binding (InterPro:IPR014778), Homeodomain-like (InterPro:IPR009057), HTH transcriptional regulato…	AT5G05790	AT5G05790	0.1203	0.0741653	0.158738	AT5G05790	0.33663	1.48108e-06	2.72266e-05	AT5G05790	0.675695	2.05037e-18	4.40373e-17
AT1G70890.1	protein_coding	MLP-like protein 43	MLP-like protein 43 (MLP43); FUNCTIONS IN: molecular_function unknown; INVOLVED IN: response to biotic stimulus, defense response; LOCATED IN: chloroplast; EXPRESSED IN: 17 plant structures; EXPRESSED DURING: 10 growth stages; CONTAINS InterPro DOMAIN/s: Bet v I allergen (InterPro:IPR000916); BEST Arabidopsis thaliana protein match is: MLP-like protein 28 (TAIR:AT1G70830.5); Has 440 Blast hits to…	AT1G70890	AT1G70890	0.793645	3.40222e-19	2.35728e-17	AT1G70890	0.164975	0.0214536	0.0842596	AT1G70890	0.675185	8.96453e-16	1.56373e-14
AT4G37560.1	protein_coding	Acetamidase/Formamidase family protein	Acetamidase/Formamidase family protein; FUNCTIONS IN: formamidase activity, hydrolase activity, acting on carbon-nitrogen (but not peptide) bonds, in linear amides; INVOLVED IN: metabolic process; LOCATED IN: cellular_component unknown; EXPRESSED IN: 22 plant structures; EXPRESSED DURING: 13 growth stages; CONTAINS InterPro DOMAIN/s: Acetamidase/Formamidase (InterPro:IPR004304); BEST Arabidopsis …	AT4G37560	AT4G37560	0.423274	0.0297439	0.0778812	AT4G37560	0.497458	0.00665633	0.0342592	AT4G37560	0.675172	0.000391115	0.00146057
AT3G11385.1	protein_coding	Cysteine/Histidine-rich C1 domain family protein	Cysteine/Histidine-rich C1 domain family protein; FUNCTIONS IN: zinc ion binding; INVOLVED IN: biological_process unknown; LOCATED IN: cellular_component unknown; CONTAINS InterPro DOMAIN/s: DC1 (InterPro:IPR004146), Zinc finger, PHD-type (InterPro:IPR001965), C1-like (InterPro:IPR011424); BEST Arabidopsis thaliana protein match is: Cysteine/Histidine-rich C1 domain family protein (TAIR:AT3G11390…	AT3G11385	AT3G11385	0.533716	1.17062e-08	2.00841e-07	AT3G11385	0.422531	2.2399e-06	3.92169e-05	AT3G11385	0.674772	3.58883e-13	4.93333e-12
AT4G22230.1	protein_coding	Arabidopsis defensin-like protein	Arabidopsis defensin-like protein; LOCATED IN: endomembrane system; CONTAINS InterPro DOMAIN/s: Defensin-like protein, Arabidopsis (InterPro:IPR022618), Low-molecular-weight cysteine-rich family (InterPro:IPR020191); BEST Arabidopsis thaliana protein match is: Arabidopsis defensin-like protein (TAIR:AT4G22235.1); Has 30201 Blast hits to 17322 proteins in 780 species: Archae - 12; Bacteria - 1396;…	AT4G22230	AT4G22230	0.178117	0.0177417	0.0513615	AT4G22230	0.318702	1.14732e-05	0.000168438	AT4G22230	0.674141	4.23842e-17	8.2928e-16
AT5G66040.1	protein_coding	sulfurtransferase protein 16	sulfurtransferase protein 16 (STR16); CONTAINS InterPro DOMAIN/s: Rhodanese-like (InterPro:IPR001763); BEST Arabidopsis thaliana protein match is: Rhodanese/Cell cycle control phosphatase superfamily protein (TAIR:AT4G35770.1); Has 3621 Blast hits to 3614 proteins in 1089 species: Archae - 47; Bacteria - 2736; Metazoa - 68; Fungi - 45; Plants - 236; Viruses - 0; Other Eukaryotes - 489 (source: NC…	AT5G66040	AT5G66040	0.525239	0.0044872	0.0166203	AT5G66040	0.0486115	0.392504	0.607323	AT5G66040	0.673744	1.49364e-11	1.74208e-10
AT1G05575.1	protein_coding		unknown protein; FUNCTIONS IN: molecular_function unknown; INVOLVED IN: anaerobic respiration; LOCATED IN: endomembrane system; EXPRESSED IN: 17 plant structures; EXPRESSED DURING: 9 growth stages; BEST Arabidopsis thaliana protein match is: unknown protein (TAIR:AT2G31945.1); Has 63 Blast hits to 63 proteins in 10 species: Archae - 0; Bacteria - 0; Metazoa - 0; Fungi - 0; Plants - 63; Viruses - …	AT1G05575	AT1G05575	0.330005	0.00590241	0.0208081	AT1G05575	0.0925672	0.41743	0.628651	AT1G05575	0.673101	4.71796e-09	4.07537e-08
AT5G48290.1	protein_coding	Heavy metal transport/detoxification superfamily protein	Heavy metal transport/detoxification superfamily protein ; FUNCTIONS IN: metal ion binding; INVOLVED IN: metal ion transport; LOCATED IN: cellular_component unknown; EXPRESSED IN: 6 plant structures; EXPRESSED DURING: 4 anthesis, petal differentiation and expansion stage; CONTAINS InterPro DOMAIN/s: Heavy metal transport/detoxification protein (InterPro:IPR006121); BEST Arabidopsis thaliana prote…	AT5G48290	AT5G48290	0.240389	0.00294538	0.0117389	AT5G48290	0.112833	0.112637	0.273232	AT5G48290	0.671607	2.90237e-19	6.58392e-18
AT5G40450.1	protein_coding		unknown protein; FUNCTIONS IN: molecular_function unknown; INVOLVED IN: biological_process unknown; LOCATED IN: chloroplast, plasma membrane; EXPRESSED IN: 24 plant structures; EXPRESSED DURING: 13 growth stages; Has 30201 Blast hits to 17322 proteins in 780 species: Archae - 12; Bacteria - 1396; Metazoa - 17338; Fungi - 3422; Plants - 5037; Viruses - 0; Other Eukaryotes - 2996 (source: NCBI BLin…	AT5G40450	AT5G40450	0.317597	1.36864e-05	0.000116951	AT5G40450	0.442875	4.16507e-11	1.74986e-09	AT5G40450	0.670353	2.63034e-22	7.29743e-21
AT1G44350.1	protein_coding	IAA-leucine resistant (ILR)-like gene 6	IAA-leucine resistant (ILR)-like gene 6 (ILL6); FUNCTIONS IN: metallopeptidase activity, IAA-amino acid conjugate hydrolase activity; INVOLVED IN: proteolysis, regulation of systemic acquired resistance, auxin metabolic process; LOCATED IN: endomembrane system; EXPRESSED IN: 22 plant structures; EXPRESSED DURING: 13 growth stages; CONTAINS InterPro DOMAIN/s: Peptidase M20 (InterPro:IPR002933), Pe…	AT1G44350	AT1G44350	0.759201	1.19712e-19	8.72135e-18	AT1G44350	0.122475	0.166273	0.353991	AT1G44350	0.670037	1.23325e-16	2.29707e-15
AT4G25170.1	protein_coding	Uncharacterised conserved protein (UCP012943)	Uncharacterised conserved protein (UCP012943); CONTAINS InterPro DOMAIN/s: Uncharacterised conserved protein UCP012943 (InterPro:IPR016606); BEST Arabidopsis thaliana protein match is: Uncharacterised conserved protein (UCP012943) (TAIR:AT5G61490.1); Has 30201 Blast hits to 17322 proteins in 780 species: Archae - 12; Bacteria - 1396; Metazoa - 17338; Fungi - 3422; Plants - 5037; Viruses - 0; Othe…	AT4G25170	AT4G25170	0.345102	5.34842e-06	5.12002e-05	AT4G25170	0.306331	7.03094e-06	0.000109412	AT4G25170	0.669364	8.58993e-16	1.49971e-14
AT3G29776.1	transposable_element_gene	transposable element gene	copia-like retrotransposon family, has a 1.3e-178 P-value blast match to GB:CAA72989 open reading frame 1 (Ty1_Copia-element) (Brassica oleracea)	AT3G29776	AT3G29776	0.378198	0.0304857	0.0793935	AT3G29776	0.29041	0.127544	0.2963	AT3G29776	0.669297	0.000182801	0.000737806
AT1G06570.1	protein_coding	phytoene desaturation 1	phytoene desaturation 1 (PDS1); CONTAINS InterPro DOMAIN/s: 4-hydroxyphenylpyruvate dioxygenase (InterPro:IPR005956), Glyoxalase/bleomycin resistance protein/dioxygenase (InterPro:IPR004360); Has 2414 Blast hits to 2412 proteins in 817 species: Archae - 3; Bacteria - 1671; Metazoa - 206; Fungi - 158; Plants - 88; Viruses - 0; Other Eukaryotes - 288 (source: NCBI BLink).	AT1G06570	AT1G06570	0.25309	0.00166569	0.00726712	AT1G06570	-0.223256	0.00264678	0.0165243	AT1G06570	0.668896	2.83311e-12	3.565e-11
AT5G11090.1	protein_coding	serine-rich protein-related	serine-rich protein-related; BEST Arabidopsis thaliana protein match is: serine-rich protein-related (TAIR:AT5G25280.2); Has 1807 Blast hits to 1807 proteins in 277 species: Archae - 0; Bacteria - 0; Metazoa - 736; Fungi - 347; Plants - 385; Viruses - 0; Other Eukaryotes - 339 (source: NCBI BLink).	AT5G11090	AT5G11090	0.252869	0.00116535	0.00537063	AT5G11090	-0.0334584	0.608429	0.772486	AT5G11090	0.667885	8.1069e-21	2.04805e-19
AT3G53365.1	other_rna			AT3G53365	AT3G53365	0.0303426	0.929561	0.958037	AT3G53365	0.14719	0.644965	0.79827	AT3G53365	0.667859	0.031447	0.0685231
AT2G24280.1	protein_coding	alpha/beta-Hydrolases superfamily protein	alpha/beta-Hydrolases superfamily protein; FUNCTIONS IN: serine-type peptidase activity, serine-type carboxypeptidase activity; INVOLVED IN: proteolysis; LOCATED IN: endomembrane system, lysosome; EXPRESSED IN: 22 plant structures; EXPRESSED DURING: 13 growth stages; CONTAINS InterPro DOMAIN/s: Peptidase S28 (InterPro:IPR008758); BEST Arabidopsis thaliana protein match is: Serine carboxypeptidase…	AT2G24280	AT2G24280	0.807726	1.80286e-21	1.62389e-19	AT2G24280	0.230922	0.00669614	0.0344017	AT2G24280	0.667421	1.4356e-18	3.11036e-17
AT3G04890.1	protein_coding	Uncharacterized conserved protein (DUF2358)	Uncharacterized conserved protein (DUF2358); FUNCTIONS IN: molecular_function unknown; INVOLVED IN: biological_process unknown; LOCATED IN: chloroplast; EXPRESSED IN: 22 plant structures; EXPRESSED DURING: 13 growth stages; CONTAINS InterPro DOMAIN/s: Protein of unknown function DUF2358 (InterPro:IPR018790); BEST Arabidopsis thaliana protein match is: Nuclear transport factor 2 (NTF2) family prot…	AT3G04890	AT3G04890	-0.113221	0.350438	0.503099	AT3G04890	0.260461	0.0122773	0.0548876	AT3G04890	0.665931	8.5644e-11	9.19221e-10
AT1G59780.1	protein_coding	NB-ARC domain-containing disease resistance protein	NB-ARC domain-containing disease resistance protein; FUNCTIONS IN: ATP binding; INVOLVED IN: defense response, apoptosis; LOCATED IN: cellular_component unknown; EXPRESSED IN: hypocotyl, root, flower, synergid; EXPRESSED DURING: 4 anthesis; CONTAINS InterPro DOMAIN/s: NB-ARC (InterPro:IPR002182), Disease resistance protein (InterPro:IPR000767); BEST Arabidopsis thaliana protein match is: Disease …	AT1G59780	AT1G59780	0.385544	0.00010627	0.000692484	AT1G59780	0.184713	0.0606764	0.17842	AT1G59780	0.664881	1.93599e-10	1.98321e-09
AT5G50940.1	protein_coding	RNA-binding KH domain-containing protein	RNA-binding KH domain-containing protein; FUNCTIONS IN: DNA binding; INVOLVED IN: transcription from RNA polymerase II promoter; LOCATED IN: DNA-directed RNA polymerase II, core complex; EXPRESSED IN: 13 plant structures; EXPRESSED DURING: 7 growth stages; CONTAINS InterPro DOMAIN/s: RNA polymerase II, heptapeptide repeat, eukaryotic (InterPro:IPR000684); BEST Arabidopsis thaliana protein match i…	AT5G50940									AT5G50940	0.664869	0.080828	0.149133
AT1G09280.1	protein_coding		CONTAINS InterPro DOMAIN/s: Rhodanese-like (InterPro:IPR001763), Serine hydrolase (InterPro:IPR005645); BEST Arabidopsis thaliana protein match is: Rhodanese/Cell cycle control phosphatase superfamily protein (TAIR:AT2G40760.1); Has 5925 Blast hits to 5912 proteins in 1592 species: Archae - 0; Bacteria - 2946; Metazoa - 156; Fungi - 408; Plants - 229; Viruses - 0; Other Eukaryotes - 2186 (source:…	AT1G09280	AT1G09280	0.453902	1.57496e-15	7.70602e-14	AT1G09280	0.206512	0.00102173	0.00769669	AT1G09280	0.662688	3.11012e-21	8.09489e-20
AT1G78390.1	protein_coding	nine-cis-epoxycarotenoid dioxygenase 9	nine-cis-epoxycarotenoid dioxygenase 9 (NCED9); CONTAINS InterPro DOMAIN/s: Carotenoid oxygenase (InterPro:IPR004294); BEST Arabidopsis thaliana protein match is: nine-cis-epoxycarotenoid dioxygenase 3 (TAIR:AT3G14440.1); Has 2892 Blast hits to 2853 proteins in 497 species: Archae - 16; Bacteria - 810; Metazoa - 240; Fungi - 201; Plants - 889; Viruses - 0; Other Eukaryotes - 736 (source: NCBI BLi…	AT1G78390	AT1G78390	0.0976498	0.623012	0.744698	AT1G78390	-0.0538527	0.76699	0.874899	AT1G78390	0.662446	5.64394e-05	0.000253388
AT1G74150.1	protein_coding	Galactose oxidase/kelch repeat superfamily protein	Galactose oxidase/kelch repeat superfamily protein; CONTAINS InterPro DOMAIN/s: Kelch repeat type 1 (InterPro:IPR006652), Galactose oxidase/kelch, beta-propeller (InterPro:IPR011043), Kelch repeat type 2 (InterPro:IPR011498), Kelch-type beta propeller (InterPro:IPR015915); BEST Arabidopsis thaliana protein match is: Galactose oxidase/kelch repeat superfamily protein (TAIR:AT1G18610.1); Has 11763 …	AT1G74150	AT1G74150	0.476971	0.0289078	0.0760941	AT1G74150	0.0367891	0.866332	0.932026	AT1G74150	0.661969	0.000555704	0.00200554
AT2G07180.1	protein_coding	Protein kinase superfamily protein	Protein kinase superfamily protein; FUNCTIONS IN: protein serine/threonine kinase activity, protein kinase activity, kinase activity, ATP binding; INVOLVED IN: protein amino acid phosphorylation, N-terminal protein myristoylation; LOCATED IN: cellular_component unknown; EXPRESSED IN: 25 plant structures; EXPRESSED DURING: 15 growth stages; CONTAINS InterPro DOMAIN/s: Protein kinase, ATP binding s…	AT2G07180	AT2G07180	0.366385	3.40301e-10	7.78048e-09	AT2G07180	0.230304	2.28165e-05	0.000304098	AT2G07180	0.661896	2.31462e-28	8.73769e-27
AT2G04690.1	protein_coding	Pyridoxamine 5'-phosphate oxidase family protein	Pyridoxamine 5'-phosphate oxidase family protein; FUNCTIONS IN: FMN binding; INVOLVED IN: biological_process unknown; LOCATED IN: vacuole; EXPRESSED IN: 22 plant structures; EXPRESSED DURING: 13 growth stages; CONTAINS InterPro DOMAIN/s: Cellular repressor of E1A-stimulated genes (CREG) (InterPro:IPR014631), FMN-binding split barrel (InterPro:IPR012349), FMN-binding split barrel, related (InterPr…	AT2G04690	AT2G04690	0.559583	1.36107e-13	5.24726e-12	AT2G04690	0.134916	0.117294	0.281058	AT2G04690	0.660366	4.16738e-14	6.26406e-13
AT5G65158.1	protein_coding	Lipase/lipooxygenase, PLAT/LH2 family protein	Lipase/lipooxygenase, PLAT/LH2 family protein; CONTAINS InterPro DOMAIN/s: Lipoxygenase, LH2 (InterPro:IPR001024), Lipase/lipooxygenase, PLAT/LH2 (InterPro:IPR008976); BEST Arabidopsis thaliana protein match is: Lipase/lipooxygenase, PLAT/LH2 family protein (TAIR:AT2G22170.1); Has 122 Blast hits to 122 proteins in 19 species: Archae - 0; Bacteria - 0; Metazoa - 2; Fungi - 0; Plants - 120; Viruses…	AT5G65158	AT5G65158	-0.168642	0.469819	0.617001	AT5G65158	0.764913	0.00227289	0.0146455	AT5G65158	0.660308	0.0205412	0.0481656
AT1G76170.1	protein_coding	2-thiocytidine tRNA biosynthesis protein, TtcA	2-thiocytidine tRNA biosynthesis protein, TtcA; FUNCTIONS IN: ATP binding; INVOLVED IN: tRNA processing; LOCATED IN: cellular_component unknown; EXPRESSED IN: 20 plant structures; EXPRESSED DURING: 13 growth stages; CONTAINS InterPro DOMAIN/s: Rossmann-like alpha/beta/alpha sandwich fold (InterPro:IPR014729), Uncharacterised protein family UPF0021, C-terminal (InterPro:IPR000541), PP-loop (InterP…	AT1G76170	AT1G76170	0.337957	0.00838138	0.0279088	AT1G76170	0.128173	0.348619	0.564059	AT1G76170	0.659751	3.78724e-08	2.9241e-07
AT1G51550.1	protein_coding	Kelch repeat-containing F-box family protein	Kelch repeat-containing F-box family protein; FUNCTIONS IN: ubiquitin-protein ligase activity; INVOLVED IN: ubiquitin-dependent protein catabolic process; LOCATED IN: chloroplast; EXPRESSED IN: 22 plant structures; EXPRESSED DURING: 11 growth stages; CONTAINS InterPro DOMAIN/s: F-box domain, cyclin-like (InterPro:IPR001810), F-box domain, Skp2-like (InterPro:IPR022364), Galactose oxidase/kelch, b…	AT1G51550	AT1G51550	0.134345	0.203315	0.340768	AT1G51550	0.326697	0.00281974	0.0174235	AT1G51550	0.659412	9.42138e-09	7.83702e-08
AT2G02080.1	protein_coding	indeterminate(ID)-domain 4	indeterminate(ID)-domain 4 (IDD4); FUNCTIONS IN: sequence-specific DNA binding transcription factor activity; LOCATED IN: intracellular, chloroplast; EXPRESSED IN: 20 plant structures; EXPRESSED DURING: 13 growth stages; CONTAINS InterPro DOMAIN/s: Zinc finger, C2H2-like (InterPro:IPR015880), Zinc finger, C2H2-type (InterPro:IPR007087), Zinc finger, double-stranded RNA binding (InterPro:IPR022755…	AT2G02080	AT2G02080	0.600069	4.95376e-08	7.51183e-07	AT2G02080	0.265988	0.0119375	0.0537067	AT2G02080	0.659146	9.08649e-11	9.72619e-10
AT1G56680.1	protein_coding	Chitinase family protein	Chitinase family protein; FUNCTIONS IN: chitin binding, chitinase activity; INVOLVED IN: carbohydrate metabolic process, cell wall macromolecule catabolic process; LOCATED IN: endomembrane system; EXPRESSED IN: shoot apex, sepal, root, flower; EXPRESSED DURING: petal differentiation and expansion stage; CONTAINS InterPro DOMAIN/s: Glycoside hydrolase, family 19 (InterPro:IPR016283), Chitin-bindin…	AT1G56680	AT1G56680	-0.112669	0.141564	0.260081	AT1G56680	0.10175	0.166569	0.35432	AT1G56680	0.658492	2.74574e-12	3.45946e-11
AT2G30990.1	protein_coding	Protein of unknown function (DUF688)	Protein of unknown function (DUF688); CONTAINS InterPro DOMAIN/s: Protein of unknown function DUF688 (InterPro:IPR007789); BEST Arabidopsis thaliana protein match is: Protein of unknown function (DUF688) (TAIR:AT1G29240.1); Has 249 Blast hits to 230 proteins in 71 species: Archae - 0; Bacteria - 43; Metazoa - 23; Fungi - 18; Plants - 104; Viruses - 0; Other Eukaryotes - 61 (source: NCBI BLink).	AT2G30990	AT2G30990	0.43536	1.44757e-09	2.93304e-08	AT2G30990	0.192432	0.00597973	0.031485	AT2G30990	0.657977	7.31441e-21	1.85495e-19
AT2G29720.1	protein_coding	FAD/NAD(P)-binding oxidoreductase family protein	CTF2B; FUNCTIONS IN: monooxygenase activity; INVOLVED IN: oxidation reduction; LOCATED IN: mitochondrion; EXPRESSED IN: pollen tube; CONTAINS InterPro DOMAIN/s: Monooxygenase, FAD-binding (InterPro:IPR002938); BEST Arabidopsis thaliana protein match is: FAD/NAD(P)-binding oxidoreductase family protein (TAIR:AT2G35660.1); Has 10342 Blast hits to 10313 proteins in 1526 species: Archae - 25; Bacteri…	AT2G29720	AT2G29720	-0.0742787	0.723743	0.819198	AT2G29720	0.3612	0.0893973	0.232896	AT2G29720	0.657435	0.000712039	0.00251515
AT5G45040.1	protein_coding	Cytochrome c	Cytochrome c; FUNCTIONS IN: electron carrier activity, iron ion binding, heme binding; EXPRESSED IN: 21 plant structures; EXPRESSED DURING: 13 growth stages; CONTAINS InterPro DOMAIN/s: Cytochrome c, class I (InterPro:IPR003088), Cytochrome c domain (InterPro:IPR009056); Has 30201 Blast hits to 17322 proteins in 780 species: Archae - 12; Bacteria - 1396; Metazoa - 17338; Fungi - 3422; Plants - 50…	AT5G45040	AT5G45040	0.640838	0.00200059	0.00850542	AT5G45040	-0.13124	0.587238	0.758529	AT5G45040	0.657403	0.00197691	0.00624086
AT3G20810.2	protein_coding	2-oxoglutarate (2OG) and Fe(II)-dependent oxygenase superfamily protein	2-oxoglutarate (2OG) and Fe(II)-dependent oxygenase superfamily protein; CONTAINS InterPro DOMAIN/s: Transcription factor jumonji/aspartyl beta-hydroxylase (InterPro:IPR003347); BEST Arabidopsis thaliana protein match is: 2-oxoglutarate (2OG) and Fe(II)-dependent oxygenase superfamily protein (TAIR:AT5G19840.2); Has 1945 Blast hits to 1922 proteins in 341 species: Archae - 0; Bacteria - 483; Meta…	AT3G20810	AT3G20810	-0.0147813	0.907305	0.944482	AT3G20810	0.643207	2.47586e-08	6.70305e-07	AT3G20810	0.656174	3.85013e-08	2.96571e-07
AT1G52140.1	protein_coding		unknown protein; BEST Arabidopsis thaliana protein match is: unknown protein (TAIR:AT3G16330.1); Has 114 Blast hits to 114 proteins in 15 species: Archae - 0; Bacteria - 0; Metazoa - 0; Fungi - 0; Plants - 114; Viruses - 0; Other Eukaryotes - 0 (source: NCBI BLink).	AT1G52140	AT1G52140	-0.493472	9.9704e-09	1.74227e-07	AT1G52140	0.312562	1.51565e-08	4.27221e-07	AT1G52140	0.654332	2.85866e-16	5.17357e-15
AT4G08110.1	transposable_element_gene	transposable element gene	CACTA-like transposase family (Ptta/En/Spm), has a 4.2e-66 P-value blast match to At5g29026.1/8-244 CACTA-like transposase family (Ptta/En/Spm) (CACTA-element) (Arabidopsis thaliana)	AT4G08110	AT4G08110	0.442652	1.48999e-08	2.50642e-07	AT4G08110	0.287254	6.08291e-05	0.000715688	AT4G08110	0.653947	3.39011e-18	7.14922e-17
AT5G25140.1	protein_coding	cytochrome P450, family 71, subfamily B, polypeptide 13	cytochrome P450, family 71, subfamily B, polypeptide 13 (CYP71B13); FUNCTIONS IN: electron carrier activity, monooxygenase activity, iron ion binding, oxygen binding, heme binding; INVOLVED IN: oxidation reduction; LOCATED IN: endomembrane system; EXPRESSED IN: 13 plant structures; EXPRESSED DURING: 7 growth stages; CONTAINS InterPro DOMAIN/s: Cytochrome P450 (InterPro:IPR001128), Cytochrome P450…	AT5G25140	AT5G25140	0.646469	0.00034757	0.0019244	AT5G25140	0.0275057	0.896198	0.948158	AT5G25140	0.653768	0.000212357	0.000845026
AT2G38370.1	protein_coding	Plant protein of unknown function (DUF827)	Plant protein of unknown function (DUF827); CONTAINS InterPro DOMAIN/s: Protein of unknown function DUF827, plant (InterPro:IPR008545); BEST Arabidopsis thaliana protein match is: Plant protein of unknown function (DUF827) (TAIR:AT3G51720.1); Has 35333 Blast hits to 34131 proteins in 2444 species: Archae - 798; Bacteria - 22429; Metazoa - 974; Fungi - 991; Plants - 531; Viruses - 0; Other Eukaryo…	AT2G38370	AT2G38370	0.0592817	0.553738	0.689771	AT2G38370	-0.0155419	0.857644	0.927288	AT2G38370	0.653691	8.25051e-11	8.8794e-10
AT1G47630.1	pseudogene		pseudogene, cytochrome P450 family, similar to Cytochrome P450 86A2 (SP:O23066) (Arabidopsis thaliana); blastp match of 45% identity and 3.9e-100 P-value to GP|9081784|dbj|BAA99523.1||AP002484 putative cytochrome P450 {Oryza sativa (japonica cultivar-group)}	AT1G47630	AT1G47630	0.444518	0.045235	0.107984	AT1G47630	0.522998	0.0233365	0.089612	AT1G47630	0.653461	0.00285568	0.00869412
AT4G01330.1	protein_coding	Protein kinase superfamily protein	Protein kinase superfamily protein; FUNCTIONS IN: protein serine/threonine kinase activity, protein kinase activity, kinase activity, ATP binding; INVOLVED IN: protein amino acid phosphorylation; LOCATED IN: plasma membrane; EXPRESSED IN: 23 plant structures; EXPRESSED DURING: 13 growth stages; CONTAINS InterPro DOMAIN/s: Protein kinase, ATP binding site (InterPro:IPR017441), Serine/threonine-pro…	AT4G01330	AT4G01330	0.344422	3.10006e-08	4.8716e-07	AT4G01330	0.380766	2.26951e-12	1.13113e-10	AT4G01330	0.653102	2.37353e-17	4.74251e-16
AT3G51340.1	protein_coding	Eukaryotic aspartyl protease family protein	Eukaryotic aspartyl protease family protein; FUNCTIONS IN: aspartic-type endopeptidase activity; INVOLVED IN: proteolysis; LOCATED IN: endomembrane system; CONTAINS InterPro DOMAIN/s: Peptidase aspartic, catalytic (InterPro:IPR009007), Peptidase aspartic (InterPro:IPR021109), Peptidase A1 (InterPro:IPR001461), Peptidase aspartic, active site (InterPro:IPR001969); BEST Arabidopsis thaliana protein…	AT3G51340	AT3G51340	0.327155	0.151858	0.274164	AT3G51340	0.759753	0.000123683	0.00131435	AT3G51340	0.652491	0.00150313	0.00489923
AT5G21930.1	protein_coding	P-type ATPase of Arabidopsis 2	P-type ATPase of Arabidopsis 2 (PAA2); CONTAINS InterPro DOMAIN/s: Heavy metal transport/detoxification protein (InterPro:IPR006121), ATPase, P type, cation/copper-transporter (InterPro:IPR006403), ATPase, P-type, ATPase-associated domain (InterPro:IPR008250), Haloacid dehalogenase-like hydrolase (InterPro:IPR005834), ATPase, P-type, K/Mg/Cd/Cu/Zn/Na/Ca/Na/H-transporter (InterPro:IPR001757), ATPa…	AT5G21930	AT5G21930	0.80179	8.69059e-16	4.382e-14	AT5G21930	0.1344	0.186623	0.380874	AT5G21930	0.652058	1.24553e-10	1.30844e-09
AT4G16900.1	protein_coding	Disease resistance protein (TIR-NBS-LRR class) family	Disease resistance protein (TIR-NBS-LRR class) family; FUNCTIONS IN: transmembrane receptor activity, ATP binding; INVOLVED IN: signal transduction, defense response, apoptosis, innate immune response; LOCATED IN: intrinsic to membrane; EXPRESSED IN: 14 plant structures; EXPRESSED DURING: LP.04 four leaves visible, 4 anthesis, LP.10 ten leaves visible, C globular stage, petal differentiation and …	AT4G16900	AT4G16900	0.441887	0.000131086	0.00083283	AT4G16900	0.288104	0.00241854	0.015355	AT4G16900	0.651865	8.85562e-12	1.05526e-10
AT3G09405.1	protein_coding	Pectinacetylesterase family protein	Pectinacetylesterase family protein; FUNCTIONS IN: molecular_function unknown; INVOLVED IN: biological_process unknown; LOCATED IN: cellular_component unknown; CONTAINS InterPro DOMAIN/s: Pectinacetylesterase (InterPro:IPR004963); BEST Arabidopsis thaliana protein match is: Pectinacetylesterase family protein (TAIR:AT3G09410.1); Has 559 Blast hits to 551 proteins in 94 species: Archae - 2; Bacter…	AT3G09405	AT3G09405	0.248987	0.131906	0.24652	AT3G09405	0.344904	0.0347133	0.119828	AT3G09405	0.651683	8.6487e-05	0.000374929
AT4G17490.1	protein_coding	ethylene responsive element binding factor 6	ethylene responsive element binding factor 6 (ERF6); CONTAINS InterPro DOMAIN/s: DNA-binding, integrase-type (InterPro:IPR016177), Pathogenesis-related transcriptional factor/ERF, DNA-binding (InterPro:IPR001471); BEST Arabidopsis thaliana protein match is: ethylene responsive element binding factor 5 (TAIR:AT5G47230.1); Has 30201 Blast hits to 17322 proteins in 780 species: Archae - 12; Bacteria…	AT4G17490	AT4G17490	0.0435689	0.623272	0.744784	AT4G17490	0.110323	0.229456	0.437765	AT4G17490	0.650073	8.99869e-11	9.63742e-10
AT3G14150.1	protein_coding	Aldolase-type TIM barrel family protein	Aldolase-type TIM barrel family protein; FUNCTIONS IN: glycolate oxidase activity, oxidoreductase activity, FMN binding, catalytic activity; INVOLVED IN: oxidation reduction, metabolic process; LOCATED IN: peroxisome; CONTAINS InterPro DOMAIN/s: Aldolase-type TIM barrel (InterPro:IPR013785), FMN-dependent alpha-hydroxy acid dehydrogenase, active site (InterPro:IPR008259), FMN-dependent dehydrogen…	AT3G14150	AT3G14150	0.617309	3.28826e-11	8.88951e-10	AT3G14150	0.343521	4.0925e-05	0.000509563	AT3G14150	0.649742	2.57266e-13	3.59137e-12
AT5G58980.1	protein_coding	Neutral/alkaline non-lysosomal ceramidase	Neutral/alkaline non-lysosomal ceramidase; FUNCTIONS IN: ceramidase activity; INVOLVED IN: biological_process unknown; LOCATED IN: endomembrane system; EXPRESSED IN: 22 plant structures; EXPRESSED DURING: 13 growth stages; CONTAINS InterPro DOMAIN/s: Neutral/alkaline nonlysosomal ceramidase (InterPro:IPR006823); BEST Arabidopsis thaliana protein match is: Neutral/alkaline non-lysosomal ceramidase…	AT5G58980	AT5G58980	0.689228	1.41451e-15	7.02507e-14	AT5G58980	0.00162355	0.987741	0.993943	AT5G58980	0.649338	5.6554e-14	8.38212e-13
AT1G14660.1	protein_coding	Na+/H+ exchanger 8	Na+/H+ exchanger 8 (NHX8); CONTAINS InterPro DOMAIN/s: Cation/H+ exchanger, conserved region (InterPro:IPR018422), Cation/H+ exchanger (InterPro:IPR006153), Na+/H+ exchanger, isoforms 7/8, conserved region (InterPro:IPR018418); BEST Arabidopsis thaliana protein match is: sodium proton exchanger, putative (NHX7) (SOS1) (TAIR:AT2G01980.1); Has 7911 Blast hits to 7887 proteins in 1969 species: Archa…	AT1G14660	AT1G14660	0.686583	5.41798e-08	8.12738e-07	AT1G14660	0.462803	0.00186793	0.0124646	AT1G14660	0.649144	1.59497e-06	9.46599e-06
AT3G28920.1	protein_coding	homeobox protein 34	homeobox protein 34 (HB34); FUNCTIONS IN: DNA binding, sequence-specific DNA binding transcription factor activity; INVOLVED IN: regulation of transcription; EXPRESSED IN: 22 plant structures; EXPRESSED DURING: 13 growth stages; CONTAINS InterPro DOMAIN/s: Homeobox domain, ZF-HD class (InterPro:IPR006455), ZF-HD homeobox protein, Cys/His-rich dimerisation domain (InterPro:IPR006456), Homeodomain-…	AT3G28920	AT3G28920	0.522065	6.66242e-09	1.20458e-07	AT3G28920	0.104549	0.160899	0.346961	AT3G28920	0.647797	2.58445e-14	3.96611e-13
AT3G45770.1	protein_coding	Polyketide synthase, enoylreductase family protein	Polyketide synthase, enoylreductase family protein; FUNCTIONS IN: copper ion binding, zinc ion binding, ATP binding; INVOLVED IN: oxidation reduction, metabolic process; LOCATED IN: mitochondrion, chloroplast, nucleus; EXPRESSED IN: 25 plant structures; EXPRESSED DURING: 13 growth stages; CONTAINS InterPro DOMAIN/s: GroES-like (InterPro:IPR011032), Polyketide synthase, enoylreductase (InterPro:IP…	AT3G45770	AT3G45770	0.281328	8.29071e-07	9.49645e-06	AT3G45770	0.150874	0.00806393	0.0396061	AT3G45770	0.647625	4.59506e-27	1.62312e-25
AT2G33585.1	protein_coding		unknown protein; Has 31 Blast hits to 31 proteins in 12 species: Archae - 0; Bacteria - 0; Metazoa - 0; Fungi - 0; Plants - 31; Viruses - 0; Other Eukaryotes - 0 (source: NCBI BLink).	AT2G33585	AT2G33585	-0.282109	0.00115591	0.00533554	AT2G33585	0.0559356	0.514354	0.705644	AT2G33585	0.646601	2.68515e-09	2.39689e-08
AT4G38540.1	protein_coding	FAD/NAD(P)-binding oxidoreductase family protein	FAD/NAD(P)-binding oxidoreductase family protein; FUNCTIONS IN: monooxygenase activity; INVOLVED IN: oxidation reduction; EXPRESSED IN: 15 plant structures; EXPRESSED DURING: 9 growth stages; CONTAINS InterPro DOMAIN/s: Monooxygenase, FAD-binding (InterPro:IPR002938); BEST Arabidopsis thaliana protein match is: FAD/NAD(P)-binding oxidoreductase family protein (TAIR:AT5G05320.1); Has 5392 Blast hi…	AT4G38540	AT4G38540	0.127521	0.0438474	0.105573	AT4G38540	-0.151918	0.0505924	0.157494	AT4G38540	0.645595	2.40608e-10	2.44201e-09
AT1G70620.1	protein_coding	cyclin-related	cyclin-related; FUNCTIONS IN: molecular_function unknown; INVOLVED IN: biological_process unknown; LOCATED IN: cellular_component unknown; EXPRESSED IN: 24 plant structures; EXPRESSED DURING: 13 growth stages; Has 112611 Blast hits to 60905 proteins in 2332 species: Archae - 119; Bacteria - 12075; Metazoa - 52298; Fungi - 16219; Plants - 10822; Viruses - 1423; Other Eukaryotes - 19655 (source: NC…	AT1G70620	AT1G70620	0.52482	1.83056e-12	5.98586e-11	AT1G70620	0.372692	4.61092e-10	1.66295e-08	AT1G70620	0.645281	9.17872e-37	4.72824e-35
AT3G56140.1	protein_coding	Protein of unknown function (DUF399 and DUF3411)	Protein of unknown function (DUF399 and DUF3411); FUNCTIONS IN: molecular_function unknown; INVOLVED IN: biological_process unknown; LOCATED IN: chloroplast thylakoid lumen, chloroplast; EXPRESSED IN: 22 plant structures; EXPRESSED DURING: 13 growth stages; CONTAINS InterPro DOMAIN/s: Protein of unknown function DUF399 (InterPro:IPR007314), Protein of unknown function DUF3411 (InterPro:IPR021825)…	AT3G56140	AT3G56140	0.584936	3.9109e-13	1.42723e-11	AT3G56140	0.215024	0.0030803	0.0187134	AT3G56140	0.643006	9.43488e-16	1.63856e-14
AT2G21560.1	protein_coding		unknown protein; BEST Arabidopsis thaliana protein match is: unknown protein (TAIR:AT4G39190.1); Has 3685 Blast hits to 2305 proteins in 270 species: Archae - 0; Bacteria - 156; Metazoa - 1145; Fungi - 322; Plants - 177; Viruses - 6; Other Eukaryotes - 1879 (source: NCBI BLink).	AT2G21560	AT2G21560	0.231596	0.0252799	0.0682023	AT2G21560	-0.172423	0.0371825	0.125768	AT2G21560	0.642817	7.22847e-14	1.05994e-12
AT1G09710.1	protein_coding	Homeodomain-like superfamily protein	Homeodomain-like superfamily protein; FUNCTIONS IN: DNA binding; INVOLVED IN: regulation of transcription; CONTAINS InterPro DOMAIN/s: SANT, DNA-binding (InterPro:IPR001005), Homeodomain-like (InterPro:IPR009057), Myb, DNA-binding (InterPro:IPR014778), HTH transcriptional regulator, Myb-type, DNA-binding (InterPro:IPR017930), Homeodomain-related (InterPro:IPR012287), Myb transcription factor (Int…	AT1G09710	AT1G09710	0.265042	0.0312642	0.0810375	AT1G09710	-0.112036	0.341832	0.557022	AT1G09710	0.642714	4.59278e-08	3.50095e-07
AT5G05750.1	protein_coding	DNAJ heat shock N-terminal domain-containing protein	DNAJ heat shock N-terminal domain-containing protein; FUNCTIONS IN: unfolded protein binding, heat shock protein binding; INVOLVED IN: protein folding; LOCATED IN: cellular_component unknown; EXPRESSED IN: 24 plant structures; EXPRESSED DURING: 15 growth stages; CONTAINS InterPro DOMAIN/s: Molecular chaperone, heat shock protein, Hsp40, DnaJ (InterPro:IPR015609), Heat shock protein DnaJ, N-termin…	AT5G05750	AT5G05750	0.138179	0.0423576	0.102624	AT5G05750	0.1687	0.0021538	0.0139861	AT5G05750	0.642497	4.51009e-16	8.05181e-15
AT1G10970.1	protein_coding	zinc transporter 4 precursor	zinc transporter 4 precursor (ZIP4); CONTAINS InterPro DOMAIN/s: Zinc/iron permease, fungal/plant (InterPro:IPR004698), Zinc/iron permease (InterPro:IPR003689); BEST Arabidopsis thaliana protein match is: iron regulated transporter 3 (TAIR:AT1G60960.1); Has 2241 Blast hits to 2085 proteins in 351 species: Archae - 0; Bacteria - 278; Metazoa - 580; Fungi - 588; Plants - 521; Viruses - 0; Other Euk…	AT1G10970	AT1G10970	0.395142	0.000449724	0.00239498	AT1G10970	0.127801	0.305056	0.519325	AT1G10970	0.640012	1.09489e-09	1.02402e-08
AT3G15060.1	protein_coding	RAB GTPase homolog A1G	RAB GTPase homolog A1G (RABA1g); FUNCTIONS IN: GTP binding; INVOLVED IN: response to cadmium ion; EXPRESSED IN: 24 plant structures; EXPRESSED DURING: 15 growth stages; CONTAINS InterPro DOMAIN/s: Ras GTPase (InterPro:IPR001806), Small GTP-binding protein (InterPro:IPR005225), Small GTPase (InterPro:IPR020851), Ras (InterPro:IPR013753), Ras small GTPase, Rab type (InterPro:IPR003579), Rab11-relat…	AT3G15060	AT3G15060	-0.0587849	0.578808	0.710592	AT3G15060	0.477644	5.73774e-06	9.10229e-05	AT3G15060	0.639587	4.13426e-09	3.60263e-08
AT5G24490.1	protein_coding	30S ribosomal protein, putative	30S ribosomal protein, putative; FUNCTIONS IN: structural constituent of ribosome, binding; INVOLVED IN: translation, primary metabolic process; LOCATED IN: ribosome, chloroplast; EXPRESSED IN: 22 plant structures; EXPRESSED DURING: 13 growth stages; CONTAINS InterPro DOMAIN/s: Ribosomal protein S30Ae/sigma 54 modulation protein (InterPro:IPR003489); Has 30201 Blast hits to 17322 proteins in 780 …	AT5G24490	AT5G24490	0.572078	2.55693e-20	2.01865e-18	AT5G24490	0.35731	2.77713e-08	7.43225e-07	AT5G24490	0.639546	1.9312e-24	6.01592e-23
AT5G47060.1	protein_coding	Protein of unknown function (DUF581)	Protein of unknown function (DUF581); CONTAINS InterPro DOMAIN/s: Protein of unknown function DUF581 (InterPro:IPR007650); BEST Arabidopsis thaliana protein match is: Protein of unknown function (DUF581) (TAIR:AT4G17670.1); Has 1807 Blast hits to 1807 proteins in 277 species: Archae - 0; Bacteria - 0; Metazoa - 736; Fungi - 347; Plants - 385; Viruses - 0; Other Eukaryotes - 339 (source: NCBI BLin…	AT5G47060	AT5G47060	-0.453214	1.01097e-08	1.7635e-07	AT5G47060	0.182704	0.0248382	0.0938729	AT5G47060	0.638186	1.28923e-14	2.03205e-13
AT1G76590.1	protein_coding	PLATZ transcription factor family protein	PLATZ transcription factor family protein; CONTAINS InterPro DOMAIN/s: Protein of unknown function DUF597 (InterPro:IPR006734); BEST Arabidopsis thaliana protein match is: PLATZ transcription factor family protein (TAIR:AT1G21000.1); Has 404 Blast hits to 404 proteins in 27 species: Archae - 0; Bacteria - 0; Metazoa - 2; Fungi - 0; Plants - 402; Viruses - 0; Other Eukaryotes - 0 (source: NCBI BLi…	AT1G76590	AT1G76590	0.753325	2.07292e-09	4.04718e-08	AT1G76590	0.32966	0.00183265	0.0122621	AT1G76590	0.638176	6.62858e-06	3.54091e-05
AT5G44740.1	protein_coding	Y-family DNA polymerase H	Y-family DNA polymerase H (POLH); FUNCTIONS IN: DNA-directed DNA polymerase activity; INVOLVED IN: DNA repair, response to UV-B, error-prone translesion synthesis; LOCATED IN: endomembrane system; EXPRESSED IN: 12 plant structures; EXPRESSED DURING: F mature embryo stage, petal differentiation and expansion stage, E expanded cotyledon stage, D bilateral stage; CONTAINS InterPro DOMAIN/s: DNA poly…	AT5G44740	AT5G44740	0.361962	0.0144081	0.043384	AT5G44740	0.302326	0.0378872	0.12735	AT5G44740	0.637603	1.83671e-05	9.0429e-05
AT5G07010.1	protein_coding	sulfotransferase 2A	sulfotransferase 2A (ST2A); CONTAINS InterPro DOMAIN/s: Sulfotransferase domain (InterPro:IPR000863); BEST Arabidopsis thaliana protein match is: sulfotransferase 2B (TAIR:AT5G07000.1); Has 30201 Blast hits to 17322 proteins in 780 species: Archae - 12; Bacteria - 1396; Metazoa - 17338; Fungi - 3422; Plants - 5037; Viruses - 0; Other Eukaryotes - 2996 (source: NCBI BLink).	AT5G07010	AT5G07010	0.645091	1.26542e-11	3.67139e-10	AT5G07010	0.248785	0.0179543	0.0734585	AT5G07010	0.637542	3.49692e-09	3.07434e-08
AT1G60740.1	protein_coding	Thioredoxin superfamily protein	Thioredoxin superfamily protein; FUNCTIONS IN: oxidoreductase activity, antioxidant activity; INVOLVED IN: cell redox homeostasis; LOCATED IN: plasma membrane; EXPRESSED IN: male gametophyte, cultured cell, pollen tube, leaf; EXPRESSED DURING: L mature pollen stage, M germinated pollen stage; CONTAINS InterPro DOMAIN/s: Thioredoxin fold (InterPro:IPR012335), Thioredoxin-like (InterPro:IPR017936),…	AT1G60740	AT1G60740	-0.457126	0.05273	0.121669	AT1G60740	-0.503794	0.041195	0.135467	AT1G60740	0.636331	0.00188993	0.00599978
AT1G01046.1	mirna	MIR838a; miRNA		AT1G01046	AT1G01046	0.844185	0.0175094	0.0508079	AT1G01046	0.210197	0.597342	0.76533	AT1G01046	0.636068	0.119112	0.204509
AT3G14510.1	protein_coding	Polyprenyl synthetase family protein	Polyprenyl synthetase family protein; INVOLVED IN: isoprenoid biosynthetic process; EXPRESSED IN: root; CONTAINS InterPro DOMAIN/s: Polyprenyl synthetase-related (InterPro:IPR017446), Terpenoid synthase (InterPro:IPR008949), Polyprenyl synthetase (InterPro:IPR000092); BEST Arabidopsis thaliana protein match is: geranylgeranyl pyrophosphate synthase 3 (TAIR:AT3G14550.1); Has 16768 Blast hits to 16…	AT3G14510	AT3G14510	0.311177	0.00717734	0.0245091	AT3G14510	0.352274	0.00363637	0.0213477	AT3G14510	0.635743	2.21859e-08	1.77031e-07
AT2G13975.1	transposable_element_gene	transposable element gene	similar to unknown protein [Arabidopsis thaliana] (TAIR:AT1G43920.1); similar to GRF zinc finger containing protein [Brassica oleracea] (GB:ABD64950.1)	AT2G13975	AT2G13975	0.379489	0.000239159	0.00139982	AT2G13975	0.0907196	0.316025	0.530645	AT2G13975	0.635336	1.82372e-12	2.35939e-11
AT5G45380.1	protein_coding	solute:sodium symporters;urea transmembrane transporters	DEGRADATION OF UREA 3 (DUR3); CONTAINS InterPro DOMAIN/s: Sodium/solute symporter, subgroup (InterPro:IPR019900), Sodium/solute symporter (InterPro:IPR001734); Has 9388 Blast hits to 9377 proteins in 1702 species: Archae - 173; Bacteria - 6389; Metazoa - 719; Fungi - 340; Plants - 51; Viruses - 0; Other Eukaryotes - 1716 (source: NCBI BLink).	AT5G45380	AT5G45380	0.317897	0.0115228	0.0361443	AT5G45380	-0.323238	0.015502	0.0659001	AT5G45380	0.634765	1.31866e-09	1.22118e-08
AT1G60989.1	protein_coding	SCR-like 7	SCR-like 7 (SCRL7); INVOLVED IN: signal transduction; LOCATED IN: endomembrane system; CONTAINS InterPro DOMAIN/s: Plant self-incompatibility response (InterPro:IPR010682); BEST Arabidopsis thaliana protein match is: SCR-like 4 (TAIR:AT1G60986.1); Has 35333 Blast hits to 34131 proteins in 2444 species: Archae - 798; Bacteria - 22429; Metazoa - 974; Fungi - 991; Plants - 531; Viruses - 0; Other Eu…	AT1G60989	AT1G60989	0.314151	0.00303175	0.012033	AT1G60989	0.0242604	0.821872	0.907095	AT1G60989	0.634623	0.000225986	0.000894942
AT3G61010.1	protein_coding	Ferritin/ribonucleotide reductase-like family protein	Ferritin/ribonucleotide reductase-like family protein; FUNCTIONS IN: hydrolase activity, acting on glycosyl bonds, oxidoreductase activity, ferric iron binding, binding, transition metal ion binding; INVOLVED IN: oxidation reduction, cellular iron ion homeostasis, iron ion transport; EXPRESSED IN: 22 plant structures; EXPRESSED DURING: 13 growth stages; CONTAINS InterPro DOMAIN/s: Ferritin, N-ter…	AT3G61010	AT3G61010	0.641723	6.5962e-16	3.36882e-14	AT3G61010	0.360832	1.15132e-05	0.0001686	AT3G61010	0.633575	2.62125e-15	4.4016e-14
AT1G17860.1	protein_coding	Kunitz family trypsin and protease inhibitor protein	Kunitz family trypsin and protease inhibitor protein; FUNCTIONS IN: endopeptidase inhibitor activity; INVOLVED IN: biological_process unknown; LOCATED IN: apoplast, cell wall; EXPRESSED IN: 17 plant structures; EXPRESSED DURING: 13 growth stages; CONTAINS InterPro DOMAIN/s: Proteinase inhibitor I3, Kunitz legume (InterPro:IPR002160), Kunitz inhibitor ST1-like (InterPro:IPR011065); BEST Arabidopsi…	AT1G17860	AT1G17860	0.408489	3.69147e-11	9.83202e-10	AT1G17860	-0.0130559	0.843235	0.91959	AT1G17860	0.633421	3.94638e-15	6.48366e-14
AT2G24700.1	protein_coding	Transcriptional factor B3 family protein	Transcriptional factor B3 family protein; FUNCTIONS IN: DNA binding, sequence-specific DNA binding transcription factor activity; INVOLVED IN: regulation of transcription, DNA-dependent; LOCATED IN: cellular_component unknown; CONTAINS InterPro DOMAIN/s: Transcriptional factor B3 (InterPro:IPR003340); BEST Arabidopsis thaliana protein match is: Transcriptional factor B3 family protein (TAIR:AT4G0…	AT2G24700	AT2G24700	0.740264	0.00915653	0.029996	AT2G24700	-0.084424	0.798332	0.893449	AT2G24700	0.632865	0.0470245	0.0955121
AT5G14090.1	protein_coding		unknown protein; Has 56 Blast hits to 56 proteins in 18 species: Archae - 0; Bacteria - 0; Metazoa - 0; Fungi - 2; Plants - 46; Viruses - 0; Other Eukaryotes - 8 (source: NCBI BLink).	AT5G14090	AT5G14090	0.66916	0.00195858	0.0083519	AT5G14090	0.373115	0.100979	0.253334	AT5G14090	0.631995	0.00497167	0.0141178
AT3G06850.1	protein_coding	2-oxoacid dehydrogenases acyltransferase family protein	BCE2; FUNCTIONS IN: acetyltransferase activity, dihydrolipoamide branched chain acyltransferase activity, alpha-ketoacid dehydrogenase activity, zinc ion binding; INVOLVED IN: response to light stimulus, response to sucrose stimulus; LOCATED IN: mitochondrion; EXPRESSED IN: 24 plant structures; EXPRESSED DURING: 13 growth stages; CONTAINS InterPro DOMAIN/s: 2-oxo acid dehydrogenase, lipoyl-bindin…	AT3G06850	AT3G06850	0.96068	2.95382e-33	6.22691e-31	AT3G06850	0.28357	7.72448e-05	0.000879661	AT3G06850	0.631754	7.11985e-13	9.52249e-12
AT5G20400.1	protein_coding	2-oxoglutarate (2OG) and Fe(II)-dependent oxygenase superfamily protein	2-oxoglutarate (2OG) and Fe(II)-dependent oxygenase superfamily protein; CONTAINS InterPro DOMAIN/s: Oxoglutarate/iron-dependent oxygenase (InterPro:IPR005123); BEST Arabidopsis thaliana protein match is: 2-oxoglutarate (2OG) and Fe(II)-dependent oxygenase superfamily protein (TAIR:AT1G49390.1); Has 8498 Blast hits to 8450 proteins in 980 species: Archae - 0; Bacteria - 1051; Metazoa - 121; Fungi…	AT5G20400	AT5G20400	0.330221	1.23031e-08	2.0981e-07	AT5G20400	0.300889	8.23889e-07	1.60042e-05	AT5G20400	0.631665	4.31553e-28	1.60161e-26
AT4G24230.1	protein_coding	acyl-CoA-binding domain 3	acyl-CoA-binding domain 3 (ACBP3); FUNCTIONS IN: acyl-CoA binding; INVOLVED IN: fatty acid transport; LOCATED IN: extracellular region; EXPRESSED IN: 6 plant structures; CONTAINS InterPro DOMAIN/s: Acyl-CoA-binding protein, ACBP (InterPro:IPR000582), FERM/acyl-CoA-binding protein, 3-helical bundle (InterPro:IPR014352); BEST Arabidopsis thaliana protein match is: acyl-CoA binding protein 2 (TAIR:A…	AT4G24230	AT4G24230	0.559896	1.17174e-14	5.17131e-13	AT4G24230	0.144226	0.058705	0.174556	AT4G24230	0.631603	4.11571e-15	6.74711e-14
AT3G12150.1	protein_coding		unknown protein; CONTAINS InterPro DOMAIN/s: Protein of unknown function DUF2048 (InterPro:IPR019149); Has 421 Blast hits to 334 proteins in 155 species: Archae - 2; Bacteria - 147; Metazoa - 215; Fungi - 0; Plants - 43; Viruses - 0; Other Eukaryotes - 14 (source: NCBI BLink).	AT3G12150	AT3G12150	0.08453	0.245921	0.393172	AT3G12150	0.379788	1.15812e-07	2.73326e-06	AT3G12150	0.630883	3.74841e-17	7.37785e-16
AT4G25050.2	protein_coding	acyl carrier protein 4	acyl carrier protein 4 (ACP4); CONTAINS InterPro DOMAIN/s: Acyl carrier protein-like (InterPro:IPR009081); BEST Arabidopsis thaliana protein match is: acyl carrier protein 1 (TAIR:AT3G05020.1).	AT4G25050	AT4G25050	1.04999	1.28398e-10	3.16067e-09	AT4G25050	-0.423426	0.0353814	0.121433	AT4G25050	0.630818	0.000264806	0.00103235
AT3G15620.1	protein_coding	DNA photolyase family protein	UV REPAIR DEFECTIVE 3 (UVR3); CONTAINS InterPro DOMAIN/s: Rossmann-like alpha/beta/alpha sandwich fold (InterPro:IPR014729), DNA photolyase, N-terminal (InterPro:IPR006050), DNA photolyase, FAD-binding/Cryptochrome, C-terminal (InterPro:IPR005101); BEST Arabidopsis thaliana protein match is: cryptochrome 2 (TAIR:AT1G04400.1); Has 8860 Blast hits to 8829 proteins in 1491 species: Archae - 102; Bac…	AT3G15620	AT3G15620	0.625775	0.000389878	0.00212035	AT3G15620	0.374854	0.0192917	0.0775099	AT3G15620	0.629144	1.297e-05	6.57004e-05
[truncated: 32,874 more rows]

## Sheet: Normalized counts
	BPR1	BPR2	BPR3	BPR4	BPR5	BR1	BR2	BR3	BR4	BR5	CR1	CR2	CR3	CR4	CR5	PR1	PR2	PR3	PR4	PR5
AT1G01010	288.625	264.165	278.672	379.246	359.374	322.099	274.213	281.388	343.556	358.527	277.387	305.119	313.287	295.722	261.409	290.475	231.109	243.265	221.828	257.696
[truncated: 19,789 more rows]

## Sheet: Hypoxia
		Lee et al., 2011	Root RNA (big-2/Col-0)			Root RNA (prt6-5/Col-0)			Root RNA (prt6-5 big-2/Col-0)
[truncated: 81 more rows]

## Sheet: Suberin and cutin genes
				Root RNA (big-2/Col-0)			Root RNA (prt6-5/Col-0)			Root RNA (prt6-5 big-2/Col-0)
[truncated: 69 more rows]
