# Supplementary material for: BIG enhances Arg/N-degron pathway-mediated protein degradation to regulate Arabidopsis hypoxia responses and suberin deposition
Source: Plant Cell. 2024 Apr 12;36(9):3177–200. doi: 10.1093/plcell/koae117 (PMC11371152; doi:10.1093/plcell/koae117)
Supplement: koae117_Supplementary_Data [file koae117_supplementary_data.zip › Zhang et alSupplementary DS3.xlsx]

## Sheet: Primers used in this study
Supplementary Dataset S3. Primers used in this study
Purpose	Primer	Sequence (5’-3’)
Genotyping
big-2	Big SALK_045560 LP1	CGCATGGTGTCTTTGACCTAT
	Big SALK_045560 RP1	CCCTGACATTGTTATGGTTGG
	LB1.3	ATTTTGCCGATTTCGGAAC
prt6-1	AT120	AAAATTGATCCTTTCCATGCC
	AT121	CAACATAAGAATCTGCGGGAG
	LB2 SAIL	GCTTCCTATTATATCTTCCCAAATTACCAATACA
prt6-5	AT120	AAAATTGATCCTTTCCATGCC
	AT121	CAACATAAGAATCTGCGGGAG
	LB1.3	ATTTTGCCGATTTCGGAAC
prt1-1 (cleave product with Mn II)	N119_FP	CAGAGGAAGAGCAAGAACGAGAAT
	N119_RP	CCACCTTCTGTTTATCTACAC
rap2.12	rap2.12 GABI Fwd	CTCAGCTGTCTTGAACGTTCC
	rap2.12 GABI Rev	TGGCTACTCCTGAATGCAAAC
	GK8760	GGGCTACACTGAATTGGTAGCTC
rap2.2	Sail_184 G12 RP	GAGCTAAGGACGGTAAGCTGG
	Sail_184 G12 LP	GAGAACATTTGTTCAATGCATG
	LB Sail	CTTCCTATTATATCTTCCCAAATTACCAATACA
rap2.3	AtEBP V2 LP	CAGTGAAGAAGGAGCAGGC
	AtEBP V2 RP	ATCCTATACACTCCACCGGG
	LB Sail	CTTCCTATTATATCTTCCCAAATTACCAATACA
vrn2-5	vrn2-5(SALK) LP	GTTTGTTCATCATGACACCCC
	vrn2-5 (SALK) RP	TTTGAGTCACTGGGATGATCC
	LB1.3 (SALK)	ATTTTGCCGATTTCGGAAC
ate1-2	Ate1-2 F LG ate1-2 LP	TGAATGGCAGAATATTTTCCG
	Ate1-2 R LG ate1-2 RP	CAATTATGCATACGGAGTGGG
	LB1.3	ATTTTGCCGATTTCGGAAC
ate2-1	Ate2-1 F At3	GCGAAGCCGAGTGAGCAGACAGA
	Ate2-1 R At4-2	CCACAAAGAGGAATCTTTTCTTCATCATCAT
	LB2	CCAAACTGGAACAACACTCAACCCTATCTC
plip1-3	3,410 F	TGCTCTCGTTCTCAAGCGTT
	3,846 R	TGCCTGAGAACTCCGTTCAC
	LB1.3	ATTTTGCCGATTTCGGAAC
qRT-PCR (endogenous genes)
ADH1	ADH1_FW	GGTCTTGGTGCTGTTGGTTT
	ADH1_R	CTCAGCGATCACCTGTTGAA
PGB1	HB1_FW (PGB1)	GGCTCTTGTAGTGAAGTCTTGGA
	HB1_R (PGB1)	CTTCGTTGTTGGTGCAATCTCA
HRE2	HRE2_FW	TTGCTGCCATCAAAATCCGT
	HRE2_R	CCCCTGGTTTAGTATCGGCT
RAP2.12	RAP2.12_FW	ACTGAATGGGACGCTTCACTGG
	RAP2.12_R	AGGGTTTGCACCATTGTCCTGAG
RAP2.2	RAP2.2_FW	CCTAGCGTCGTATCCCAGAA
	RAP2.2_R	CTCAGATGTGTTGGCTGCTG
RAP2.3	RAP2.3_FW	AACTCACGGCTGAGGAACTCTG
	RAP2.3_R	ACGTTAACTTGGTTGGTGGGATGG
VRN2	qPCR VRN2 P2 F	TCACTCTTCTGGTGTTGGAGA
	qPCR VRN2 P2 R	GATGGTGGCTGAGTCGACAA
ACO1	ACO1_FW	CCTCAGATGCAGATTGGGAAAGC
	ACO1_R	TCATCCATCGTCTTGCTGAGTTCC
HRA	HRA_FW	CATGACCAACAACCACCGCAAC
	HRA_R	TTCTGCTGCTGACTCGGAATCG
HUP40	HUP40 _FW	GAAACTTGAGTGCGAGTGTG
	HUP40 _R	CTCAAACCCAATCTTTTGCT
PCO1	PCO1_FW	ATTGGGTGGTTGATGCTCCAATG
	PCO1_R	ATGCATGTTCCCGCCATCTTCC
PCO2	PCO2_FW	TCCCCAGCCGAGTTCAGATA
	PCO2_R	TCCATCAGCCGGGTACAGTA
PDC2	PDC2_FW	TGAAAGCAATCAACACGGCA
	PDC2_R	CAGCAGAGACTCTAGAGCCC
MYB93	MYB93_fw	GCTCGCAGATTTGAATAGGTGTGG
	MYB93_rv	TTCCCGAGAATGGAGTGGAGATGG
GELP51	GELP51_fw	ACATCTACGCGACCAACTAACCAG
	GELP51_rv	ATCCAATCGGTCCAACGTTCCC
GPAT5	GPAT5_fw	ACGGATAGGATTGTTCCGGTTGC
	GPAT5_rv	TGTAGTCGCGTGGAAGAATCCG
ABCG6	ABCG6_fw	AAGAACGTCTTGGATGCTTCGC
	ABCG6_rv	GCATCTGCGCAAGTGTAGAACG
qRT-PCR (transgene specific)
HRE2	HRE2_1654F	TATCGGAGGACCTGATGGCA
	HRE2_1772R	GGCCGCATTGGAGTCTTGAT
RAP2.3	RAP23_1939F	ATGAGTCCGTTTCCGAGGTG
	RAP23_2062R	TCGTAGGGGTAGGCGTAGTC
GUS	qPCR GUS F	TGTAGAAACCCCAACCCGTG
	qPCR GUS R	CTTGTAACGCGCTTTCCCAC
qRT-PCR (reference genes)
ACT2	ACT2 F	CCGCTCTTTCTTTCCAAGC
	ACT2 R	CCGGTACCATTGTCACACAC
TUB4	TUB4 F	GCTGAGAACAGCGATTGTCTT
	TUB4 R	AGTTCCCATTCCAGATCCAGT
AT5G18800	qCTRL3_F	CCTTTTGGCACTTCTGGTG
	qCTRL3_R	GAAGTGTCTCGACAAAGGT
UBQ10	UBQ10F	GAAGTTCAATGTTTCGTTTCATGT
	UBQ10R	GGATTATACAAGGCCCCAAAA
X-LUC assays
R-LUC	KG59	GCGGTCGGTAAAGTTGTTCCAT
	At327	GAAGTGTTCGTCTTCGTCCC
AT2G28390 (reference gene)	MON1_up	AACTCTATGCAGCATTTGATCCACT
	MON1_lo	TGATTGCATATCTTTATCGCCATC
