# Supplementary material for: BIG enhances Arg/N-degron pathway-mediated protein degradation to regulate Arabidopsis hypoxia responses and suberin deposition
Source: Plant Cell. 2024 Apr 12;36(9):3177–200. doi: 10.1093/plcell/koae117 (PMC11371152; doi:10.1093/plcell/koae117)
Supplement: koae117_Supplementary_Data [file koae117_supplementary_data.zip › Zhang et alSupplementary DS4.xlsx]

## Sheet: About
Supplementary Dataset 4: Details of statistical analysis
Summary of ANOVA results

## Sheet: Fig3B
Analysis of Variance Table
Response: (rel_conc)
Df Sum Sq Mean Sq F value Pr(>F)
Genotype 3 1.31516 0.43839 108.04 0.000000005979 ***
Residuals 12 0.04869 0.00406
---
Signif. codes: 0 ‘***’ 0.001 ‘**’ 0.01 ‘*’ 0.05 ‘.’ 0.1 ‘ ’ 1
$`Predicted Means`
Genotype
Col-0 big-2 prt6-5 prt6-5 big-2
1.0004 0.1900 0.6030 0.5758
$`Standard Error of Means`
All means have the same SE
0.03185
$`Standard Error of Differences`
Max.SED Min.SED Aveg.SED
0.0450424 0.0450424 0.0450424
$LSD
Max.LSD Min.LSD Aveg.LSD
0.09814 0.09814 0.09814
attr(,"Significant level")
[1] 0.05
attr(,"Degree of freedom")
[1] 12
$`Pairwise p-value`
Col-0 big-2 prt6-5 prt6-5 big-2
Col-0 0 17.9923 8.8228 9.4269
big-2 0 0.0000 -9.1695 -8.5654
prt6-5 0 0.0000 0.0000 0.6041
prt6-5 big-2 0 0.0000 0.9288 0.0000
attr(,"Degree of freedom")
[1] 12
attr(,"Note")
[1] "The matrix has t-value above the diagonal, p-value (adjusted by 'tukey' method) below the diagonal"
$mean_table
$mean_table$Table
Genotype Mean SE Df LL(95%) UL(95%) LetterGrp
1 Col-0 1.0004 0.03185 12 0.9310 1.0698 A
2 big-2 0.1900 0.03185 12 0.1206 0.2594 B
3 prt6-5 0.6030 0.03185 12 0.5336 0.6724 C
4 prt6-5 big-2 0.5758 0.03185 12 0.5064 0.6452 C
$mean_table$Note
[1] "Letter-based representation of pairwise comparisons at significant level '0.05'"

## Sheet: Fig3C_ADH
Analysis of Variance Table
Response: log(rel_conc)
Df Sum Sq Mean Sq F value Pr(>F)
Genotype 3 117.25 39.084 601.01 0.0000000000002442 ***
Residuals 12 0.78 0.065
---
Signif. codes: 0 ‘***’ 0.001 ‘**’ 0.01 ‘*’ 0.05 ‘.’ 0.1 ‘ ’ 1
$`Predicted Means`
Genotype
Col-0 big-2 prt6-5 prt6-5 big-2
0.0000 -1.0397 3.8609 5.5561
$`Standard Error of Means`
All means have the same SE
0.12751
$`Standard Error of Differences`
Max.SED Min.SED Aveg.SED
0.1803213 0.1803213 0.1803213
$LSD
Max.LSD Min.LSD Aveg.LSD
0.39289 0.39289 0.39289
attr(,"Significant level")
[1] 0.05
attr(,"Degree of freedom")
[1] 12
$`Pairwise p-value`
Col-0 big-2 prt6-5 prt6-5 big-2
Col-0 0.0000 5.7657 -21.4113 -30.8125
big-2 0.0004 0.0000 -27.1770 -36.5782
prt6-5 0.0000 0.0000 0.0000 -9.4012
prt6-5 big-2 0.0000 0.0000 0.0000 0.0000
attr(,"Degree of freedom")
[1] 12
attr(,"Note")
[1] "The matrix has t-value above the diagonal, p-value (adjusted by 'tukey' method) below the diagonal"
$mean_table
$mean_table$Table
Genotype Mean SE Df LL(95%) UL(95%) Bk_Mean Bk_LL(95%) Bk_UL(95%) LetterGrp
1 Col-0 0.0000 0.12751 12 -0.2778 0.2778 1.0000 0.7574 1.3202 A
2 big-2 -1.0397 0.12751 12 -1.3175 -0.7619 0.3536 0.2678 0.4668 B
3 prt6-5 3.8609 0.12751 12 3.5831 4.1387 47.5089 35.9851 62.7231 C
4 prt6-5 big-2 5.5561 0.12751 12 5.2783 5.8340 258.8243 196.0435 341.7098 D
$mean_table$Note
[1] "Letter-based representation of pairwise comparisons at significant level '0.05'"

## Sheet: Fig3C_PGB1
Analysis of Variance Table
Response: log(rel_conc)
Df Sum Sq Mean Sq F value Pr(>F)
Genotype 3 64.799 21.5998 515.02 6.125e-13 ***
Residuals 12 0.503 0.0419
---
Signif. codes: 0 ‘***’ 0.001 ‘**’ 0.01 ‘*’ 0.05 ‘.’ 0.1 ‘ ’ 1
$`Predicted Means`
Genotype
Col-0 big-2 prt6-5 prt6-5 big-2
0.0000 -0.8727 3.0288 3.9465
$`Standard Error of Means`
All means have the same SE
0.1024
$`Standard Error of Differences`
Max.SED Min.SED Aveg.SED
0.14481 0.14481 0.14481
$LSD
Max.LSD Min.LSD Aveg.LSD
0.31551 0.31551 0.31551
attr(,"Significant level")
[1] 0.05
attr(,"Degree of freedom")
[1] 12
$`Pairwise p-value`
Col-0 big-2 prt6-5 prt6-5 big-2
Col-0 0.0000 6.0268 -20.9156 -27.2530
big-2 0.0003 0.0000 -26.9424 -33.2798
prt6-5 0.0000 0.0000 0.0000 -6.3374
prt6-5 big-2 0.0000 0.0000 0.0002 0.0000
attr(,"Degree of freedom")
[1] 12
attr(,"Note")
[1] "The matrix has t-value above the diagonal, p-value (adjusted by 'tukey' method) below the diagonal"
$mean_table
$mean_table$Table
Genotype Mean SE Df LL(95%) UL(95%) Bk_Mean Bk_LL(95%) Bk_UL(95%) LetterGrp
1 Col-0 0.0000 0.1024 12 -0.2231 0.2231 1.0000 0.8000 1.2499 A
2 big-2 -0.8727 0.1024 12 -1.0958 -0.6496 0.4178 0.3343 0.5222 B
3 prt6-5 3.0288 0.1024 12 2.8057 3.2519 20.6721 16.5383 25.8390 C
4 prt6-5 big-2 3.9465 0.1024 12 3.7234 4.1696 51.7541 41.4050 64.6899 D
$mean_table$Note
[1] "Letter-based representation of pairwise comparisons at significant level '0.05'"

## Sheet: Fig3E_RAP2.3
Analysis of Variance Table
Response: log(rel_conc)
Df Sum Sq Mean Sq F value Pr(>F)
Genotype 2 3.07962 1.53981 370.97 0.000000002259 ***
Residuals 9 0.03736 0.00415
---
Signif. codes: 0 ‘***’ 0.001 ‘**’ 0.01 ‘*’ 0.05 ‘.’ 0.1 ‘ ’ 1
$`Predicted Means`
Genotype
Col-0 big-2 prt6-5
0.0000 -0.3270 -1.2001
$`Standard Error of Means`
All means have the same SE
0.03221
$`Standard Error of Differences`
Max.SED Min.SED Aveg.SED
0.04555648 0.04555648 0.04555648
$LSD
Max.LSD Min.LSD Aveg.LSD
0.10306 0.10306 0.10306
attr(,"Significant level")
[1] 0.05
attr(,"Degree of freedom")
[1] 9
$`Pairwise p-value`
Col-0 big-2 prt6-5
Col-0 0.0000 7.1771 26.3442
big-2 0.0001 0.0000 19.1671
prt6-5 0.0000 0.0000 0.0000
attr(,"Degree of freedom")
[1] 9
attr(,"Note")
[1] "The matrix has t-value above the diagonal, p-value (adjusted by 'tukey' method) below the diagonal"
$mean_table
$mean_table$Table
Genotype Mean SE Df LL(95%) UL(95%) Bk_Mean Bk_LL(95%) Bk_UL(95%) LetterGrp
1 Col-0 0.0000 0.03221 9 -0.0729 0.0729 1.0000 0.9297 1.0756 A
2 big-2 -0.3270 0.03221 9 -0.3998 -0.2541 0.7211 0.6704 0.7756 B
3 prt6-5 -1.2001 0.03221 9 -1.2730 -1.1273 0.3011 0.2800 0.3239 C
$mean_table$Note
[1] "Letter-based representation of pairwise comparisons at significant level '0.05'"

## Sheet: Fig3F_ADH
Analysis of Variance Table
Response: log(rel_conc)
Df Sum Sq Mean Sq F value Pr(>F)
Genotype 2 64.905 32.452 378.28 0.000000002071 ***
Residuals 9 0.772 0.086
---
Signif. codes: 0 ‘***’ 0.001 ‘**’ 0.01 ‘*’ 0.05 ‘.’ 0.1 ‘ ’ 1
$`Predicted Means`
Genotype
Col-0 big-2 prt6-5
0.0000 -0.0104 4.9283
$`Standard Error of Means`
All means have the same SE
0.14645
$`Standard Error of Differences`
Max.SED Min.SED Aveg.SED
0.2071097 0.2071097 0.2071097
$LSD
Max.LSD Min.LSD Aveg.LSD
0.46851 0.46851 0.46851
attr(,"Significant level")
[1] 0.05
attr(,"Degree of freedom")
[1] 9
$`Pairwise p-value`
Col-0 big-2 prt6-5
Col-0 0.0000 0.0502 -23.7955
big-2 0.9986 0.0000 -23.8457
prt6-5 0.0000 0.0000 0.0000
attr(,"Degree of freedom")
[1] 9
attr(,"Note")
[1] "The matrix has t-value above the diagonal, p-value (adjusted by 'tukey' method) below the diagonal"
$mean_table
$mean_table$Table
Genotype Mean SE Df LL(95%) UL(95%) Bk_Mean Bk_LL(95%) Bk_UL(95%) LetterGrp
1 Col-0 0.0000 0.14645 9 -0.3313 0.3313 1.0000 0.7180 1.3928 A
2 big-2 -0.0104 0.14645 9 -0.3417 0.3209 0.9897 0.7106 1.3784 A
3 prt6-5 4.9283 0.14645 9 4.5970 5.2596 138.1412 99.1850 192.3981 B
$mean_table$Note
[1] "Letter-based representation of pairwise comparisons at significant level '0.05'"

## Sheet: Fig3F_PGB1
Analysis of Variance Table
Response: log(rel_conc)
Df Sum Sq Mean Sq F value Pr(>F)
Genotype 2 36.736 18.368 679.34 0.0000000001521 ***
Residuals 9 0.243 0.027
---
Signif. codes: 0 ‘***’ 0.001 ‘**’ 0.01 ‘*’ 0.05 ‘.’ 0.1 ‘ ’ 1
$`Predicted Means`
Genotype
Col-0 big-2 prt6-5
0.0000 -0.2218 3.5957
$`Standard Error of Means`
All means have the same SE
0.08222
$`Standard Error of Differences`
Max.SED Min.SED Aveg.SED
0.1162701 0.1162701 0.1162701
$LSD
Max.LSD Min.LSD Aveg.LSD
0.26302 0.26302 0.26302
attr(,"Significant level")
[1] 0.05
attr(,"Degree of freedom")
[1] 9
$`Pairwise p-value`
Col-0 big-2 prt6-5
Col-0 0.0000 1.9077 -30.9254
big-2 0.1919 0.0000 -32.8331
prt6-5 0.0000 0.0000 0.0000
attr(,"Degree of freedom")
[1] 9
attr(,"Note")
[1] "The matrix has t-value above the diagonal, p-value (adjusted by 'tukey' method) below the diagonal"
$mean_table
$mean_table$Table
Genotype Mean SE Df LL(95%) UL(95%) Bk_Mean Bk_LL(95%) Bk_UL(95%) LetterGrp
1 Col-0 0.0000 0.08222 9 -0.1860 0.1860 1.0000 0.8303 1.2044 A
2 big-2 -0.2218 0.08222 9 -0.4078 -0.0358 0.8011 0.6651 0.9648 A
3 prt6-5 3.5957 0.08222 9 3.4097 3.7817 36.4412 30.2567 43.8899 B
$mean_table$Note
[1] "Letter-based representation of pairwise comparisons at significant level '0.05'"

## Sheet: Fig3J_GUS
Analysis of Variance Table
Response: (rel_conc)
Df Sum Sq Mean Sq F value Pr(>F)
Genotype 3 0.31434 0.104780 9.0566 0.002081 **
Residuals 12 0.13883 0.011569
---
Signif. codes: 0 ‘***’ 0.001 ‘**’ 0.01 ‘*’ 0.05 ‘.’ 0.1 ‘ ’ 1
$`Predicted Means`
Genotype
Col-0 big-2 prt6-1 prt6-1 big-2
1.0075 1.1305 1.3382 1.3328
$`Standard Error of Means`
All means have the same SE
0.05378
$`Standard Error of Differences`
Max.SED Min.SED Aveg.SED
0.07605712 0.07605712 0.07605712
$LSD
Max.LSD Min.LSD Aveg.LSD
0.16571 0.16571 0.16571
attr(,"Significant level")
[1] 0.05
attr(,"Degree of freedom")
[1] 12
$`Pairwise p-value`
Col-0 big-2 prt6-1 prt6-1 big-2
Col-0 0.0000 -1.6168 -4.3473 -4.2767
big-2 0.4060 0.0000 -2.7306 -2.6599
prt6-1 0.0045 0.0752 0.0000 0.0706
prt6-1 big-2 0.0051 0.0847 0.9999 0.0000
attr(,"Degree of freedom")
[1] 12
attr(,"Note")
[1] "The matrix has t-value above the diagonal, p-value (adjusted by 'tukey' method) below the diagonal"
$mean_table
$mean_table$Table
Genotype Mean SE Df LL(95%) UL(95%) Bk_Mean Bk_LL(95%) Bk_UL(95%) LetterGrp
1 Col-0 1.0075 0.05378 12 0.8903 1.1247 2.7388 2.4359 3.0793 A
2 big-2 1.1305 0.05378 12 1.0133 1.2477 3.0971 2.7547 3.4822 AB
3 prt6-1 1.3382 0.05378 12 1.2210 1.4553 3.8120 3.3905 4.2859 B
4 prt6-1 big-2 1.3328 0.05378 12 1.2156 1.4500 3.7916 3.3723 4.2630 B
$mean_table$Note
[1] "Letter-based representation of pairwise comparisons at significant level '0.05'"

## Sheet: Fig3J_VRN2
Analysis of Variance Table
Response: (rel_conc)
Df Sum Sq Mean Sq F value Pr(>F)
Genotype 3 0.21338 0.071127 3.6974 0.04294 *
Residuals 12 0.23084 0.019237
---
Signif. codes: 0 ‘***’ 0.001 ‘**’ 0.01 ‘*’ 0.05 ‘.’ 0.1 ‘ ’ 1
$`Predicted Means`
Genotype
Col-0 big-2 prt6-1 prt6-1 big-2
1.0058 1.1080 1.2829 1.2692
$`Standard Error of Means`
All means have the same SE
0.06935
$`Standard Error of Differences`
Max.SED Min.SED Aveg.SED
0.09807391 0.09807391 0.09807391
$LSD
Max.LSD Min.LSD Aveg.LSD
0.21368 0.21368 0.21368
attr(,"Significant level")
[1] 0.05
attr(,"Degree of freedom")
[1] 12
$`Pairwise p-value`
Col-0 big-2 prt6-1 prt6-1 big-2
Col-0 0.0000 -1.0414 -2.8251 -2.6858
big-2 0.7294 0.0000 -1.7837 -1.6444
prt6-1 0.0640 0.3270 0.0000 0.1393
prt6-1 big-2 0.0811 0.3922 0.9990 0.0000
attr(,"Degree of freedom")
[1] 12
attr(,"Note")
[1] "The matrix has t-value above the diagonal, p-value (adjusted by 'tukey' method) below the diagonal"
$mean_table
$mean_table$Table
Genotype Mean SE Df LL(95%) UL(95%) Bk_Mean Bk_LL(95%) Bk_UL(95%) LetterGrp
1 Col-0 1.0058 0.06935 12 0.8547 1.1569 2.7342 2.3507 3.1801 A
2 big-2 1.1080 0.06935 12 0.9569 1.2591 3.0282 2.6035 3.5221 A
3 prt6-1 1.2829 0.06935 12 1.1318 1.4340 3.6070 3.1012 4.1954 A
4 prt6-1 big-2 1.2692 0.06935 12 1.1181 1.4203 3.5581 3.0591 4.1385 A
$mean_table$Note
[1] "Letter-based representation of pairwise comparisons at significant level '0.05'"

## Sheet: Fig4A_ADH
Analysis of Variance Table
Response: log(rel_conc)
Df Sum Sq Mean Sq F value Pr(>F)
Genotype 5 36.685 7.3371 99.66 0.000000000001789 ***
Residuals 18 1.325 0.0736
---
Signif. codes: 0 ‘***’ 0.001 ‘**’ 0.01 ‘*’ 0.05 ‘.’ 0.1 ‘ ’ 1
$`Predicted Means`
Genotype
Col-0 big-2 prt6-5 prt6-5 big-2 ate1/2 big-2 ate1/2
0.0000 0.4055 2.0638 3.0239 2.7986 3.0100
$`Standard Error of Means`
All means have the same SE
0.13567
$`Standard Error of Differences`
Max.SED Min.SED Aveg.SED
0.1918612 0.1918612 0.1918612
$LSD
Max.LSD Min.LSD Aveg.LSD
0.40309 0.40309 0.40309
attr(,"Significant level")
[1] 0.05
attr(,"Degree of freedom")
[1] 18
$`Pairwise p-value`
Col-0 big-2 prt6-5 prt6-5 big-2 ate1/2 big-2 ate1/2
Col-0 0.0000 -2.1135 -10.7570 -15.7606 -14.5865 -15.6884
big-2 0.3239 0.0000 -8.6435 -13.6472 -12.4730 -13.5749
prt6-5 0.0000 0.0000 0.0000 -5.0037 -3.8295 -4.9314
prt6-5 big-2 0.0000 0.0000 0.0011 0.0000 1.1741 0.0723
ate1/2 0.0000 0.0000 0.0132 0.8432 0.0000 -1.1019
big-2 ate1/2 0.0000 0.0000 0.0013 1.0000 0.8743 0.0000
attr(,"Degree of freedom")
[1] 18
attr(,"Note")
[1] "The matrix has t-value above the diagonal, p-value (adjusted by 'tukey' method) below the diagonal"
$mean_table
$mean_table$Table
Genotype Mean SE Df LL(95%) UL(95%) Bk_Mean Bk_LL(95%) Bk_UL(95%) LetterGrp
1 Col-0 0.0000 0.13567 18 -0.2850 0.2850 1.0000 0.7520 1.3298 A
2 big-2 0.4055 0.13567 18 0.1205 0.6905 1.5000 1.1280 1.9947 A
3 prt6-5 2.0638 0.13567 18 1.7788 2.3489 7.8762 5.9229 10.4737 B
4 prt6-5 big-2 3.0239 0.13567 18 2.7388 3.3089 20.5704 15.4689 27.3544 C
5 ate1/2 2.7986 0.13567 18 2.5136 3.0836 16.4213 12.3488 21.8370 C
6 big-2 ate1/2 3.0100 0.13567 18 2.7250 3.2950 20.2872 15.2559 26.9778 C
$mean_table$Note
[1] "Letter-based representation of pairwise comparisons at significant level '0.05'"

[truncated: 54 more sheets: Fig4A_PGB1, Fig4C_ADH, Fig4C_PGB1, Fig4E_ADH, Fig4E_PGB1, Fig6B_ABCG6, Fig6B_GELP51, Fig6B_GPAT5, Fig6B_MYB93, Fig6D_Non-suberized, Fig6D_Patchy, Fig6D_Suberized, SuppFig12A_MYB122, SuppFig12A_MYB36, SuppFig12A_MYB41, SuppFig12A_MYB52, SuppFig12A_MYB53, SuppFig12A_MYB6, SuppFig12A_MYB68, SuppFig12A_MYB74 …]
